# Supplementary material for: Temporal Variability and Ecological Interactions of Parasitic Marine Syndiniales in Coastal Protist Communities
Source: mSphere. 2020 May 27;5(3):e00209-20. doi: 10.1128/mSphere.00209-20 (PMC7253595; doi:10.1128/mSphere.00209-20)
Supplement: TABLE S1 [file mSphere.00209-20-st001.xlsx]

## Sheet: Env factors
Sampling day	Temperature	Salinity	Chlorophyll a	Solar radiation	Dissolved Oxygen	Silicate	Phosphate	Nitrate	Ammonium	POC	PON
2017-03-16	13.56	27.34	4.05246	13.49	9.84	43.4483	0.707931	0.605887	2.95191	78.55	8.13193
2017-03-22	16.82	26.64	3.16816	12.56	11.09	43.4483	0.551371	0.005	1.38889	68.6361	12.829
2017-03-29	19.82	27.7	5.14151	14.09	8.98	43.9335	0.763375	0.0300806	0.956606	154.272	16.3861
2017-04-12	20.36	28.84	3.90952	17.41	9.49	37.501	0.413212	0.185269	3.18482	61.2934	13.7242
2017-04-20	24.2	27.45	3.15957	14.86	8.08	55.7155	0.550708	0.170242	1.13405	50.224	13.4024
2017-05-03	25.9	29.6	6.22365	22.33	7.13	52.2521	0.566277	0.628387	0.4801	56.7069	12.0877
2017-06-07	27.96	30.87	2.68168	16.12	6.11	91.0448	0.717022	0.678468	1.30044	52.573	11.9153
2017-06-15	28.03	28.89	5.40814	19.86	7.69	99.0111	0.570205	0.320484	0.535379	68.8642	14.8022
2017-06-22	28.93	31.48	1.93988	12.68	6.19	113.061	0.761783	0.598387	2.13737	81.4203	18.2574
2017-07-06	30.01	28.12	4.0925	18.98	9.44	98.4768	0.537349	0.583306	0.590934	80.0918	14.0985
2017-07-21	30.23	30.15	6.38228	16.39	6.22	127.047	0.733718	1.29935	0.0909342	79.651	14.6753
2017-07-27	29.74	32.14	4.11489	11.08	5.43	121.86	0.816278	0.771129	0.191819	70.6051	11.1875
2017-08-03	29.13	29.94	4.58796	15.47	7.75	130.214	0.690555	1.25935	0	59.2959	13.0191
2017-08-10	29.22	29.73	4.75872	7.62	6.5	139.238	0.6904	1.50718	0	69.2978	12.6897
2017-08-17	31.23	29.28	5.31576	18.51	6.82	119.098	0.668238	1.77008	0	41.7081	7.36527
2017-08-23	30.66	30.32	5.79723	17.89	4.2	119.649	0.729218	1.49718	0.352405	38.9108	10.5254
2017-08-30	27.02	26.58	2.47453	10.79	21.67	125.746	0.693121	1.71	1.20619	37.6285	11.4923
2017-09-06	28.57	27.98	3.81817	10.11
2017-09-20	27.05	26.73	2.5781	11.04	6.45	81.6201	0.358405	0.748548	2.85213	56.3291	7.32556
2017-09-26	28.13	28.79	2.74326	11.03	7.7	86.8379	0.537611	0.460645	0.895799	57.3979	6.74346
2017-10-04	24.82	27.77	2.75726	11.52	7.86	82.66	0.72794	0.751048	1.63295	79.4802	7.01051
2017-10-11	28.1	29.23	2.65088	11.13	6.85	74.9049	0.724508	0.721048	2.02653	69.3944	13.6353
2017-10-18	23.9	29.75	2.49133	11.28	9.21	82.1399	0.708597	0.961371	2.18159	62.6727	7.79588
2017-11-08	21.42	31.19	2.64809	5.75	10.71	62.2065	0.689344	0.550806	2.04312	41.7103	6.37152
2017-11-16	16.43	30.53	2.231	6.48	13.37	62.709	0.673259	0.88129	0.97319	32.2118	7.20244
2017-11-21	16.1	30.83	2.76005	4.43	13.48	59.2011	0.648889	0.354839	3.24572	53.1719	6.21753
2017-12-08	16.95	30.82	3.17434	0.86	12	54.7236	0.470096	0.428871	1.90989	81.3021	15.2717
2017-12-14	12.17	29.94	1.65995	5.08	15.21	58.7018	0.531687	0.908871	4.81979	34.4591	8.15568
2018-01-18	8.52	29.03	3.44044	6.74	18.33	39.1022	0.570129	0.838871	4.99355	58.2611	7.16194
2018-01-24	9.71	29.3	2.07424	6.58	17.2	26.282	0.410921	0.197258	1.02322	34.2649	6.71969
2018-02-01	10.84	31	3.18746	7.52	14.13	18.3801	0.3706	0.342903	2.35904	80.4802	6.7649
2018-02-08	12.79	29.02	2.30624	3.45	14.86	24.878	0.46368	0.421774	3.02957	37.8623	21.0773
2018-02-21	17.32	28.35	1.32124	11.52	11.63	34.7916	0.623742	0.493387	3.85544	40.8602	11.3043

## Sheet: PLS results
Protist groups	Temperature	Salinity	Chlorophyll a	Solar radiation	Dissolved oxygen	Silicate	Phosphate	Nitrate	Ammonium	POC	PON
Syndiniales	1.43	0.26	0.96	0.81	1.01	1.57	0.89	1.13	1.02	0.63	0.58
Dinophyceae	1.53	0.46	1.24	0.92	0.94	1.19	1.07	1.1	0.91	0.66	0.37
Mamiellophyceae	0.66	1.68	0.56	1.4	0.54	0.4	0.64	1.58	0.41	1.3	0.51
Cryptophyceae	1.09	0.85	0.84	0.87	0.9	0.96	1.46	0.64	1.47	1.03	0.41
Bacillariophyta	0.95	0.94	1.19	1.21	0.86	1.03	0.92	1.3	1.15	0.57	0.6
Spirotrichea	1.05	0.76	0.89	0.85	0.87	1.22	1.35	0.7	0.82	0.59	1.49
Filosa-Thecofilosea	1.46	0.21	1.11	0.85	1.15	1.44	0.85	0.85	1.07	0.55	0.74
