# Supplementary material for: Temporal Variability and Ecological Interactions of Parasitic Marine Syndiniales in Coastal Protist Communities
Source: mSphere. 2020 May 27;5(3):e00209-20. doi: 10.1128/mSphere.00209-20 (PMC7253595; doi:10.1128/mSphere.00209-20)
Supplement: TABLE S2 [file mSphere.00209-20-st002.xlsx]

## Sheet: merge_table
ASV ID	Kingdom	Supergroup	Division	Class	Order	Family	Genus	Species	Sequence	3/16/17 A	3/16/17 B	3/16/17 C	3/22/17 A	3/22/17 B	3/22/17 C	3/29/17 A	3/29/17 B	3/29/17 C	4/12/17 A	4/12/17 B	4/12/17 C	4/20/17 A	4/20/17 B	4/20/17 C	5/3/17 A	5/3/17 B	5/3/17 C	6/7/17 A	6/7/17 B	6/7/17 C	6/15/17 A	6/15/17 B	6/15/17 C	6/22/17 A	6/22/17 B	6/22/17 C	7/6/17 A	7/6/17 B	7/6/17 C	7/21/17 A	7/21/17 B	7/21/17 C	7/27/17 A	7/27/17 B	7/27/17 C	8/3/17 A	8/3/17 B	8/3/17 C	8/10/17 A
ASV_1	Eukaryota	Archaeplastida	Chlorophyta	Mamiellophyceae	Mamiellales	Bathycoccaceae	Ostreococcus	Ostreococcus_tauri	AGCTCCAATAGCGTATATTTAAGTTGTTGCAGTTAAAAAGCTCGTAGTCGGATTTTGGCTGAGAACGATCGGTCCGCCGTTAGGTGTGCACTGATTGGTCTCAGCTTCCTGGTGAGGAGGTGTGCTTCACGGCCACTTAGTCACCGTGGTTACTTTGAAAAAATTAGAGTGTTCAAAGCGGGCTTACGCTTGAATATATTAGCATGGAATAACACCATAGGACTCCTGTCCTATTTCGTTGGTCTCGGGACGGGAGTAATGATTAAGAGGAACAGTTGGGGGCATTCGTATTTCATTGTCAGAGGTGAAATTCTTGGATTTATGAAAGACGAACTTCTGCGAAAGCATTTGCCAAGGATGTTTTCA	0.00599756	0.00572596	0.00404303	0.0136548	0.0105005	0.0124162	0.0024198	0.00194221	0.00142989	0.0278238	0.0298834	0.0278107	0.295206	0.32272	0.2603	0.335466	0.263889	0.272179	0.0841842	0.10019	0.0952941	0.0438299	0.0314016	0.0337038	0.0863496	0.0658381	0.0662651	0.0439027	0.0522455	0.0563344	0.0785709	0.0771215	0.069548	0.0329297	0.0266096	0.0258445	0.181785	0.167782	0.19374	0.0731422
ASV_3	Eukaryota	Alveolata	Dinoflagellata	Syndiniales	Dino-Group-I	Dino-Group-I-Clade-1	Dino-Group-I-Clade-1_X	Dino-Group-I-Clade-1_X_sp.	AGCTCCAATAGCGTATATTAAAGTTGTTGCGGTTAAAAAGCTCGTAGTTGGAGTTCTGCCAGGTGCCGTCTGTCCGCCCCAGTGGTGAGTACGTGACGCGCATTTGGCCCTTTCAAGGGGAGCGTATCTGCACTTTACTGTGTGGTGCGGGATCCTTGACTTTTACTTTGAGGAAATAGGAGTGTTCCAAGCAGGCTCTCGTCGTGCACAGCTCAGCATGGAATAATAGCATTGGACCTCGATTCTAAGCTGTTGGTTGCCAGAAGCGAGGTAATGATGAAGAGGGATAGTTGGGGGCATTCGTATTTAACTGTCAGAGGTGAAATTCTTGGATTTGTTAAAGACGGACTACTGCGAAAGCATCTGCCATGGATGTTTTCA	0	0	0	0	0	0	0	0	0	0	0	0	0	0	0	0.00664405	0.00658422	0.00566663	0.10358	0.131764	0.129162	0.0711231	0.0492373	0.0489959	0.0149069	0.0210425	0.0169276	0.0176071	0.0208258	0.0202111	0.108553	0.104464	0.0948703	0.0970061	0.0912568	0.0982705	0.15224	0.167147	0.142837	0.0932764
ASV_4	Eukaryota	Alveolata	Dinoflagellata	Dinophyceae	Peridiniales	Heterocapsaceae	Heterocapsa	Heterocapsa_pygmaea	AGCTCCAATAGCGTATATTAAAGTTGTTGCGGTTAAAAAGCTCGTAGTTGGATTTCTGCCGAGGACGACCGGTCCGCCCTCTGGGTGAGCATCTGGCTCGGCCTGGGCATCTTCTTGGAGAACGTATCTGCACTTGACTGTGTGGTGCGGTATTCAGGACTTTTACTTTGAGGAAATTAGAGTGTTTCAAGCAGGCATACGCCTTGAATACATTAGCATGGAATAATAAGATAGGACCTCGGTTCTATTTTGTTGGTTTCTAGATCTGAGGTAATGATTAATAGGGATAGTTGGGGGCATTCGTATTTAACTGTCAGAGGTGAAATTCTTGGATTTGTTAAAGACGGACTACTGCGAAAGCATTTGCCAAGGATGTTTTCA	0.00446694	0.00445353	0.00465734	0.00109164	0.00127279	0.00117235	0.00627065	0.00535219	0.00569154	0.00826322	0.0125919	0.00845382	0	0	0	0	0	0	0	0	0	0	0	0	0	0	0	0	0	0	0	0	0	0	0	0	0	0	0	0
ASV_5	Eukaryota	Archaeplastida	Chlorophyta	Mamiellophyceae	Mamiellales	Bathycoccaceae	Bathycoccus	Bathycoccus_prasinos	AGCTCCAATAGCGTATATTTAAGTTGTTGCAGTTAAAAAGCTCGTAGTTGGATTTTGGTTAAGAGGGCGCGGTCGGCCGTTTGGTCTGTACTGCGTTGTCTTGACTTCCTGATGAGGACATGCTCTTGGTTAACGCTGAGACATGGAGTCATCGTGGTTACTTTGAAAAAATTAGAGTGTTCAAAGCGGGCTTACGCTTGAATATATTAGCATGGAATAACACTATAGGACTCCTGTCCTATCTCGTTGGTCTCGGGATGGGAGTAATGATTAAGAGGAACAGTTGGGGGCATTCGTATTTCATTGTCAGAGGTGAAATTCTTGGATTTATGAAAGACGAACTTCTGCGAAAGCATTTGCCAAGGATGTTTTCA	0.0546653	0.0493937	0.0413732	0.143949	0.100185	0.102807	0.0388728	0.0309715	0.030224	0.030901	0.0411839	0.0268626	0.0460254	0.0404831	0.041745	0.0301756	0.030853	0.0273307	0.0129633	0.0138489	0.0143282	0.0265944	0.020708	0.0209349	0.0203276	0.0160116	0.0165412	0.013825	0.0179296	0.0196176	0.0200786	0.0177693	0.0177926	0.0157027	0.0152772	0.0147965	0.0180826	0.0179967	0.0184105	0.0200366
ASV_7	Eukaryota	Alveolata	Dinoflagellata	Dinophyceae	Peridiniales	Heterocapsaceae	Heterocapsa	Heterocapsa_pygmaea	AGCTCCAATAGCGTATATTAAAGTTGTTGCGGTTAAAAAGCTCGTAGTTGGATTTCTGCCGAGGACGACCGGTCCGCCCTCTGGGTGAGCATCTGGTTCGGCCTGGGCATCTTCTTGGAGAACGTATCTGCACTTGACTGTGTGGTGCGGTATTCAGGACTTTTACTTTGAGGAAATTAGAGTGTTTCAAGCAGGCACACGCCTTGAATACATTAGCATGGAATAATAAGATAGGACCTCGGTTCTATTTTGTTGGTTTCTAGATCTGAGGTAATGATTAATAGGGATAGTTGGGGGCATTCGTATTTAACTGTCAGAGGTGAAATTCTTGGATTTGTTAAAGACGGACTACTGCGAAAGCATTTGCCAAGGATGTTTTCA	0.0255834	0.0270296	0.025744	0.00271985	0.00288735	0.00250456	0.0099784	0.00781331	0.00773825	0.112974	0.148556	0.110551	0.00174629	0.00179092	0.0027874	0.0169391	0.0185568	0.0212325	0.00964874	0.00692444	0.00828232	0.0276107	0.0254047	0.0283167	0.0622459	0.0611518	0.0490799	0.0254012	0.0165196	0.0218633	0.0168917	0.0247789	0.024899	0.0157027	0.0154685	0.0164186	0.00424548	0.00478609	0.0027018	0.0102013
ASV_9	Eukaryota	Stramenopiles	Ochrophyta	Bacillariophyta	Bacillariophyta_X	Polar-centric-Mediophyceae	Thalassiosira	Thalassiosira_sp.	AGCTCCAATAGCGTATATTAAAGTTGTTGCAGTTAAAAAGCTCGTAGTTGGATTTCTGGCAGGAGCGACCGGTCACACACTCTGTGCGTGAACTCGCGTTGTCTCTGGCCATCCTTGGGGAGATCCTGTTTGGCATTAAGTTGTCGGGCAGGGGATACCCATCGTTTACTGTGAAAAAATTAGAGTGTTTAAAGCAGGCTTATGCCGTTGAATATATTAGCATGGAATAATAAGATAGGACTTCGGAACTATTTTGTTGGTTTGCGTTACGAAGTAATGATTAATAGGGACAGTTGGGGGTATTCGTATTTCATTGTCAGAGGTGAAATTCTTGGATTTCTGAAAGACGAACTACTGCGAAAGCATTTACCAAGGATGTTTTCA	0	0.000404866	0.000585739	0	0	0	0.000325241	0.000266868	0	0.00167847	0.00096861	0.00179742	0.00496376	0.00397751	0.0055748	0.00620541	0.00637319	0.00786645	0.00931167	0.0105858	0.00858556	0.163992	0.166518	0.164922	0.0260904	0.0327123	0.0273875	0.0378463	0.0292095	0.0345834	0.0271811	0.032722	0.0339276	0.0559374	0.0600569	0.0637892	0.0380836	0.0452237	0.0301023	0.0295058
ASV_10	Eukaryota	Hacrobia	Picozoa	Picozoa_X	Picozoa_XX	Picozoa_XXX	Picozoa_XXXX	Picozoa_XXXX_sp.	AGCTCCAATAGCGTATATTAAAGTTGTTGCAGTTAAAAAGCTCGTAGTCGGATTTTGGCATCACGCCGCACTGTCTGCCGATTGGTAAGTACGGTTTGGCGGGTGCTTCCTTCCGGTGCTGCGTTCTGCTCTTAATTGAGCGGTTCGTTGGTTCCGGTTCTTTTACTTTGAGAAAATTAGAGTGTTCAAAGCAGGCCTATGCTCTGAATAGGTTAGCATGGAATAATAGAATAGGACTTTGGTTCTATTTTGTTGGTTTCTAGGACCGAAGTAATGATTAATAGGGACAGTTGGGGGCATTCATATTCCATTGTCAGAGGTGAAATTCTTGGATTAACGGAAGATGAACTTCTGCGAAAGCATCTGCCAAGGATGTTTTCA	0.0300191	0.0332569	0.0316014	0.00109164	0.00163813	0.0015054	0.0355684	0.0374505	0.0298035	0.00759614	0.00613453	0.00796002	0.00508337	0.00385256	0.00615207	0.0130946	0.0135202	0.0149532	0.0124296	0.012562	0.013608	0.0211104	0.0178162	0.0178151	0.0516282	0.0383405	0.0483216	0.00462537	0.00600194	0.00607937	0.00957485	0.0103957	0.00913435	0.0359495	0.0261314	0.0223372	0.0143875	0.0121117	0.0132221	0.00971324
ASV_11	Eukaryota	Stramenopiles	Ochrophyta	Bacillariophyta	Bacillariophyta_X	Polar-centric-Mediophyceae	Cyclotella	Cyclotella_striata	AGCTCCAATAGCGTATATTAAAGTTGTTGCAGTTAAAAAGCTCGTAGTTGGATTTCTGGCAGGAGCGTCCGGTCTCACACTCAGTGCGGGAACTTGGATGTCTCTGGCCATCTTTGGGGATATCCTGTTTGGCATTAAGTTGTCGGGCAGGGGATACCCATCGTTTACTGTGAAAAAATTAGAGTGTTTAAAGCAGGCTTATGCCGTTGAATATATTAGCATGGAATAATAAGATAGGACCCAGGTACTATTTTGTTGGTTTGCGCACCCGGGTAATGATTAATAGAGACAGGCGGGGCTATTCGTATTGCATTGTCAGAGGTGAAATTCTTGGATTTCTGCAAGACGAACTACTGCGAAAGCATTTAGCAAGGATGTTTTCA	0.000624746	0.00100253	0.00121434	0	0.000565684	0.000452953	0.000793589	0.00117126	0.00134578	0.00174302	0.00186547	0.00167891	0.00186589	0.00120783	0.00110506	0.00767613	0.00792076	0.00893852	0.00110953	0.000857896	0.00151621	0.00220208	0.00446377	0.0041938	0.0120255	0.0138292	0.0133503	0.0183737	0.0185584	0.010282	0.0128332	0.0101267	0.0120087	0.0256536	0.0372965	0.033451	0.00707581	0.00693495	0.00521232	0.0231605
ASV_12	Eukaryota	Stramenopiles	Ochrophyta	Bacillariophyta	Bacillariophyta_X	Polar-centric-Mediophyceae	Skeletonema	Skeletonema_sp.	AGCTCCAATAGCGTATATTAAAGTTGTTGCAGTTAAAAAGCTCGTAGTTGGTTTTCAGTCTGGGGTGGCGAAGCACTCACAACGTGAGTGACTTCTGCCTTCCTGGACTTCCTTGGTGAGAATCTGTTTGGTATTAAGTTATCGGGCAGAGGATAACCATCGTTTACTGTGAAAAAATTAGAGTGTTTAAAGCAGGCTTATGCCGTTGAATATATTAGCATGGAATAATAAGATAGGACTTTGAGTCTATTTTGTTGGTTTGTGAATCAAAGTAATGATTAATAGGGACAGTTGGGGGTATTCGTATTTCATTGTCAGAGGTGAAATTCTTGGATTTCTGAAAGACGAACTACTGCGAAAGCATTTACCAAGGATGTTTTCA	0.00199919	0.00115676	0.00194294	0.000684589	0.000565684	0.000786006	0.00115786	0.00112678	0.00126167	0.00548729	0.00444843	0.00462195	0.0527115	0.0547064	0.0542141	0.0382129	0.0429663	0.041546	0.0894229	0.0996538	0.0859504	0.0864741	0.0880138	0.073221	0.03209	0.0341596	0.0402226	0.00495758	0.00569708	0.00583876	0.0101608	0.0102375	0.0107038	0.0120503	0.0130299	0.013262	0.0129409	0.0125269	0.0128156	0.0158877
ASV_13	Eukaryota	Hacrobia	Cryptophyta	Cryptophyceae	Cryptophyceae_X	Cryptomonadales	Geminigera	Geminigera_cryophila	AGCTCTAATAGCGTATATTAAAGTTGTTGCAGTTAAAAAGCTCGTAGTCGGATGTCGGGCTCGGGCAGGCTGTCGGCTTCGGTCGGACGGCAGGCTCGGGTCTTTCTGCCTGAGGATCCCGTTGCACTTTATTGTGGGGCGTGGGGACGCAGGCCGTTTACTTTGAAAAAATTAGAGTGTTCAAAGCAGGCCTACGCTTGAATACATTAGCATGGAATAATGGAATAGGACTTTGGTGCTATTTTGTTGGTTTATGGGACCGAAGTAATGATTAACAGGGACAGTTGGGGCCGTTTATATTTCGTTGTCAGAGGTGAAATTCTTGGATTTACGAAAGATAAACTTCTGCGAAAGCATTCGGCAAGGATGTTTTCA	0.0560397	0.0648943	0.0611883	0.0165967	0.0155092	0.0142414	0.0353472	0.0375395	0.0317941	0.02862	0.0199821	0.0314846	0.00711671	0.0074344	0.00921986	0.0142557	0.0140548	0.0147305	0.0191009	0.0144617	0.0149916	0	0.0159143	0	0	0	0	0.0180926	0	0.0178211	0	0.0153325	0.0178102	0	0	0	0.00957592	0.00859543	0.00552314	0.0125198
ASV_15	Eukaryota	Hacrobia	Cryptophyta	Cryptophyceae	Cryptophyceae_X	Cryptomonadales	Plagioselmis	Plagioselmis_prolonga	AGCTCTAATAGCGTATATTAAAGTTGTTGCAGTTAAAAAGCTCGTAGTCGGATGTCGGGCTCGGGCAAGCTGTCGGCCTCTGGTCGGACGGCAGGCTCGGGTCTTTCTGCCTGAGGAACCCGGTTGCTTTAACCAGCCGCCGGTGGACGCAGGTCGTTTACTTTGAAAAAATTAGAGTGTTCAAAGCAGGCTAGCGCTTGAATACATTAGCATGGAATAATGGAATAGGACTTTGGTGCTATTTTGTTGGTTTATGGGACCGAAGTAATGATTAACAGGGACAGTTGGGGCCGTTTATATTTCGTTGTCAGAGGTGAAATTCTTGGATTTACGAAAGATAAACTTCTGCGAAAGCATTCGGCAAGGATGTTTTCA	0.00977728	0.0117026	0.0118862	0.00503266	0.00520901	0.00484926	0.0295189	0.0289997	0.0248129	0.0163973	0.0130583	0.0167891	0.00373179	0.00337359	0.00448623	0.0120238	0.0119726	0.011208	0.0113903	0.0091611	0.00837708	0.0166215	0.0128285	0.0110982	0.0289455	0.0210654	0.0243683	0.0263212	0.0251129	0.0252959	0.027467	0.0256333	0.0278615	0.0186075	0.0183135	0.0161775	0.0031448	0.00300352	0.00186496	0.0187187
ASV_16	Eukaryota	Archaeplastida	Chlorophyta	Mamiellophyceae	Mamiellales	Bathycoccaceae	Ostreococcus	Ostreococcus_mediterraneus	AGCTCCAATAGCGTATATTTAAGTTGTTGCAGTTAAAAAGCTCGTAGTCGGACTTTGGCTGAGAACGGTCGGTCCGCCGTTAGGTGTGCACTGACTGGTCTCAGCTTCCTGGTGAGGACGCGCTCCTCACGGACGCGGAGTCACCGTGGTTACTTTGAAAAAATTAGAGTGTTCAAAGCGGGCTTACGCTTGAATATATTAGCATGGAATAACACCATAGGACTCCTGTCCTATTTCGTTGGTCTCGGGACGGGAGTAATGATTAAGAGGAACAGTTGGGGGCATTCGTATTTCATTGTCAGAGGTGAAATTCTTGGATTTATGAAAGACGAACTTCTGCGAAAGCATTTGCCAAGGATGTTTTCA	0.0394215	0.0373634	0.0358873	0.1999	0.155174	0.165008	0.0289855	0.0259604	0.0254297	0.0508489	0.0503318	0.0459825	0.0138626	0.0144315	0.0130628	0	0	0.000361996	0	0	0	0	0	0	0	0	0	0	0	0	0	0	0	0	0	0	0	0	0	0
ASV_17	Eukaryota	Hacrobia	Cryptophyta	Cryptophyceae	Cryptophyceae_X	Cryptomonadales	Hemiselmis	Hemiselmis_cryptochromatica	AGCTCTAATAGCGTATATTAAAGTTGTTGCAGTTAAAAAGCTCGTAGTCGGATGTCGGGCTCGGGCAGGCTGTCGGCCTCTGGTCGGATGGCAGGCTCGGGTCTTCTTGCCTGGGGGCGCCGTCACACTTAACTGTGGGGCGGATGGTCGCAGGCCGTTTACTTTGAAAAAATTAGAGTGTTCAAAGCAGGCCTACGCTTGAATACATTAGCATGGAATAATGGAATAGGACTTTGGTGCTATTTTGTTGGTTTATGGTACCGAAGTAATGATTAATAGGGACAGTTGGGGCCGTTTATATTTCGTTGTCAGAGGTGAAATTCTTGGATTTACGAAAGATAAACTTCTGCGAAAGCATTCGGCAAGGATGTTTTCA	0.0355168	0.0354933	0.0322728	0.0119341	0.0120326	0.0111506	0.0221034	0.0205044	0.0180559	0.0174302	0.0170762	0.0180533	0.00734397	0.00651812	0.00712519	0.0143718	0.0154757	0.0162202	0.00731731	0.00595931	0.00833918	0.018019	0.0115088	0.0131099	0.0233932	0.0164251	0.0194603	0.00748748	0.00733571	0.0077155	0.0065309	0.00533236	0.00532543	0.00816773	0.00714849	0.00907517	0.00603802	0.00581168	0.00480585	0.00636974
ASV_19	Eukaryota	Stramenopiles	Ochrophyta	Bacillariophyta	Bacillariophyta_X	Polar-centric-Mediophyceae	Cyclotella	Cyclotella_sp.	AGCTCCAATAGCGTATATTAAAGTTGTTGCAGTTAAAAAGCTCGTAGTTGGATTTCTGGCAGGAGCGTCCGGTCTCACACTCAGTGCGGGAACTTGGATGTCTCTGGCCATCTTTGGGGATATCCTGTTTGGCATTAAGTTGTCGGGCAGGGGATACCCATCGTTTACTGTGAAAAAATTAGAGTGTTTAAAGCAGGCTTATGCCGTTGAATATATTAGCATGGAATAATAAGATAGGACGTAGGTACTATTTTGTTGGTTTGCGCACCCACGTAATGATTAATAGAGACAGGCGGGGCTATTCGTATTGCATTGTCAGAGGTGAAATTCTTGGATTTCTGCAAGACGAACTACTGCGAAAGCATTTAGCAAGGATGTTTTCA	0.000406085	0.000269911	0.000357158	0	0.000306412	0.000213154	0.000273203	0	0	0.000451895	0.00032287	0.000256775	0.00149511	0.00206164	0.00135247	0.00158683	0.00215253	0.00196313	0.00928358	0.00787426	0.00761898	0.0828746	0.0993479	0.0816086	0.00138149	0.00211344	0.00200326	0.00235102	0.00281996	0.00234192	0.0269954	0.0370417	0.0358673	0.021771	0.0314629	0.0286723	0.0114628	0.0102803	0.00891832	0.0171812
ASV_20	Eukaryota	Alveolata	Dinoflagellata	Dinophyceae	Gymnodiniales	Gymnodiniaceae	Akashiwo	Akashiwo_sanguinea	AGCTCCAATAGCGTATATTAAAGTTGTTGCGGTTAAAAAGCTCGTAGTTGGATTTCTGCCGAGAACGACCGGTCCGCCCTCTGGGTGAGTATCTGGCTCGGTCTGGGCATCTTCTTGGAGAACGTAGCTGCACTTGACTGTGTGGTGCGGTATCCAGGACATTTACTTTGAGGAAATTAGAGTGTTTCAAGCAGGCATGCGCCTTGAATACATTAGCATGGAATAATAATATAGGACCTTAATTCTATTTTGTTGGTTTCTAGAGTTGAGGTAATGATTAATAGGGATAGTTGGGGGCATTCGTATTTAACTGTCAGAGGTGAAATTCTTGGATTTGTTAAAGACGGACTACTGCGAAAGCATTTGCCAAGGATGTTTTCA	0	0	0.000800034	0	0.000247487	0	0	0	0	0	0.00132735	0.000632061	0	0.000187422	0.000412337	0	0.000154757	0.000292381	0.000632014	0.000949813	0.00121297	0.0023503	0.00143617	0.00247196	0.00239458	0.00693758	0.00582377	0.0798579	0.0880857	0.0749735	0.00858878	0.0074843	0.00756494	0.0215985	0.0298611	0.0233236	0.0112898	0.010085	0.00867923	0.0572544
ASV_21	Eukaryota	Stramenopiles	Ochrophyta	Bacillariophyta	Bacillariophyta_X	Polar-centric-Mediophyceae	Thalassiosira	Thalassiosira_minima	AGCTCCAATAGCGTATATTAAAGTTGTTGCAGTTAAAAAGCTCGTAGTTGGATTTCTGGCAGGAGGGACCGGTCACGCACTCTGTGTGTGAACTTGGCTCCCTCTGGCCATCCTTGGGGAGATCCTGTTTGGCATTAAGTTGTCGGGCAGGGGATACCCATCGTTTACTGTGAAAAAATTAGAGTGTTTAAAGCAGGCTTATGCCGTTGAATATATTAGCATGGAATAATAAGATAGGACTTCGGAACTATTTTGTTGGTTTGCGTTACGAAGTAATGATTAATAGGGACAGTTGGGGGTATTCGTATTTCGTTGTCAGAGGTGAAATTCTTGGATTTCCGAAAGACGAACTACTGCGAAAGCATTTACCAAGGATGTTTTCA	0.00462312	0.00846363	0.00682886	0.000185024	0.00062461	0.000386342	0.00329144	0.00498154	0.00269156	0.0101354	0.0320359	0.0123054	0.00430591	0.00145773	0.00166584	0.006128	0.00443169	0.0085626	0.0014747	0.00113365	0.0014025	0.00474295	0.00562823	0.00438133	0.00923623	0.00868347	0.00851387	0.00311765	0.00200065	0.00192487	0.00241515	0.00212029	0.00389709	0.00695982	0.018983	0.0161336	0.00221709	0.00517679	0.00650344	0.00366077
ASV_22	Eukaryota	Stramenopiles	Ochrophyta	Bacillariophyta	Bacillariophyta_X	Polar-centric-Mediophyceae	Thalassiosira	Thalassiosira_sp.	AGCTCCAATAGCGTATATTAAAGTTGTTGCAGTTAAAAAGCTCGTAGTTGGATTTCTGGCAGGAGCGACCGGTCACACACTCTGTGTGTGAACTTGTGTTGTCTCTGGCCATCCTCGGGGAGATCCTGTTTGGCATTAAGTTGTCGGGCAGGGGATACCCGTCGTTTACTGTGAAAAAATTAGAGTGTTTAAAGCAGGCTTATGCCGTTGAATATATTAGCATGGAATAATAAGATAGGACTTCGGAACTATTTTGTTGGTTTGCGTTACGAAGTAATGATTAATAGGGACAGTTGGGGGTATTCGTATTTCGTTGTCAGAGGTGAAATTCTTGGATTTCCGAAAGACGAACTACTGCGAAAGCATTTACCAAGGATGTTTTCA	0.00565395	0.00672849	0.00557167	0.00299739	0.006635	0.00454285	0.00439726	0.00508532	0.00358875	0.000817714	0.00197309	0.00104685	0	0	0	0	0	0	0	0	0	0	0	0	0	0	0	0	0	0	0	0	0	0	0	0	0	0	0	0
ASV_23	Eukaryota	Hacrobia	Cryptophyta	Cryptophyceae	Cryptophyceae_X	Cryptomonadales	Teleaulax	Teleaulax_acuta	AGCTCTAATAGCGTATATTAAAGTTGTTGCAGTTAAAAAGCTCGTAGTCGGATGTCGGGCTCGGGCAGGCTGTCGGCTTCGGTCGGACGGCAGGCTCGGGTCTTTCTGCCTGAGGAACCCGTGGCACTTAACTGTGCGGCGTGGGGACGCAGGCCGTTTACTTTGAAAAAATTAGAGTGTTCAAAGCAGGCCTACGCTTGAATACATTAGCATGGAATAATGGAATAGGACTTTGGTGCTATTTTGTTGGTTTATGGGACCGAAGTAATGATTAACAGGGACAGTTGGGGCCGTTTATATTTCGTTGTCAGAGGTGAAATTCTTGGATTTACGAAAGATAAACTTCTGCGAAAGCATTCGGCAAGGATGTTTTCA	0.0173679	0.0196842	0.0214009	0.00601328	0.00722426	0.00756698	0.0237296	0.0234103	0.022626	0.0311592	0.0204126	0.0320771	0.0049518	0.00437318	0.00536038	0.00376711	0.00284191	0.00371742	0.00866561	0.00484098	0.00420749	0.00224443	0.00271707	0.00231852	0.00422341	0.00367554	0.0028618	0.00396095	0.00314388	0.00267877	0.0106181	0.0102533	0.0111446	0.00532053	0.00521194	0.00462527	0.000786201	0.000659308	0.000406465	0.00434411
ASV_24	Eukaryota	Alveolata	Dinoflagellata	Dinophyceae	Gymnodiniales	Gymnodiniaceae	Gyrodinium	Gyrodinium_dominans	AGCTCCAATAGCGTATATTAAAGTTGTTGCGGTTAAAAAGCTCGTAGTTGGATTTCTGTTGGGAACGACCGGTCCGCCCACTGGGTGTGCATCTGGCTTGTTCTCGGCATCTTCTTGGTGAACGTTGCTGCACTTGACTGTGTGGAGCGCTACCCAGGACTTTTACTTTGAGGAAATTAGAGTGTTTCAAGCAGGCATATGCCTTGAATACATTAGCATGGAATAATAAGATAGGACCTCGGTTCTATTTTGTTGGTTTCTAGAGCTGAGGTAATGATTAATAGGGATAGTTGGGGGCATTCGTATTTAACTGTCAGAGGTGAAATTCTTGGATTTGTTAAAGACGGACTACTGCGAAAGCATTTGCCAAGGATGTTTTCA	0.0195858	0.0128593	0.0141006	0.0190205	0.0162752	0.0157601	0.0355814	0.0309122	0.0314296	0.0203568	0.0247892	0.0193371	0.00942516	0.0122241	0.0106548	0.0111723	0.0111988	0.0120573	0.00564599	0.00661805	0.00507932	0.00116456	0.00157202	0.00131269	0.000210512	0.000459443	0.00044358	0	0.000381076	0.000481217	0.000285816	0.000490514	0	0	0.00035862	0	0.000377376	0	0	0.000390482
ASV_25	Eukaryota	Alveolata	Dinoflagellata	Dinophyceae	Dinophyceae_X	Oodiniaceae	Oodinium	Oodinium_pouchetii	AGCTCCAATAGCATATATCAAAGTTGTTGCGGTTAAAAAGCTCGTAGTTGGATTTCTGTCGAGAGCATCTGTTCCGCTCATTGGGCGTGCATTTGGTTTGCTTTGGGCATAGTTCAGACTATCTGTGAGGCACTTGACTGTGTGTCCCGAAAGTCTGATCTTTTACTTTGAGGAAATTAGAGTGTTTCTCGCAGGCATACGCCTTGAATTTAATAGCATGGAATCATGACTTAGGACTTTACTTCTGATATGTTGGTTCTTAGGAAGAAAGTAATGACCAACAGGGACAACTGGGGGCATTCGAATTTAACAGTCAGAGGTGAAATTCTTGAATTTGTTAAAGACGGACAACTGCGAAAGCATTTGTCACGGATGTTTTCA	0	0	0	0	0	0	0	0	0	0	0	0	0	0	0	0	0	0	0	0	0	0	0	0	0	0	0	0	0	0	0	0	0	0	0.00011954	0	0	0	0	0
ASV_26	Eukaryota	Hacrobia	Cryptophyta	Cryptophyceae	Cryptophyceae_X	Cryptomonadales	Teleaulax	Teleaulax_gracilis	AGCTCTAATAGCGTATATTAAAGTTGTTGCAGTTAAAAAGCTCGTAGTCGGATGTCGGGCTCGGGCAGGCTGTCGGCTTCGGTCGGACGGCAGGCTCGGGTCTTTCTGCCTGAGGATCCCGTTGCACTTAATTGTGGGGCGTGGGGACGCAGGCCGTTTACTTTGAAAAAATTAGAGTGTTCAAAGCAGGCCTACGCTTGAATACATTAGCATGGAATAATGGAATAGGACTTTGGTGCTATTTTGTTGGTTTATGGGACCGAAGTAATGATTAACAGGGACAGTTGGGGCCGTTTATATTTCGTTGTCAGAGGTGAAATTCTTGGATTTACGAAAGATAAACTTCTGCGAAAGCATTCGGCAAGGATGTTTTCA	0.0128698	0.0156741	0.0175436	0.00194275	0.00180312	0.00179849	0.00463144	0.00489259	0.00552331	0.0127606	0.00817937	0.01513	0.00604024	0.00705956	0.00804882	0.00472179	0.00499444	0.0055274	0.00577239	0.00425884	0.00398006	0.00459473	0.00376509	0.00358007	0.0116308	0.00916588	0.0126921	0.002811	0.00200065	0.00285522	0.00314398	0.00330701	0.00338571	0.00232953	0.00282114	0.00282777	0.00209129	0.00192909	0.00119549	0.00741916
ASV_27	Eukaryota	Alveolata	Dinoflagellata	Syndiniales	Dino-Group-III	Dino-Group-III_X	Dino-Group-III_XX	Dino-Group-III_XX_sp.	AGCTCCAATAGCGTATATTAAAGTTGTTGCGGTTAAAAAGCTCGTAGTTGGATTTCTGCTTGGGGCAACCGGTCCGCCCTCTGGGTGAGTATCTGGCTTGGCCCGGGCATCTTCTTGGGGAACGTTACTGCACTTGACTGTGTGGTGCGGAGCCCAGGACCTTTACTTTGAGGAAATTAGAGTGTTTCAAGCAGGCATTTGCCTTGAATACATTAGCATGGAATAATAAGATAGGACCTCGTCCCTACCTTGTTGGTTCGTATGGATGAGGTAATGATTAATAGGGATAGTCGGGGGCATTCGTACTTAACTGTCAGAGGTGAAATTCTTGGATTTGTTAAAGACGGACTACTGCGAAAGCATTTGCCAAGGATGTTTTCA	0	0	0	0	0	0	0	0	0	0.000258226	0	0.000316031	0.000203335	0.000249896	0.000461818	0.0123076	0.0160385	0.0179049	0.0105055	0.00946749	0.00843394	0.0261074	0.0271125	0.0284531	0.015249	0.0158508	0.0154394	0.00531534	0.00468723	0.00516506	0.00614505	0.00903495	0.00941649	0.0248483	0.0201544	0.0209562	0.0228942	0.0251514	0.0202993	0.00417328
ASV_28	Eukaryota	Alveolata	Dinoflagellata	Dinophyceae	Peridiniales	Heterocapsaceae	Heterocapsa	Heterocapsa_sp.	AGCTCCAATAGCGTATATTAAAGTTGTTGCGGTTAAAAAGCTCGTAGTTGGATTTCTGCCGAGGACGACCGGTCCGCCCTCTGGGTGAGTATCTGGCTCGGCCTGGGCATCTTCTTGGAGAACGTATCTGCACTTGACTGTGTGGTGCGGTATTCAGGACTTTTACTTTGAGGAAATTAGAGTGTTTCAAGCAGGCACACGCCTTGAATACATTAGCATGGAATAATAAGATAGGACCTCGGTTCTATTTTGTTGGTTTCTAGATCTGAGGTAATGATTAATAGGGATAGTTGGGGGCATTCGTATTTAACTGTCAGAGGTGAAATTCTTGGATTTGTTAAAGACGGACTACTGCGAAAGCATTTGCCAAGGATGTTTTCA	0	0	0	0	0	0	0	0	0	0	0	0	0	0	0	0	0	0	0.00168537	0.00174643	0.00147831	0.00408656	0.00463843	0.00535306	0.0634037	0.0682502	0.0505108	0.0393284	0.0256845	0.0345353	0.0112612	0.014842	0.0150241	0.00770757	0.00772228	0.00747496	0.00213847	0.00217328	0.00167368	0.00780964
ASV_29	Eukaryota	Stramenopiles	Ochrophyta	Bacillariophyta	Bacillariophyta_X	Radial-centric-basal-Coscinodiscophyceae	Actinocyclus	Actinocyclus_curvatulus	AGCTCCAATAGCGTATATTAAAGTTGTTGCAGTTAAAAAGCTCGTAGTTGGATTTCTGGCAGGAGTAGCGGCTATAGGTCTTTGACTTATGAAGTTGCTATCTTCGGCCATCCTTGAAGAGATTTAGTTTGGCATTAAGTTGTCGAATTAAAGATATTCATCTTTTACTGTGAAAAAATCAGAACGTTCAAAGTAAGCATTTCGCTTTGAATGTATTAGCATGGAATAATGAAATAGGACTTAGGTACTACTTTGTTGGTTTATGCACCTAGGTAATGATTAATAGGGACAGTTGGGGGTATTCGTATTCCAATGTTAGAGGTGAAATTCTTGGATTTTTGGAAGACGAACAACTGCGAAAGCATTTACCAAGGATGTTTTCA	0.00437322	0.00462704	0.0052288	0.000296039	0.00121386	0.000479597	0.00649182	0.00770953	0.00698124	0.0135784	0.00728251	0.0131943	0.00659044	0.0062474	0.00626752	0.0238283	0.0307123	0.0291128	0.00140447	0.00119493	0.00123192	0.000614043	0.00163024	0.00146613	0.00282876	0.00551331	0.0036488	0.00242768	0.00262942	0.00137949	0.003587	0.00287979	0.00308593	0.00931811	0.0131972	0.0132182	0.00113213	0.000781403	0.000573833	0.00514948
ASV_30	Eukaryota	Alveolata	Dinoflagellata	Dinophyceae	Gymnodiniales	Gymnodiniaceae	Gymnodinium	Gymnodinium_sp.	AGCTCCAATAGCGTATATTAAAGTTGTTGCGGTTAAAAAGCTCGTAGTTGGATTTCTGCTGAGGACGACCGGTCCGCCCTCTGGGTGAGTATCTGGCTCGGCCTTGGCATCTTCTTGGGGAACGTAACTGCACTTGACTGTGTGGTGCGGTATCCAGGACTTTTACTTTGAGGAAATTAGAGTGTTTCAAGCAGGCGCACGCCTTGAATACATTAGCATGGAATAATAAGATAGGACCTTGGTTCTATTTTGTTGGTTTCTAGAGCTGAGGTAATGATTAATAGGGATAGTTGGGGGCATTCGTATTTAACTGTCAGAGGTGAAATTCTTGGATTTGTTAAAGACGGACTACTGCGAAAGCATTTGCCAAGGATGTTTTCA	0.0162746	0.0164453	0.014472	0.0163006	0.0124215	0.0135753	0.0223896	0.023944	0.0197381	0.0150201	0.0156054	0.0137078	0.00122001	0.00137443	0.00164935	0.00269632	0.00348908	0.00355035	0.01066	0.0124548	0.0125846	0.00542051	0.00718084	0.00731358	0.00678903	0.00565115	0.00927224	0.0213636	0.0176819	0.0223445	0.0156199	0.0175003	0.0158352	0.00851284	0.00413608	0.00515136	0.010315	0.0134792	0.0110463	0.00480781
ASV_31	Eukaryota	Hacrobia	Cryptophyta	Cryptophyceae	Cryptophyceae_X	Cryptomonadales	NA	NA	AGCTCTAATAGCGTATATTAAAGTTGTTGCAGTTAAAAAGCTCGTAGTCGGATGTCGGGTTCGGGGTGGCTGTCGGCCTAGGTCGGATGGCCGTTCCGGATCTTTCTGCCTGGGGATCCTATTCTTCTTAACCGAGGGGTAGTGGGACGCAGGCCGTTTACTTTGAAAAAATTAGAGTGTTCAAAGCAGGCTTTGTCTTGAATACATTAGCATGGAATAATGGAATAGGACTTTGGTCTTATTTGTTGGTTTATGGGACCGAAGTAATGATTAACAGGGACAGTTGGGGCCGTTTATATTTCGTTGTCAGAGGTGAAATTCTTGGATTTACGAAAGATAAACTTCTGCGAAAGCATTCGGCAAGGATGTTTTCA	0.0146503	0.0181997	0.0153721	0.011638	0.0134939	0.0108575	0.0192673	0.0214681	0.0192615	0.0285339	0.0277309	0.0296476	0.0191254	0.0198459	0.0197262	0.00921136	0.00927137	0.0112776	0.00289322	0.00217538	0.00191422	0.00131278	0.00128091	0.00107402	0.00319716	0.0033769	0.00350571	0.00122662	0.00125755	0.00149177	0.00262951	0.00365512	0.00282142	0.00417014	0.00334712	0.00462527	0.00352218	0.00263723	0.00164977	0.0052227
ASV_32	Eukaryota	Alveolata	Dinoflagellata	Dinophyceae	Gymnodiniales	Gymnodiniaceae	Gyrodinium	Gyrodinium_sp.	AGCTCCAATAGCGTATATTAAAGTTGTTGCGGTTAAAAAGCTCGTAGTTGGATTTCTGCTGAGGACGACCGGTCCGCCCCCTGGGTGAGTATCTGGCTTGGCCTTGGCATCTTCTTGGAGAACGTAGCTGCACTTGACTGTGTGGTGCGGTATCCAGGACTTTTACTTTGAGGAAATTAGAGTGTTTCAAGCAGGCACACGCCTTGAATACATTAGCATGGAATAATAAGATAGGACCTCGGTTCTATTTTGTTGGTTTCTAGAGCTGAGGTAATGATTAATAGGGATAGTTGGGGGCATTCGTATTTAACTGTCAGAGGTGAAATTCTTGGATTTGTTAAAGACGGACTACTGCGAAAGCATTTGCCAAGGATGTTTTCA	0	0	0	0	0	0	0	0	0	0	0	0	0	0	0	0	0	0	0.0403786	0.0235615	0.0297178	0.00444651	0.00904398	0.00879675	0.000960463	0.000620248	0.00107318	0.00263212	0.00360117	0.00219756	0.0426581	0.029953	0.0341921	0.0168819	0.0153489	0.0211973	0.00849097	0.00610471	0.00624044	0.00466138
ASV_33	Eukaryota	Stramenopiles	Ochrophyta	Bacillariophyta	Bacillariophyta_X	Polar-centric-Mediophyceae	Skeletonema	Skeletonema_costatum	AGCTCCAATAGCGTATATTAAAGTTGTTGCAGTTAAAAAGCTCGTAGTTGGATTTCTGGCAGGAGTGACCGGCCACACACACTGTGTGTGAGTTGTGTCATTCTGGCCATCCTTGGTGAGATCCTGTTTGGCATTAAGTTGTCGGGCAGGGGATAACCATCGTTTACTGTGAAAAAATTAGAGTGTTTAAAGCAGGCTTATGCCGTTGAATATATTAGCATGGAATAATAAGATAGGACTTTGAGTCTATTTTGTTGGTTTGCGAGTCAAAGTAATGATTAATAGGGACAGTTGGGGGTATTCGTATTTCATTGTCAGAGGTGAAATTCTTGGATTTCTGAAAGACGAACTACTGCGAAAGCATTTACCAAGGATGTTTTCA	0.000874645	0	0	0.00136918	0.00124922	0.000679429	0.000897666	0.000859909	0.0021869	0	0	0.000908588	0	0	0	0.000451537	0	0	0	0	0	0	0	0	0	0	0	0	0	0	0.000571633	0.000268992	0.000493749	0.000431394	0.000430344	0.00103027	0	0	0.000526014	0
ASV_34	Eukaryota	Hacrobia	Cryptophyta	Cryptophyceae	Cryptophyceae_X	Cryptomonadales	Falcomonas	Falcomonas_daucoides	AGCTCTAATAGCGTATATTAAAGTTGTTGCAGTTAAAAAGCTCGTAGTCGGATTTCGGGCTCGGGCAGGCTGTCGGCCTCGGTCGGACGGCAGGCTCGGGCCTTTCTGCCTGGGGACTCCGTCACACTTAACTGTGGGGCGGTTGGACGCAGGCCGTTTACTTTGAAAAAATTAGAGTGTTCAAAGCAGGCCTACGCTTGAATACATTAGCATGGAATAATGGAATAGGACTTTGGTGCTATTTTGTTGGTTTATGGGACCGAAGTAATGATTAACAGGGACAGTTGGGGCCGTTTATATTTCGTTGTCAGAGGTGAAATTCTTGGATTTACGAAAGATAAACTTCTGCGAAAGCATTCGGCAAGGATGTTTTCA	0.0164933	0.0169465	0.0164293	0.00893667	0.00867382	0.00971184	0.0125153	0.00956278	0.0112709	0.00989865	0.00739013	0.010271	0.00834868	0.00795502	0.00851064	0.0172358	0.0167419	0.0174454	0.00573026	0.00405969	0.00621648	0.00683916	0.00535652	0.00601793	0.00678903	0.00583492	0.00831354	0.00296433	0.00396319	0.003561	0.00142908	0.000901913	0.00130491	0.00184061	0.000860688	0.00113988	0.0028146	0.00249072	0.00215187	0.00327029
ASV_35	Eukaryota	Hacrobia	Cryptophyta	Cryptophyceae	Cryptophyceae_X	Cryptomonadales	Geminigera	Geminigera_cryophila	AGCTCTAATAGCGTATATTAAAGTTGTTGCAGTTAAAAAGCTCGTAGTCGGATGTCGGGCTCGGGCAGGCTGTCGGCTTCGGTCGGACGGCAGGCTCGGGTCTTTCTGCCTGAGGATCCCGTGCACTTTATTGTGGGCGGGGGACGCAGGCCGTTTACTTTGAAAAAATTAGAGTGTTCAAAGCAGGCCTACGCTTGAATACATTAGCATGGAATAATGGAATAGGACTTTGGTGCTATTTTGTTGGTTTATGGGACCGAAGTAATGATTAACAGGGACAGTTGGGGCCGTTTATATTTCGTTGTCAGAGGTGAAATTCTTGGATTTACGAAAGATAAACTTCTGCGAAAGCATTCGGCAAGGATGTTTTCA	0	0	0	0	0	0	0	0	0	0	0	0	0	0	0	0	0	0	0	0	0	0.0171085	0	0.01565	0.0467601	0.0359514	0.0438714	0	0.0150334	0	0.0136191	0	0	0.0163355	0.0152055	0.014643	0	0	0	0
ASV_36	Eukaryota	Stramenopiles	Ochrophyta	Bacillariophyta	Bacillariophyta_X	Radial-centric-basal-Coscinodiscophyceae	Corethron	Corethron_hystrix	AGCTCCAATAGCGTATATTAAAGTTGTTGCAGTTAAAAAGCTCGTAGTTGGATTTCTGGTTGGGCATTTGGGTCTTCCTTTTTGGACTGTACCTCAGTTGCCTGACCATCCTTTGGGAGAACCGTAGTGGCATTAAGTTGTTGGTGCGGGTATCCCAATCTTTTACTGTGAAGAAATTAGAGTGTTCAAAGCAGGCTTACGCCGTTGAATATATTAGCATGGAATAATGACATAGGACTATTGTACTATTTTGTTGGTTTGCGCGCAATAGTAATGATTAACAGGGACAGTTGGGGGTATTTGTATTCCATTGTCAGAGGTGAAATTCTTGGATTTTTGGAAGACAAACTACTGCGAAAGCATTTACCAAAGATGTTTTCA	0.0722831	0.0838458	0.072346	0.0221289	0.0495681	0.0543943	0.0190722	0.0229655	0.0268596	0.00152783	0.00215247	0.00185668	0.00380355	0.0030404	0.00371103	0.00380581	0.00403776	0.00360604	8.42685e-05	0	0	0	9.70384e-05	0	0.000171041	0	0.000372034	0.00700194	0.00838367	0.00253441	0.000514469	0.000110761	0.000299776	0.000431394	0.000812872	0.000767224	0.00209129	0.00112327	0.00212796	0.0173276
ASV_38	Eukaryota	Alveolata	Ciliophora	Spirotrichea	Strombidiida	Strombidiidae_M	Strombidium_M	Strombidium_M_sp.	AGCTCCAATAGCGTATATTAAAGTTGTTGCAGTTAAAAAGCTCGTAGTTGGATTTCTGGGAGGGTGCCAATGTCCGTCGACGTACGTGTTGCAGCGGCGCCCTTCCATCCTTCTGTTAACGGCTCTCGGCATTTATTTGCTGGTGTCGGGCTCAGATATTTTACCTTGAGAAAATTAGAGTGTTTCAGGCAGGCTAGGCCGGAATACATTAGCATGGAATAATGGAATAGGACTACGGTCTCTTTGTTGGTTTGAGGGACTGCAGTAATGATTAATAGGGATAGTTGGGGGCATTAGTATTTAATTGTCAGAGGTGGAATTCTCGGATTTGTTAAAGACTAACTTATGCGAAAGCATTTGCCAAGGATGTTTTCA	0.00559148	0.00788525	0.00377159	0.00349696	0.00457261	0.00623476	0.00291416	0.00416611	0.00414949	0.00135568	0.00157848	0.00189618	0.056838	0.0440858	0.0461983	0.00380581	0.00509292	0.00350858	0.00605329	0.00623506	0.00589428	0.00254087	0.00423087	0.00427904	0.00178936	0.00259585	0.00477921	0.00158438	0.0010289	0.00149177	0.00473026	0.00411399	0.00345624	0.00894424	0.00573792	0.00701462	0.00506313	0.00556749	0.00734028	0.00649176
ASV_39	Eukaryota	Archaeplastida	Chlorophyta	Mamiellophyceae	Mamiellales	Bathycoccaceae	Ostreococcus	Ostreococcus_tauri	AGCTCCAATAGCGTATATTTAAGTTGTTGCAGTTAAAAAGCTCGTAGTCGGATTTTGGCTGAGAACGGTCGGTCCGCCGTTAGGTGTGCACTGACTGGTCTCAGCTTCCTGGTGAGGAGGTGTGCTTCACGGCCACTTAGTCACCGTGGTTACTTTGAAAAAATTAGAGTGTTCAAAGCGGGCTTACGCTTGAATATATTAGCATGGAATAACACCATAGGACTCCTGTCCTATTTCGTTGGTCTCGGGACGGGAGTAATGATTAAGAGGAACAGTTGGGGGCATTCGTATTTCATTGTCAGAGGTGAAATTCTTGGATTTATGAAAGACGAACTTCTGCGAAAGCATTTGCCAAGGATGTTTTCA	0.0102458	0.0087721	0.00837179	0.0605954	0.0482246	0.0530621	0.0105638	0.00913283	0.0101775	0.0261453	0.0241794	0.0254997	0.0525202	0.0694502	0.0577767	0.0060635	0.00413624	0.00359211	0	0	0	0	0	0	0	0	0	0	0	0	0	0	0	0	0	0	0	0	0	0
ASV_40	Eukaryota	Archaeplastida	Chlorophyta	Mamiellophyceae	Mamiellales	Bathycoccaceae	Ostreococcus	Ostreococcus_clade_B	AGCTCCAATAGCGTATATTTAAGTTGTTGCAGTTAAAAAGCTCGTAGTCGGATTTTGGCTGAGAACGAACGGTCCGCCGTTAGGTGTGCACTGTTTGGTCTCAGCTTCCTGGTGAGGAGGTGTGCTTCACGGCCACTTAGTCACCGTGGTTACTTTGAAAAAATTAGAGTGTTCAAAGCGGGCTTACGCTTGAATATATTAGCATGGAATAACACCATAGGACTCCTGTCCTATTTCGTTGGTCTCGGGACGGGAGTAATGATTAAGAGGAACAGTTGGGGGCATTCGTATTTCATTGTCAGAGGTGAAATTCTTGGATTTATGAAAGACGAACTTCTGCGAAAGCATTTGCCAAGGATGTTTTCA	0.00146815	0.00152307	0.00108576	0.00397802	0.00214489	0.00339715	0.000338251	0	0	0.00785436	0.00721076	0.00730821	0.0396742	0.0501666	0.0437737	0.0238283	0.0213706	0.0197845	0.0146627	0.0180924	0.0173796	0.00467943	0.00399798	0.00477343	0.00326294	0.0026418	0.00360587	0.00181437	0.00238172	0.00232588	0.00201501	0.00194623	0.00186919	0.000661471	0.000334712	0.000284969	0.00204412	0.00190467	0.00255834	0.00146431
ASV_41	Eukaryota	Alveolata	Dinoflagellata	Syndiniales	Dino-Group-II	Dino-Group-II-Clade-6	Dino-Group-II-Clade-6_X	Dino-Group-II-Clade-6_X_sp.	AGCTCCAATAGCGTATATTAAAGTTGTTGCGGTTAAAAAGCTCGTAGTTGGATTTCTGTTGAGGTCAGCCGGTGTGCTCCATGAGCATTATTTGGTTTGGTCTCGGCATCCTCCTGGGGAGCGTCTCTGGCCTTCGTTGGACAGGGCGAGATTCAGGACTTTTACTTTGAGGAAATTAGAGTGTTCACGGCAGGCAAGTGCTTTGAATACATTAGCATGGAATAATAATATAGGACCTTCGTTCTATTTTGTTGGTTTCTAGAGCTTAGGTAATGATTAATAGGGACAATTGGGGGCATTCGTATTAACGCGTCAGAGGTGGAATTCTTGGATTGCGTTACGACGAACTACTGCGAAAGCATTTGCCAAAGATGTTTTCA	0.00684097	0.00672849	0.00682886	0	0.000329982	0.000346376	0	0	0	0	0	0	0	0	0	0	0	0	0.0116291	0.011076	0.0153706	0.00201152	0.0022707	0.002489	0.0238011	0.0229951	0.0246401	0.000357763	0.000228645	0.000417054	0	0	0	0.000603952	0	0.000153445	0.024498	0.0234909	0.022499	0.006687
ASV_42	Eukaryota	Alveolata	Dinoflagellata	Dinophyceae	NA	NA	NA	NA	AGCTCCAATAGCGTATATTAAAGTTGTTGCGGTTAAAAAGCTCGTAGTTGGATTTCTGCTGAGGACGACCGGTCCGCCCTTCGGGTGAGTATCTGGTTTGGCCTTGGCATCTTCTTGGTGAACGTATCTGCACTTGACTGTGTGGTGCGGTACCCAGGACTTTTACTTTGAGGAAATTAGAGTGTTTCAAGCAGGCATACGCCTTGAATACATTAGCATGGAATAATAAGATAGGACCTCGGTTCTATTTTGTTGGTTTCTAGAGCTGAGGTAATGATTAATAGGGATAGTTGGGGGCATTCGTATTTAACTGTCAGAGGTGAAATTCTTGGATTTGTTAAAGACGGACTACTGCGAAAGCATTTGCCAAGGATGTTTTCA	0.0134945	0.0102373	0.011029	0.0137473	0.0129518	0.0108575	0.0274374	0.0252635	0.026411	0.0256074	0.0274081	0.0194951	0.0274382	0.0251354	0.0392875	0.00697947	0.00700629	0.00833983	0.000884819	0.000153196	0.000473817	0	0.000194077	0.000119336	0.000460496	0.000252693	0.000214635	0.00743637	0.00501115	0.00498861	0.00181493	0.00189876	0.00220424	0.00129418	0.000454252	0.000504176	0.00047172	0.000805821	0.00107594	0.00773642
ASV_43	Eukaryota	Alveolata	Dinoflagellata	Syndiniales	Dino-Group-II	Dino-Group-II-Clade-3	Dino-Group-II-Clade-3_X	Dino-Group-II-Clade-3_X_sp.	AGCTCCAATAGCGTATGTTAAAGTTGTTGCGGCTAAAAAGCTCGTAGTTGGATTTCTGTTGAAGTGACCCGGTCCGCTCTATGAGCGAGTATCTGGGCTTGCTTCGGCATCCGCTCAGCATACGTGTCTGCGCTTGATTGCGTGGCGCGGACGTTGAGCCTTTTACTTTGAGGAAATTAGAGTGTTCACGGCAGGCTTTCGCCTTGAATATATTAGCATGGAATAATAACATAGGATCTTGGTTCTATTTTGTTGGTTTCTAGGGCTAGGATAATGATTAATAGGGACAATTGGGGGCATTCGTACTGTCGCGTCAGAGGTGGAATTCTTGGATTGCGGCATGACGAACTACTGCGAAAGCATTTGCCAAGGATGTTTTCA	0	0	0	0	0	0	0	0	0	0	0.000251121	0.000118511	8.3726e-05	0	0.000131948	0	0	0	0.000210671	0	0.000113716	0.00038113	0.000815122	0.000630775	0.00603908	0.00787944	0.00669662	0.0740315	0.066612	0.0700812	0.000728832	0.00110761	0.000758257	0.00100659	0.00136276	0.0011618	0.00416686	0.00571401	0.00863141	0.0833923
ASV_44	Eukaryota	Stramenopiles	Ochrophyta	Bacillariophyta	Bacillariophyta_X	Raphid-pennate	Haslea	Haslea_crucigera	AGCTCCAATAGCGTATATTAAAGTTGTTGCAGTTAAAAAGCTCGTAGTTGGATTTGTGGCGTACGATGTGTTCCCGGCACTTGTTGTCGGTGGTACCTGTCGTTGCCATCCTTGGGTGGAATCTGTGTGGCATTAGGTTGTCGTGCAGGGGATGCCCATCGTTTACTGTGAAAAAATTAGAGTGTTCAAAGCAGGCTTACGCCGTTGAATATATTAGCATGGAATAATAAGATAGGACCTTGGTACTATTTTGTTGGTTTGCGCACCGAGGTAATGATTAATAGGGACAGTTGGGGGTATTCGTATTCCATTGTCAGAGGTGAAATTCTTAGATTTTTGGAAGACGAACTACTGCGAAAGCATTTACCAAGGATGTTTTCA	0	0	0	0	0	0	0	0	0	0	0	0	0	0	0	0	0	0	0	0	0	0	0	0	0	0	0	0.00150772	0.001772	0.00158801	0.128646	0.137486	0.126329	0	0	0.000416493	0.000361652	0	0	0.00207444
ASV_46	Eukaryota	Stramenopiles	Ochrophyta	Bacillariophyta	Bacillariophyta_X	Polar-centric-Mediophyceae	Thalassiosira	Thalassiosira_sp.	AGCTCCAATAGCGTATATTAAAGTTGTTGCAGTTAAAAAGCTCGTAGTTGGATTTCTGGCAGGAGCGACCGGTCACACACTCTGTGTGTGAACTCGTGTTGTCTCTGGCCATCCTCGGGGAGATCCTGTTTGGCATTAAGTTGTCGGGCAGGGGATACCCGTCGTTTACTGTGAAAAAATTAGAGTGTTTAAAGCAGGCTTATGCCGTTGAATATATTAGCATGGAATAATAAGATAGGACTTCGGAACTATTTTGTTGGTTTGCGTTACGAAGTAATGATTAATAGGGACAGTTGGGGGTATTCGTATTTCGTTGTCAGAGGTGAAATTCTTGGATTTCCGAAAGACGAACTACTGCGAAAGCATTTACCAAGGATGTTTTCA	0	0	0	0	0	0	0	0	0	0	0	0	0	0	0	0	0	0	0	0	0	0	0	0.000119336	0.000302612	0.000275666	0.000114472	0.00176326	0.00085742	0.00129928	0.00423008	0.00370259	0.00424977	0.00980702	0.0131733	0.0106096	0.0222338	0.0235398	0.0249857	0.016327
ASV_47	Eukaryota	Stramenopiles	Ochrophyta	Bacillariophyta	Bacillariophyta_X	Polar-centric-Mediophyceae	Thalassiosira	Thalassiosira_sp.	AGCTCCAATAGCGTATATTAAAGTTGTTGCAGTTAAAAAGCTCGTAGTTGGATTTCTGGCAGGAGTGACCGGTCACACACTCTGTGTGTGAACTCGCGTTGTCTCTGGCCATCCTTGGGGAGATCCTGTTTGGCATTAAGTTGTCGGGCAGGGGATACCCATCGTTTACTGTGAAAAAATTAGAGTGTTTAAAGCAGGCTTATGCCGTTGAATATATTAGCATGGAATAATAAGATAGGACTTCGGAACTATTTTGTTGGTTTGCGTTACGAAGTAATGATTAATAGGGACAGTTGGGGGTATTCGTATTTCGTTGTCAGAGGTGAAATTCTTGGATTTCCGAAAGACGAACTACTGCGAAAGCATTTACCAAGGATGTTTTCA	0.00637241	0.0064393	0.00781462	0.00220179	0.00252201	0.00159866	0.00719434	0.0087177	0.00507472	0.00647716	0.00487892	0.00555029	0.00679377	0.00354019	0.00428831	0.00390902	0.00604961	0.00323012	0.000252805	0.000444267	0.000360101	0.000931651	0.000873345	0.000869447	0.000368397	0.000620248	0.000600979	0.000638863	0.000476345	0.000449135	0.000543051	0.000680391	0.000846426	0.00109286	0.00224735	0.00214823	0.00128937	0.000879078	0.000549923	0.00202563
ASV_48	Eukaryota	Alveolata	Dinoflagellata	Dinophyceae	Dinophyceae_X	Dinophyceae_XX	Dinophyceae_XXX	Dinophyceae_XXX_sp.	AGCTCCAATAGCGTATATTAAAGTTGTTGCGGTTAAAAAGCTCGTAGTTGGATTTCTGTCGAGGACGACCGGTCCGCCCTCCGGGTGAGTATCTGGCTTGGCCTGGGCATCTTCTTGGAGAACGTGTCTGCACTTGACTGTGTGGTGCGGTATCCAGGACTTTTACTTTGAGGAAATTAGAGTGTTTCAAGCAGGCATGCGCCTTGAATACATTAGCATGGAATAATAAGATAGGACCTCGGTTCTATTTTGTTGGTTTCTAGAGCTGAGGTAATGATTAATAGGGATAGTTGGGGGCATTCGTATTTAACTGTCAGAGGTGAAATTCTTGGATTTGTTAAAGACGGACTACTGCGAAAGCATTTGCCAAGGATGTTTTCA	0.00927748	0.0102566	0.00774319	0.00266435	0.00262807	0.00293087	0.0030963	0.00338033	0.00204671	0	0.00190135	0.0010666	0.0110997	0.0118284	0.0156523	0.0048895	0.00493817	0.00626532	0.0171908	0.0166677	0.0154464	0.00582282	0.00568645	0.00693853	0.0033682	0.00344582	0.00344847	0	0	0	0.00265809	0.00406652	0.00394999	0.00552184	0.00466206	0.00480063	0.00658836	0.00749658	0.00487758	0.00158633
ASV_49	Eukaryota	Alveolata	Dinoflagellata	Dinophyceae	NA	NA	NA	NA	AGCTCCAATAGCGTATATTAAAGTTGTTGCGGTTAAAAAGCTCGTAGTTGGATTTCTGCCGAGGACGACCGGTCCGCCCTCTGGGTGTGTATCTGGTTTGGCCTGGGCATCTTCTTGGAGAACGTAGCTGCACTTGACTGTGTGGTGCGGTGTCCAGGACTTTTACTTTGAGGAAATTAGAGTGTTTCAAGCAGGCACACGCCTTGAATACATTAGCATGGAATAATAAGATAGGACCTCGGTTCTATTTTGTTGGTTTCTAGAGCTGAGGTAATGATTAATAGGGATAGTTGGGGGCATTCGTATTTAACTGTCAGAGGTGAAATTCTTGGATTTGTTAAAGACGGACTACTGCGAAAGCATTTGCCAAGGATGTTTTCA	0	0	0	0	0	0	0	0	0	0	0	0	0	0	0	0	0	0	0.0467128	0.0425271	0.0413737	0.00453121	0.00599697	0.00709196	0.00899941	0.0105442	0.00560913	0.00104774	0.00129566	0.00131533	0.000614505	0.000553806	0.000405579	0.00721866	0.00351448	0.0051952	0.00617954	0.00671518	0.00514059	0.00229408
ASV_50	Eukaryota	Alveolata	Dinoflagellata	Syndiniales	Dino-Group-II	Dino-Group-II-Clade-1	Dino-Group-II-Clade-1_X	Dino-Group-II-Clade-1_X_sp.	AGCTCCAATAGCGTATATTAAAGTTGTTGCGGTAAAAAAGCTCGTAGTTGGATTTCTGTTGAGAACGACCGGTCCACACAACGTGTGCGCATCTGGTTCGGTCTCGGCATCCTTCAGTTAAATGTTACTGCGCTTGATTGCGTGGTGCAATTGCTGAACTTTTACTTTGAGGAAATTAGAGTGTTCACGGCAGGCTATCGCCAGAATACATTAGCATGGAATAATACTATAGGATCTTGATCCTATTTTGTTGGTTTCTAGGAGCAAGATAATGATTAATAGGGACAATTGGGGGCATTCGTATCACGTAGTCAGAGGTGGAATTCTTGGATTTACGTGCGACGAACTACTGCGAAAGCATTTGCCAAGGATGTTTTCA	0	0	0	0	0	0	0	0	0	0	0	0	0	0	0	0	0	0	0.0122892	0.008533	0.0103482	0.00110104	0.000970384	0.00144908	0.00219722	0.0019756	0.00234668	0.00107329	0.000819313	0.00109076	0.00345838	0.000585452	0.003227	0.00465905	0.00504459	0.00491023	0.0246395	0.021513	0.022236	0.00222087
ASV_53	Eukaryota	Alveolata	Dinoflagellata	Dinophyceae	Gymnodiniales	Gymnodiniaceae	Gyrodinium	Gyrodinium_fusiforme	AGCTCCAATAGCGTATATTAAAGTTGTTGCGGTTAAAAAGCTCGTAGTTGGATTTCTGCTGAGGACGACCGGTCCGCCCTCTGGGTGAGCATCTGGCTTGGCCTTGGCATCTTCTTGGAGAACGTAGCTGCACTTGACTGTGTGGTGCGGTATCCAGGACTTTTACTTTGAGGAAATTAGAGTGTTTCAAGCAGGCACACGCCTTGAATACATTAGCATGGAATAATAAGATAGGACCTTGGTTCTATTTTGTTGGTTTCTAGAGCTGAGGTAATGATTAATAGGGATAGTTGGGGGCATTCGTATTTAACTGTCAGAGGTGAAATTCTTGGATTTGTTAAAGACGGACTACTGCGAAAGCATTTGCCAAGGATGTTTTCA	0.0213976	0.0135919	0.0223295	0.0205932	0.0127868	0.0131356	0.0145838	0.0194962	0.0216166	0.00774677	0.00595516	0.00472071	0.00276296	0.00383174	0.00164935	0.00356069	0.00261681	0.00217198	0	0	0	0	0	0	0	0	0	0	0	0	0	0	0	0	0	0	0	0	0	0
ASV_54	Eukaryota	Hacrobia	Cryptophyta	Cryptophyceae	Cryptophyceae_X	Cryptomonadales	Plagioselmis	Plagioselmis_prolonga	AGCTCTAATAGCGTATATTAAAGTTGTTGCAGTTAAAAAGCTCGTAGTCGGATGTCGGGCTCGGGCAAGCTGTCGGCCTTTGGTCGGACGGCAGGCTCGGGTCTTTCTGCCTGAGGAACCCGGTTGCTTTAACGAGCTGCCGGTGGACGCAGGTCGTTTACTTTGAAAAAATTAGAGTGTTCAAAGCAGGCTAGCGCTTGAATACATTAGCATGGAATAATGGAATAGGACTTTGGTGCTATTTTGTTGGTTTATGGGACCGAAGTAATGATTAACAGGGACAGTTGGGGCCGTTTATATTTCGTTGTCAGAGGTGAAATTCTTGGATTTACGAAAGATAAACTTCTGCGAAAGCATTCGGCAAGGATGTTTTCA	0.00524787	0.00593804	0.00480021	0.00164671	0.0016617	0.00113238	0.00506076	0.00465537	0.00372894	0.00555185	0.00663677	0.00681441	0.00188982	0.00187422	0.00199571	0.00298015	0.00296853	0.0026732	0.00519656	0.00301795	0.0031651	0.002435	0.00213484	0.00160251	0.00424972	0.00372149	0.00505108	0.00319432	0.00314388	0.00397806	0.00743123	0.00675644	0.0084819	0.00488913	0.00396873	0.00302506	0.000786201	0.000854659	0.000526014	0.00348993
ASV_55	Eukaryota	Alveolata	Ciliophora	Spirotrichea	Strombidiida	NA	NA	NA	AGCTCCAATAGCGTATATTAAAGTTGTTGCAGTTAAAAAGCTCGTAGTTGGATTTCTGGAGGGGTGCCAATGTCCGCCGACGTGCGTGCGCAGCGGCGCCCTTCCATCCTTCTGTTAACGCCTCTTGGCATTCATTTGCTGGTGGCGGGCTCAGATATTTTACCTTGAGAAAATTAGAGTGTTTCAGGCAGGCTAGGCCGGAATACATTAGCATGGAATAATGGAATAGGACTACGGTCTCTTTGTTGGTTTGAGGGACTGCAGTAATGATTAATAGGGATAGTTGGGGGCATTAGTATTTAATTGTCAGAGGTGGAATTCTCGGATTTGTTAAAGACTAACTTATGCGAAAGCATTTGCCAAGGATGTTTTCA	0.000968357	0.000732615	0.000842893	0.00429256	0.00390086	0.0053555	0.000559415	0.000800605	0.000813077	0.000430376	0.000681614	0.000316031	0.00157883	0.0016868	0.00221013	0.0036381	0.00336246	0.00398196	0.00162919	0.00147068	0.00217956	0.000952825	0.00178551	0.00121041	0.000210512	0	0	0.00339875	0.00386792	0.00360912	0.000843158	0.00052216	0.000511383	0.00186937	0.00196046	0.00135908	0.00389956	0.00446865	0.00499713	0.00229408
ASV_56	Eukaryota	Stramenopiles	Ochrophyta	Bacillariophyta	Bacillariophyta_X	Polar-centric-Mediophyceae	NA	NA	AGCTCCAATAGCGTATATTAAAGTTGTTGCAGTTAAAAAGCTCGTAGTTGTGTTTCTGGTAGGAAAAGCTGGTCCGACCTAACGGTGGGTACTTGGTTATTTCTGGCCATCCTTGGGTGGAGTCTGTCTGGCATTGAGTTGTTGGGCAGAGGATACCCATCTTTTACTGTGAGAAAATTAGAGTGTTCAAAGCAGGCTTATGCCATTGAATATGCTAGCATGGAATAATAATATAGGACCTGGGTACTATTTTGTTGGTTTGCGCACCAAGGTAATGACTAATAGGGACAGTTGGGGGTATTCGTATTCAGTTGTCAGAGGTGAAATTCTTAGATTTACGGAAGACGAACTACTGCGAAAGCATTTACCAAGGATGTTTTCA	0.000312373	0	0.000128577	0	7.07105e-05	0	7.80579e-05	8.89561e-05	0	0.000107594	0.000179372	0.000335783	0.000322943	0.000270721	0.000313376	0.00145782	0.00191336	0.00161506	0.000308984	0.000260433	0.000246385	0.00349369	0.00339634	0.00369941	0.000434182	0	0.000186017	0.00439538	0.00382981	0.00389785	0.0126188	0.0143515	0.0147772	0.010411	0.0121453	0.0111138	0.00908848	0.00949893	0.00767502	0.00627212
ASV_57	Eukaryota	Archaeplastida	Chlorophyta	Mamiellophyceae	Mamiellales	Bathycoccaceae	Ostreococcus	Ostreococcus_lucimarinus	AGCTCCAATAGCGTATATTTAAGTTGTTGCAGTTAAAAAGCTCGTAGTCGGATTTTGGCTGAGAACGGTCGGTCCGCCGTTAGGTGTGCACTGACTGGTCTCAGCTTCCTGGTGAGGAGGTGTGCTTCATCGCCACTTAGTCACCGTGGTTACTTTGAAAAAATTAGAGTGTTCAAAGCGGGCTTACGCTTGAATATATTAGCATGGAATAACACCATAGGACTCCTGTCCTATTTCGTTGGTCTCGGGACGGGAGTAATGATTAAGAGGAACAGTTGGGGGCATTCGTATTTCATTGTCAGAGGTGAAATTCTTGGATTTATGAAAGACGAACTTCTGCGAAAGCATTTGCCAAGGATGTTTTCA	0.00565395	0.00499335	0.00467163	0.0370788	0.0268229	0.0302146	0.00506076	0.00437367	0.00473827	0.00742398	0.00749776	0.0072292	0.00498768	0.00641399	0.00504701	0	0	0	0	0	0	0	0	0	0	0	0	0	0	0	0	0	0	0	0	0	0	0	0	0
ASV_58	Eukaryota	Archaeplastida	Chlorophyta	Pyramimonadales	Pyramimonadales_X	Pyramimonadales_XX	Pyramimonas	Pyramimonas_australis	AGCTCCAATAGCGTATATTTAAGTTGTTGCAGTTAAAAAGCTCGTAGTTGGATTTCGGATGTGAACGACCGGTCCGCCGTTGCGGTGTGCACTGGACGTTTGTATCTTGTTGTCGGGGACGCGCACCTTGCCTTAAGTGGTCGGGACGCGGAGTCGGCGCTGTTACTTTGAAAAAATTAGAGTGTTCAAAGCAGGCAACCGCTCTGAATACATTAGCATGGAATAACGCTATAGGACTCTGGTCTTATTGTGTTGGTCTTCGAGACCGGAGTAATGATTAAGAGGGACAGTTGGGGGCATTCGTATTTCATTGTCAGAGGTGAAATTCTTGGATTTATGAAAGACGAACTTCTGCGAAAGCATTTGCCAAGGATGTTTTCA	0.00103083	0.000424145	0.0012572	0.000314541	0.000400693	0.000439631	0.00133999	0.00130469	0.00106541	0.00535818	0.00401794	0.00580706	0.000251178	0.000229071	0.000280389	0.00646343	0.00597926	0.00744876	0.00325838	0.00157792	0.00172469	0.00190565	0.00205721	0.00163661	0.00334189	0.0050309	0.00467905	0.0019677	0.00171484	0.00208527	0.00481601	0.00743683	0.00735333	0.00917431	0.00722022	0.00690502	0.00031448	0	0.000286917	0.00497865
ASV_59	Eukaryota	Alveolata	Dinoflagellata	Dinophyceae	Gymnodiniales	Gymnodiniaceae	Gymnodinium	Gymnodinium_sp.	AGCTCCAATAGCGTATATTAAAGTTGTTGCGGTTAAAAAGCTCGTAGTTGGATTTCTGCTGAGGACGACCGGTCCGCCCTCTGGGTGAGCATCTGGCTCGGCCTTGGCATCTTCTTGGGGAACGTTACTGCACTTGATTGTGTGGTGCGGTATCCAAGACTTTTACTTTGAGGAAATTAGAGTGTTTCAAGCAGGCGCACGCCTTGAATACATTAGCATGGAATAATAAGATAGGACGTTGGTTCTATTTTGTTGGTTTCTAAAGCTGACGTAATGATTAATAGGGATAGTTGGGGGCATTCGTATTTAACTGTCAGAGGTGAAATTCTTGGATTTGTTAAAGACGGACTACTGCGAACGCATTTGCCAAGGATGTTTTCA	0	0.00117604	0.00175722	0.00214628	0.000365338	0.00113238	0.000468348	0.00170499	0	0	0	0.000256775	0	0	0	0	0	0	0	0	0	0	0	0	0	0	0	0	0	0	0	0	0	0	0	0	0	0	0	0
ASV_60	Eukaryota	Stramenopiles	Ochrophyta	Bacillariophyta	Bacillariophyta_X	Polar-centric-Mediophyceae	NA	NA	AGCTCCAATAGCGTATATTAAAGTTGTTGCAGTTAAAAAGCTCGTAGTTGGGTTTCTGGCGGGAGAAACCGGTCCGACTTCATAGTTGGTTCCTGGCTTCTCTGGCCATCCTTGGGTCTAGCCTGTCTGGCATTAAGTTGTCGGGCAGGGGATGCCCATCTTTTACTGTGAGAAAATTAGAGTGTTCAAAGCAGGCTTATGCCGTTGAATATGCTAGCATGGAATAATAATATAGGACCTGGGTACTATTTTGTTGGTTTGCGCACCGAGGTAATGACTAATAGGGACAGTTGGGGGTATTCGTATTCAGTTGTCAGAGGTGAAATTCTAAGATTAACGGAAGACGAACTACTGCGAAAGCATTTACCAAGGATGTTTTCA	0	0	0.000228581	0	0.000153206	0	0	0	8.41114e-05	0	0	0	0	0.000208247	0.000148441	0.000374131	0.000436134	0.000403765	0.00029494	0.000444267	0.000454864	0.00402304	0.00498777	0.00554059	0.0104072	0.0116469	0.0144664	0.00779413	0.0111846	0.00546983	0.00631654	0.00632921	0.00553704	0.00503293	0.00602482	0.00442798	0.00734311	0.00510354	0.00609698	0.0224771
ASV_61	Eukaryota	Alveolata	Ciliophora	Spirotrichea	Strombidiida	Strombidiidae	Strombidium	Strombidium_sp.	AGCTCCAATAGCGTATATTAAAGTTGTTGCAGTTAAAAAGCTCGTAGTTGGATTTCTGGTAGGGTGCCAATGTCCGCCGCCGTGCGAGCGCAGCGGCGCCCTACCATCCTTCTGTCAACGCCTCTTGGCATTCGTTTGCTGGTGGCGGGCTCAGATATTTTACCTTGAGAAAATTAGAGTGTTTCAGGCAGGCTAGGCCGGAATACATTAGCATGGAATAATGGAATAGGACTAAGGTCTCTTTGTTGGTTTGAGGGACTGTAGTAATGATTAATAGGGATAGTTGGGGGCATTAGTATTTAATTGTCAGAGGTGAAATTCTCGGATTTGTTAAAGACTAACTTATGCGAAAGCATTTGCCAAGGATGTTTTCA	0.00228032	0.00109892	0.00118577	0.000777101	0.000471403	0.0015054	0	0.000504085	0	0	0	0	0	0	0	0	0	0	0	0	0	0	0	0	0	0	0	0	0	0	0	0	0	0	0	0	0	0	0	0
ASV_62	Eukaryota	Stramenopiles	Ochrophyta	Bacillariophyta	Bacillariophyta_X	Polar-centric-Mediophyceae	Chaetoceros	Chaetoceros_socialis	AGCTTCAGTAGCGTATATTAAAGTTGTTGCAGTTAAAAAGCTCGTAGTCGCATTTCTGGCGAGAGGATCCGGTCCGACCTTTTGGTGGGTTCTTGGGTCTCTTTCGCCATCCTTGAGTGGTCCGTTCTGGCATTAGGTTGTCGGAGCGTCAGCCGCTCATCGTTTACTGTGAGAAAATTAGAGTGTTCAAAGCAGGCTTATGCCGTTGAATATATTAGCATGGAATAATAAGATAGGACCTCGGTACTATTTTGTTGGTTTGCGCACCAAGGTAATGATGAACAGGGACAGTTGGGGGTATTTGTATTTCGTTGTCAGAGGTGAAATTCTTAGATTTACGAAAGACAAACTACTGCGAAAGCATTTACCAAGGATGTTTTCA	0.000406085	0.000192793	0.00027144	0.000629082	0.00263986	0.00111906	0.00117087	0.000934039	0.0017383	0	0.000143498	0.000158015	0	0	0	0	0	0	0	0	0	0	0	0	0	0	0	0	0	0	0	0	0	0	0	0	0	0	0	0
ASV_63	Eukaryota	Alveolata	Dinoflagellata	Dinophyceae	Gymnodiniales	Gymnodiniaceae	Gyrodinium	Gyrodinium_dominans	AGCTCCAATAGCGTATATTAAAGTTGTTGCGGTTAAAAAGCTCGTAGTTGGATTTCTGTTGGGAACGACCGGTCCGCCCATTGGGTGTGTATCTGGCTTGTTCTCGGCATCTTCTTGGTGAACGTTGCTGCACTTGACTGTGTGGAGCGCTACCCAGGACTTTTACTTTGAGGAAATTAGAGTGTTTCAAGCAGGCATATGCCTTGAATACATTAGCATGGAATAATAAGATAGGACCTCGGTTCTATTTTGTTGGTTTCTAGAGCTGAGGTAATGATTAATAGGGATAGTTGGGGGCATTCGTATTTAACTGTCAGAGGTGAAATTCTTGGATTTGTTAAAGACGGACTACTGCGAAAGCATTTGCCAAGGATGTTTTCA	0	0	0.000300013	0	0	0.000253121	0.000624463	0.000637519	0.000785039	0.000645564	0.000609865	0.000651813	0	0	0	0	0.000267308	0.00033415	0.0108285	0.0090079	0.0106325	0.00107987	0.00219307	0.00323911	0.00263141	0.00268774	0.00300489	0.00902075	0.00886001	0.0094158	0.00988925	0.00938306	0.00941649	0.00701734	0.00384919	0.00403341	0.00644684	0.00695937	0.00710119	0.0112752
ASV_64	Eukaryota	Stramenopiles	Ochrophyta	Bacillariophyta	Bacillariophyta_X	Radial-centric-basal-Coscinodiscophyceae	Guinardia	Guinardia_delicatula	AGCTCCAATAGCGTATATTAAAGTTGTTGCAGTTAAAAAGCTCGTAGTTGAATTTCTGGTGGGAGCGATCGGTCCATCATTCATTTGTTGGAACCTGATTGTCTCCTGCCATCCATGGAGAGAACTTATCTGGCATTAAGTTGTCGGGTTGGCAATCTTCATCTTTTACTGTGAAAAAATTAGAGTGTTCAAAGCAGGCTTATGCCGTTGAATATATTAGCATGGAATAATAAGATAGGACTATGGTACTATTTTGTTGGTTTGTGCACCATGGTAATGATTAATAGGGACAGTTGGGGGTATTCGTATTCCATTGTCAGAGGTGAAATTCTTGGATTTATGGAAGACGAACTACTGCGAAAGCATTTACCAAGGATGTTTTCA	0	0	0	0	0	0	0	0	0	0	0	0	0	0	0	0	0	0	0.000407298	0.00033703	0.000341148	0.0013763	0.00190195	0.00190937	0.000802579	0.000918885	0.00140228	0.00582643	0.00640207	0.00572648	0.0110182	0.0103799	0.00841136	0.00526301	0.00454252	0.0050856	0.000817649	0.00083024	0.00102812	0.00519829
ASV_65	Eukaryota	Stramenopiles	Ochrophyta	Bacillariophyta	Bacillariophyta_X	Polar-centric-Mediophyceae	NA	NA	AGCTCCAATAGCGTATATTAAAGTTGTTGCAGTTAAAAAGCTCGTAGTTGGATTTCTGGCAGGAGCGACCGGTCACACACTCTGTGTGTGAACTTGCGTTGTCTCTGGCCATCCTTGGGGAGATCCTGTTTGGCATTAAGTTGTCGGGCAGGGGATACCCATCGTTTACTGTGAAAAAATTAGAGTGTTTAAAGCAGGCTTATGCCGTTGAATATATTAGCATGGAATAATAAGATAGGACTTCGGAACTATTTTGTTGGTTTGCGTTACGAAGTAATGATTAATAGGGACAGTTGGGGGTATTCGTATTTCGTTGTCAGAGGTGAAATTCTTGGATTTCCGAAAGACGAACTACTGCGAAAGCATTTACCAAGGATGTTTTCA	0.00693468	0.00514758	0.00665743	0.0015357	0.00153206	0.00133221	0.00385086	0.00569319	0.00417753	0.00527211	0.00480717	0.00448368	0.00612396	0.00372761	0.0027874	0.00236089	0.00271529	0.00215805	0.000744372	0.000520865	0.000644391	0.00199034	0.0022707	0.00163661	0.00151306	0.00277963	0.00247546	0.0016866	0.000952689	0.000994514	0.00128617	0.00172471	0.00250401	0.00388255	0.00722022	0.00565554	0.00147806	0.00210002	0.0019606	0.00256254
ASV_66	Eukaryota	Alveolata	Dinoflagellata	Syndiniales	Dino-Group-I	Dino-Group-I-Clade-4	Dino-Group-I-Clade-4_X	Dino-Group-I-Clade-4_X_sp.	AGCTCCAATAGCGTATATTAAAATTGTTGCGGTTAAAACGCTCGTAGTTGGGTATCTGCCAAGAAGTTGTGGTCCTCCCAAGTGGAGAGTACTCGGAACATTTCTTGTCAATTGTTCAGGGACGGTGTTTACACTTGGCTGTGCGACACGAGATCTGAATTTTTACTTTGAGGAAATGAGAGTGTTTCAAGCAGGCAGTTGCCTTGAATATGATAGCATGGAATAATGGCACAAGACCTCTTTCCTAAGCTGTTGGTTTTTGGAACGAGGTAATCTTAATAAGGACAGTTGGGGGTATTCGTATTTAGCTGTCAGAGGTGAAATTCTTGGATTTTTTAAAGACGAACAATTGCGAAGGCATCTGCCCAGGATGTTTTTG	0.000874645	0.00057838	0.00114291	7.40097e-05	0	0.000119899	0.000208154	0.000415128	0.000560742	0.000107594	0	0	0	0	8.24674e-05	0	4.22066e-05	0.000264536	0.00140447	0.00104173	0.00123192	0.00143982	0.00192136	0.00117631	0.000249984	0	0.000114472	0.000127773	0.000114323	0.000336852	0	0	0.000158705	0	0	0	0.00128937	0.00105001	0.0012194	0.0042953
ASV_67	Eukaryota	Stramenopiles	Ochrophyta	Bacillariophyta	Bacillariophyta_X	Polar-centric-Mediophyceae	Thalassiosira	Thalassiosira_concaviuscula	AGCTCCAATAGCGTATATTAAAGTTGTTGCAGTTAAAAAGCTCGTAGTTGGATTTCTGGCAGGAGGAGCCGGTCACACACTCTGTGTGTGAACTTGTGCTGTCTCTGGCCATCCTCGGGGAGATCCTGTTTGGCATTAAGTTGTCGGGCAGGGGATACCCGTCGTTTACTGTGAAAAAATTAGAGTGTTTAAAGCAGGCTTATGCCGTTGAATATATTAGCATGGAATAATAAGATAGGACTTCGGAACTATTTTGTTGGTTTGCGTTACGAAGTAATGATTAATAGGGACAGTTGGGGGTATTCGTATTTCATTGTCAGAGGTGAAATTCTTGGATTTCTGAAAGACGAACTACTGCGAAAGCATTTACCAAGGATGTTTTCA	0.00590385	0.00628506	0.00551452	0.00103614	0.000872096	0.000772684	0.00614056	0.00889561	0.00902795	0	0	0	0	0	0	0	0	0	0	0	0	0	0	0	0	0	0	0	0	0	0	0	0	0	0	0	0	0	0	0
ASV_68	Eukaryota	Stramenopiles	Ochrophyta	Bacillariophyta	Bacillariophyta_X	Polar-centric-Mediophyceae	Thalassiosira	Thalassiosira_sp.	AGCTCCAATAGCGTATATTAAAGTTGTTGCAGTTAAAAAGCTCGTAGTTGGATTTCTGGCAGGAGTGACCGGTCACGCACTCTGTGCGTGAACTTGTGTTGTCTCTGGCCATCCTTGGGGAGATCCTGTTTGGCATTAAGTTGTCGGGCAGGGGATACCCATCGTTTACTGTGAAAAAATTAGAGTGTTTAAAGCAGGCTTATGCCGTTGAATATATTAGCATGGAATAATAAGATAGGACTTCGGAACTATTTTGTTGGTTTGCGTTACGAAGTAATGATTAATAGGGACAGTTGGGGGTATTCGTATTTCATTGTCAGAGGTGAAATTCTTGGATTTCTGAAAGACGAACTACTGCGAAAGCATTTACCAAGGATGTTTTCA	0.00412332	0.00464632	0.00372873	0.000407053	0.000530329	0.000586174	0.00585434	0.00793192	0.00672891	0.0020658	0.00190135	0.00215296	0.000610004	0.000708038	0.000742207	0.00696657	0.00803332	0.00733738	0.000252805	0.00068938	0.000511722	0.000423478	0.000698676	0.000784207	0.00198671	0.00300935	0.000901468	0.000255545	0.000228645	0	0.000400143	0	0.000211607	0.00106411	0.0017931	0.00124948	0.000377376	0.000293026	0.00100421	0.00090299
ASV_69	Eukaryota	Alveolata	Ciliophora	Spirotrichea	Strombidiida	Strombidiidae	Strombidium	Strombidium_sp.	AGCTCCAATAGCGTATATTAAAGTTGTTGCAGTTAAAAAGCTCGTAGTTGGATTTCTGGGAGGGTGCCGATGTCCACTTAACGTGTGCGCAGCGGCGCCCTCTCATCCTTCTGTTAGCGTCTCTTGGCATTCATTTGCTGGTGGCGGGCTCAGATATTTTACCTTGAGAAAATTAGAGTGTTTCAGGCAGGCTAGGCCGGAATACATTAGCATGGAATAATGGAATAGGACTACGGTCTCTTTGTTGGTTTGAGGGACTGCAGTAATGATTAATAGGGATAGTTGGGGGCATTAGTACTTAACTGTCAGAGGTGGAATTCTCAGATTTGTTAAAGACTGACTTATGCGAAAGCATTTGCCAAGGATGTTTTCA	0.00546653	0.00599587	0.00394303	0.0166892	0.0190918	0.0302279	0.00303125	0.00336551	0.00322427	0.00275441	0.00269058	0.00248874	0.00107648	0.000812162	0.00123701	0.000954679	0.00195557	0.0013366	0	0	0	0	0	0	0	0	0.000171708	0	0	0	0	0	0	0	0	0	0	0	0	0
ASV_70	Eukaryota	Alveolata	Ciliophora	Spirotrichea	Choreotrichida	Strobilidiidae_I	Pelagostrobilidium	Pelagostrobilidium_minutum	AGCTCCAATAGCGTATATTAAAGTTGTTGCAGTTAAAAAGCTCGTAGTTGGATTTCTGGTAGGATGACTGTGCCCTCAGTAGAGCGTGCGCAGGCGTCTTGCCATCCTTCTGTTAACCTTTGAGGGCTTCACCGCTCTCTTTGGGGCTCAGATATTTTACCTTGAGAAAATTAGAGTGTTTCAGGCAGGCTAGCGCCGGAATACATTAGCATGGAATAATAGAATAGGACTTTTGCCTCTTCTGTTGGTCATGGGGTTCGAGTAATGATTAATAGGGATAGTTGGGGGCATTAGTACTTCACTGTCAGAGGTGAAATTCTCGGATTTGTGAAAGACTAACTTATGCGAAAGCATTTGCCAAGGATGTTTTCA	0.00805923	0.00890705	0.0104576	0.00185024	0.00225095	0.0037302	0.00685609	0.00684962	0.00602798	0.0154505	0.0152825	0.0167496	0.00147119	0.000874636	0.000857661	0.00401223	0.00403776	0.00554132	0.00026685	0	0	0.000592869	0.000426969	0.000494391	0.00138149	0.00245802	0.00273302	0	0	0.000208527	0	0	0	0	0	0	0	0	0	0
ASV_71	Eukaryota	Alveolata	Ciliophora	Spirotrichea	Choreotrichida	Choreotrichida_X	Choreotrichida_XX	Choreotrichida_XX_sp.	AGCTCCAATAGCGTATATTAAAGTTGTTGCAGTTAAAAAGCTCGTAGTTGGATTTCTGGCAGGATAACAATACCGGCCGCTTGGCTTGTGTTGCGTTGTCCTACCATCCTTCTGTTAAACCTGGCGGAGTTTCATTACTTCTCAGGCAGCTCAGATATTTTACCTTGAGAAAATTAGAGTGTTTCAGGCAGGCTAGCGCCGGAATACATTAGCATGGAATAATAGAATAGGACTCATCATCTTTCTGTTGGTCTGAAGGTGGCGAGTAATGATTAATAGGGATAGTTGGGGGCATTAGTACTTAACTGTCAGAGGTGAAATTCTTGAATTTGTTAAAGACTAACTTATGCGAAAGCATTTGCCAAGGATGTTTTCA	0	0	0	0	0	0	0	0	0	0	0	0	0	0	0	0.00211577	0.00292632	0.00260359	0.0251822	0.0334886	0.0310824	0.00340899	0.00525948	0.00537011	0.00048681	0.000436471	0.000701142	0.00232546	0.00173389	0.00197299	0.00735977	0.00764253	0.00606606	0.00836904	0.00996964	0.00922861	0.0108024	0.0121362	0.010855	0.00295302
ASV_72	Eukaryota	Hacrobia	Cryptophyta	Cryptophyceae	Cryptophyceae_X	Cryptomonadales	Teleaulax	Teleaulax_sp.	AGCTCTAATAGCGTATATTAAAGTTGTTGCAGTTAAAAAGCTCGTAGTCGGATGTCGGGCTCGGGCAGGCTGTCGGCTTCGGTCGGACGGCAGGCTCGGGTCTTTCTGCCTGAGGATCCATCTCATTCACTTGGGGTGGGGACGCAGGCCGTTTACTTTGAAAAAATTAGAGTGTTCAAAGCAGGCCTACGCTTGAATACATTAGCATGGAATAATGGAATAGGACTTTGGTGCTATTTTGTTGGTTTATGGGACCGAAGTAATGATTAACAGGGACAGTTGGGGCCGTTTATATTTCGTTGTCAGAGGTGAAATTCTTGGATTTACGAAAGATAAACTTCTGCGAAAGCATTCGGCAAGGATGTTTTCA	0.000749695	0.000771174	0.000557167	0.000240531	0.000212132	0.000173188	0.000429319	0.000489259	0.000644854	0.00111898	0	0.00130363	0.00132766	0.00124948	0.0012535	0.00328977	0.00322177	0.00324404	0.00164324	0.000903854	0.00126983	0.00192682	0.00145558	0.00148317	0.00415762	0.00248099	0.00416392	0.000715527	0.00116228	0.00136345	0.00188639	0.00208864	0.00179866	0.00324983	0.00188873	0.00203862	0.00201267	0.00180699	0.00117158	0.00339231
ASV_73	Eukaryota	Stramenopiles	Ochrophyta	Bacillariophyta	Bacillariophyta_X	Polar-centric-Mediophyceae	Chaetoceros	Chaetoceros_sp.	AGCTCCAATAGCGTATATTAAAGTTGCTGCAGTTAAAAAGCTCGTAGTTGCATTTCCGAGGCAAGGGATTAGTCCGACCTTTGGTGGGTATTTAATCCTCTTGCCTCGTCCTTGAGTGGTGCTTCTTGGTATTAAGTTATCGAGGAGATAGCCGCTCATCGTTTACTGTGAGAAAATTAGAGTGTTCAAAGCAGGCTTATGCCGTTGAATATATTAGCATGGAATAATAAGATAGGACCTCGGTACTATTTTGTTGGTTTGAGAACCAAGGTAATGATGAATAGGGACAGTTGGGGGTATTCGTATTCAGTTGTCAGAGGTGAAATTCTTAGATTTACGGAAGACGAACTACTGCGAAAGCATTTACCAAGGATGTTTTCA	0.00243651	0.000771174	0.00247153	0.015468	0.0321379	0.0177984	0.00212057	0.00167534	0.00316819	0.000753158	0	0.000967844	0.000287061	0.00031237	0.000577272	0.000387032	0.000393928	0.000348073	0.00439601	0.00421288	0.00464341	0.0125985	0.0143423	0.013843	0.00035524	0.000390526	0.000457889	0.000408873	0.000685936	0.000513298	0.000371561	0.000585452	0.000282142	0.00218573	0.00258206	0.00247704	0.00279887	0.0024663	0.00243879	0.0014155
ASV_74	Eukaryota	Stramenopiles	Ochrophyta	Bacillariophyta	Bacillariophyta_X	Polar-centric-Mediophyceae	Chaetoceros	Chaetoceros_sp.	AGCTCCAATAGCGTATATTAAAGTTGTTGCAGTTAAAAAGCTCGTAGTTGGATTTCTGGTGGGAGGGAGCCGTCCGATCTCAGATTGGTACGTGTTCCTCTCCGGCCATCCTTGAGTCTAACCTCTTTGGCATTAAGTTGTCGAGGTGGGGATACTCATCGTTTACTGTGAAAAAATTAGAGTGTTCAAAGCAGGCTTATGCCGTTGAATATATTAGCATGGAATAATAAGATAGGACCTCGGTACTATTTTGTTGGTTTGCGCACCAAGGTAATGATCAATAGGGACAGTTGGGGGTATTCGTATTCAGTAGTCAGAGGTGAAATTCTTAGATTTACTGAAGACGAACTACTGCGAAAGCATTTACCAAGGATGTTTTCA	0	0	0.000114291	0	0	0	7.80579e-05	0	0	0.000322782	0.000466368	0	0.00901849	0.00835069	0.008857	0.0252216	0.0265761	0.0227222	0.00727518	0.00577548	0.00682296	0.012789	0.00929628	0.00917181	0.00138149	0.00103375	0.00147383	0.000945518	0.000724044	0.00105868	0.00210075	0.00204117	0.00250401	0.00201317	0.00196046	0.00177558	0.00467003	0.00361399	0.00332345	0.00139109
ASV_75	Eukaryota	Alveolata	Ciliophora	Spirotrichea	Strombidiida	Strombidiidae_H	Strombidiidae_H_X	Strombidiidae_H_X_sp.	AGCTCCAATAGCGTATATTAAAGTTGTTGCAGTTAAAAAGCTCGTAGTTGGATTTCTGGGAGGGTGCTAATGCCCGCCATCGTGCGCGCGCAGCAGCGCCCTTCCATCCTTCTGTTAACGCCTCTTGGCATTCATTTGCTGGTGGTGGGCTCAGATATTTTACCTTGAGAAAATTAGAGTGTTTCAGGCAGGCTAGGCCGGAATATATTAGCATGGAATAATGGAATAGGACTATGGTCTCTTTGTTGGTTTGAGGGACTGCAGTAATGATTAATAGGGATAGTTGGGGGCATTAGTATTTAATTGTCAGAGGTGGAATTCTCAGATTTGTTAAAGACTAACTTATGCGAAAGCATTTGCCAAGGATGTTTTCA	0	0	0	0	0	0	0	0	0	0	0	0	0	0	0	0	0	0	0.00109549	0.000658741	0.000814965	0.000952825	0.00186314	0.00293225	0.00296033	0.00360663	0.00569499	0.0118573	0.0103653	0.0118219	0.00421579	0.00294308	0.0022395	0.00532053	0.00339494	0.00515136	0.0151894	0.0151641	0.0185539	0.00612569
ASV_76	Eukaryota	Stramenopiles	Ochrophyta	Bacillariophyta	Bacillariophyta_X	Polar-centric-Mediophyceae	Skeletonema	Skeletonema_sp.	AGCTCCAATAGCGTATATTAAAGTTGTTGCAGTTAAAAAGCTCGTAGTTGGATTTCTGGCAGAAGTGACCGGCCACAAACACTGTTTGTGAGCTGTGCACTTTGGCCATCCTTGGTGAGATCCTGTTTGGCATTAAGTTGTCGGGCAGGGGATAACCATCGTTTACTGTGAAAAAATTAGAGTGTTTAAAGCAGGCTTATGCCGTTGAATATATTAGCATGGAATAATAAGATAGGACTTTGAGTCTATTTTGTTGGTTTGCGAGTCAAAGTAATGATTAATAGGGACAGTTGGGGGTATTCGTATTTCATTGTCAGAGGTGAAATTCTTGGATTTCTGAAAGACGAACTACTGCGAAAGCATTTACCAAGGATGTTTTCA	0	0	0	0	0	0	0	0	0	0	0	0	0	0	0	0	0	0	0	0	0	0	0	0	0	0	0	0	0	0	0.0021865	0.00221522	0.00241584	0.00293348	0.00303632	0.00335387	0.0121547	0.0126978	0.0120266	0.0156681
ASV_77	Eukaryota	Alveolata	Dinoflagellata	Syndiniales	Dino-Group-II	Dino-Group-II-Clade-12	Dino-Group-II-Clade-12_X	Dino-Group-II-Clade-12_X_sp.	AGCTCCAATAGCGTATATTAAAGTTGTTGCGGTTAAAAAGCTCGTAGTTGGATTTCTGTGGTAGGCAGCCGGTCCACACTATGTGTGAGTATCTGGTTCGGCTACTGCATCCTCCTGAGGAACGTTGGTGCGCTTCACTGCGTGGCACGGTATTCAGGACTTTTACTTTGAGGAAATTAGAGTGTTCACGGCAGGCGTTTGCCCTGAATATATTAGCATGGAATAATGATATAGGATCCACGTCCTATTTTGTTGGTTTCTAGGACGAGGATAATGATTAATAGGGATAATTGGGGGCATTCGTATTAACACGTCAGAGGTGGAATTCTTGGATTGTGTTACGACGAACTACTGCGAAAGCATTTGCCAAGGATGTTTTCA	0	0	0	0	0	0	0	0	0	0	0	0	0	0	0	0	0	0	0.000940998	0.000873215	0.000625438	0.00451004	0.00376509	0.00414266	0.0369449	0.0311732	0.0338122	0.00181437	0.00190538	0.00179654	0.000714541	0.000743683	0.00111093	0.010411	0.00886987	0.00723383	0.00198123	0.0024663	0.00265398	0.00634533
ASV_78	Eukaryota	Alveolata	Dinoflagellata	Dinophyceae	Gymnodiniales	Gymnodiniaceae	Akashiwo	Akashiwo_sanguinea	AGCTCCAATAGCGTATATTAAAGTTGTTGCGGTTAAAAAGCTCGTAGTTGGATTTCTGCCGAGAACGACCGGTCCGCCCTCTGGGTGAGTATCTGGCTCGGTCTGGGCATCTTCTTGGAGAACGTAGCTGCACTTGACTGTGTGGTGCGGTATCCAGGACATTTACTTTGAGGAAATTAGAGTGTTTCAAGCAGGCATGTGCCTTGAATACATTAGCATGGAATAATAATATAGGACCTTAATTCTATTTTGTTGGTTTCTAGAGTTGAGGTAATGATTAATAGGGATAGTTGGGGGCATTCGTATTTAACTGTCAGAGGTGAAATTCTTGGATTTGTTAAAGACGGACTACTGCGAAAGCATTTGCCAAGGATGTTTTCA	0	0	0	0	0	0	0	0	0	0	0	0	0	0	0	0	0	0	0	0	0	0.000825781	0	0	0.000671008	0	0.00161692	0.0227435	0.0247509	0.0202913	0.00302965	0.00216776	0.00216897	0.00647091	0.00827217	0.00725575	0.00300329	0.00271049	0.00263007	0.0158389
ASV_80	Eukaryota	Stramenopiles	Ochrophyta	Bacillariophyta	Bacillariophyta_X	Polar-centric-Mediophyceae	Thalassiosira	Thalassiosira_concaviuscula	AGCTCCAATAGCGTATATTAAAGTTGTTGCAGTTAAAAAGCTCGTAGTTGGATTTCTGGCAGGAGGGGCCGGTCACACACTCTGTGCGTGAACTCGTGCCGTCTCTGGCCATCCTCGGGGAGATCCTGTTTGGCATTAAGTTGTCGGGCAGGGGATACCCGTCGTTTACTGTGAAAAAATTAGAGTGTTTAAAGCAGGCTTATGCCGTTGAATATATTAGCATGGAATAATAAGATAGGACTTCGGAACTATTTTGTTGGTTTGCGTTACGAAGTAATGATTAATAGGGACAGTTGGGGGTATTCGTATTCCGTTGTCAGAGGTGAAATTCTTGGATTTCCGGAAGACGAACTACTGCGAAAGCATTTACCAAGGATGTTTTCA	0	0	0	0	0	0	0	0	0	0	0	0.000375286	0.000813339	0.000832986	0.00103909	0.00130301	0.0018993	0.00185175	0	0	0	0.00302786	0.00335753	0.00315388	0.00155253	0.00261882	0.00178863	0.00286211	0.00222929	0.00258253	0.00643087	0.00800646	0.00969864	0.00192689	0.00372965	0.00348539	0.00190261	0.00195351	0.00191278	0.00351434
ASV_82	Eukaryota	Alveolata	Dinoflagellata	Syndiniales	Dino-Group-II	Dino-Group-II-Clade-1	Dino-Group-II-Clade-1_X	Dino-Group-II-Clade-1_X_sp.	AGCTCCAATAGCGTATATTAAAGTTGTTGCGGTAAAAAAGCTCGTAGTTGGATTTCTGTTGAGGGCGTCCGGTCCGTACCACGTACGCGTATCTGGGTCGCGCTCGGCATCCTCTCGAAAGACGGTTCTGCGCTTGATTGCGTGGTCCGGGTTTCGGGACTTTTACTTTGAGGAAATTAGAGTGTTCACGGCAGGCAGTTGCCCGAATACATTAGCATGGAATAATACTATAGGACTTTGGTTCTATTTTGTTGGTTTCTAGGACTAAAGTAATGATTAATAGGGACAATTGGGGGCATTCGTATCAACACGCTAGAGGTGAAATTCTTGGATTGTGTTGCGACGAACTACTGCGAAAGCATTTGCCAAGGATGTTTTCA	0.00218661	0.00208217	0.00182865	0.00099913	0.00116672	0.00117235	0.000403299	0.000518911	0.00039252	0.0471907	0.0354081	0.0506834	0.000669808	0.000458142	0.000659739	0.000154813	0.00012662	0	0	0	0	0	0	0	0	0	0	0	0	0	0	0	0	0	0	0	0	0	0	0
ASV_83	Eukaryota	Stramenopiles	Ochrophyta	Bacillariophyta	Bacillariophyta_X	Polar-centric-Mediophyceae	Minutocellus	Minutocellus_polymorphus	AGCTCCAATAGCGTATATTAAAGTTGTTGCAGTTAAAAAGCTCGTAGTTGGATTTCTGGTGGGAGCGATCGGTCTGGCGCTTAGCGCGAGTACTTGCATCGTCTCCGGCCATCCTTGGGGAGAGTCTGTCTGGCATTAAGTTGTCGGGCAGAGGATCCTCATCGTTTACTGTGAAAAAATTAGAGTGTTCAAAGCAGGCTTATGCCGTTGAATATATTAGCATGGAATAATAAGATAGGACTTTGGTACTATTTTGTTGGTTTGCGCACCAAAGTAATGATTAATAGGGACAGTTGGGGGTATTCGTATTCCGTTGTCAGAGGTGAAATTCTTGGATTTACGGAAGACGAACTACTGCGAAAGCATTTACCAAGGATGTTTTCA	0.00181176	0.0016773	0.00202866	0.000925121	0.000730675	0.000812651	0.00113184	0.00173464	0.00148597	0.00122657	0.00100448	0.00126412	0.00259551	0.00112453	0.00141844	0.003651	0.00337652	0.00293774	0.000744372	0.00121025	0.000549628	0.00224443	0.00234833	0.00175594	0.000763108	0.00107969	0.00107318	0.000715527	0.000819313	0.000545379	0.00150054	0.00216776	0.00192209	0.00370999	0.00631171	0.00677349	0.00440272	0.00476167	0.00471021	0.00373398
ASV_86	Eukaryota	Alveolata	Dinoflagellata	Syndiniales	Dino-Group-I	Dino-Group-I-Clade-4	Dino-Group-I-Clade-4_X	Dino-Group-I-Clade-4_X_sp.	AGCTCCAATAGCGTATATTAAAATTGTTGCGGTTAAAACGCTCGTAGTTGGATATCTGCCAAGGAGTTTCGGTCCTCCCCAGTGGAGAATACGCGGAACATTTCTTGGCACTTGTTCAGGGAAGGTGTTTGCACTTTGTTGTGCGTCACGTGATCTGAATTTTTACTTTGAGGAAATGAGAGTGTTTCAAGCAGGCTTTTGCCGTGAATATGATAGCATGGAATAATAGCACAGGACCCCTTTCCAAAGCTGTTGGTTTTTGGAACGAGGTAATCATAATAAGGACAGTTGGGGGTATTCGTATTTAACTGTCAGAGGTGAAATTCTTGGATTTTTTAAAGACGAACTATTGCGAAGGCATCTGCCCAGGATGTTTTTG	0.00318621	0.00210145	0.00248582	0.00175773	0.00190918	0.001985	0.00227669	0.00318759	0.00414949	0.00307719	0.00265471	0.00260725	0.0351769	0.0312786	0.0382319	0.00211577	0.00219474	0.0021859	0	0	0.000170574	0	0	0	0.000105256	0	0	0	0	0	0	0	0	0	0	0	0	0	0	0
ASV_87	Eukaryota	Opisthokonta	Fungi	Cryptomycota	Cryptomycotina	Cryptomycotina_X	Cryptomycotina_XX	Cryptomycotina_XX_sp.	AGCTCCAATAGCGTATATTAAAGTTGTTGCAGTTAAAAAGCTCGTAGTCGAATTTCGGATTTGGCCTACCGGTCTACCTTAAGGTCAGTACTGGTTAGGTTGAATCTTACCTTCTGGGGAACGTTTGTGCTCTTAATTGAGTGTGATCGGGAACCAGGACTTTTACTTTGAAAAAATTAGAGTGTTTAAGGCAGGCTTATGCTTGAATACATTAGCATGGAATAATGAAATAGGACTTTGGTTCTATTTTGTTGGTTTCTAGGACCAAAGTAATGATCAATAGGAACAGTTGGGGGCATTAGTATTGAGACGTTAGAGGTGAAATTCTTGGATCGTCTCAAGACTTACTACTGCGAAAGCATTTGCCAAGGATGTTTTCA	0	0	0	0	0	0	0	0	0	0	0	0	0	0	0	0	0	0	0	0	0	0	0	0	0.000197355	0	0	0.0743637	0.0800259	0.0801065	0	0	0	0	0	0	0	0	0	0
ASV_88	Eukaryota	Alveolata	Ciliophora	Spirotrichea	Tintinnida	TIN_05	Tintinnopsis	Tintinnopsis_tubulosoides	AGCTCCAATAGCGTATATTAAAGTTGTTGCAGTTAAAAAGCTCGTAGTTGGATTTCTGGTTAAAGGTTAGAGCGCACCTGTGTGAGGCTCGAGTCTTTTGCCATCCTTCTGTTAACCTTTCATGACATTCATTTGTCGGTTTGGGGCTCAGATATTTTACCTTGAGAAAATTAGAGTGTTTCAGGCAGGCTTGTGCCCGGATACATTAGCATGGAATAATAGAACAGGACTTTAGCCTCTTCTGTTGGTCTGAGGGGTTGGAGTAATGATTAATAGGGATAGTTGGGGGCATTAGTACTTAACTGTCAGAGGTGAAATTCTCGGATTTGTTAAAGACTAACTTATGCGAAAGCATTTGCCAAGGATGTTTTCA	0	0	0	0	0	0	0.000221164	0	0	0	0	0	0	0	0	0	0	0	0	0	0	0	0	0	0	0	0	0	0	0	0	0	0	0	0	0	0	0	0	0
ASV_89	Eukaryota	Stramenopiles	Ochrophyta	Bacillariophyta	Bacillariophyta_X	Polar-centric-Mediophyceae	Skeletonema	Skeletonema_costatum	AGCTCCAATAGCGTATATTAAAGTTGTTGCAGTTAAAAAGCTCGTAGTTGGATTTCTGGCAGGAGTGACCGGCCACACACTCTGTGTGTGAGCTGCGTCATTCTGGCCATCCTTGGTGAGATCCTGTTTGGCATTAAGTTGTCGGGCAGGGGATAACCATCGTTTACTGTGAAAAAATTAGAGTGTTTAAAGCAGGCTTATGCCGTTGAATATATTAGCATGGAATAATAAGATAGGACTTTGAGTCTATTTTGTTGGTTTGCGAGTCAAAGTAATGATTAATAGGGACAGTTGGGGGTATTCGTATTTCATTGTCAGAGGTGAAATTCTTGGATTTCTGAAAGACGAACTACTGCGAAAGCATTTACCAAGGATGTTTTCA	0	0	0	0	0	0	0	0	0	0	0	0	0	0	0	0	0	9.74605e-05	0.000337074	0	0.000473817	0	0	0	7.89422e-05	0.000137833	0	0.0002811	0.000171484	0.000641622	0.000228653	0.000253169	0.000387945	0.00074775	0.00114758	0.000350731	0.00378949	0.00649541	0.0202993	0.000390482
ASV_91	Eukaryota	Alveolata	Dinoflagellata	Dinophyceae	Gymnodiniales	Gymnodiniaceae	Gyrodinium	Gyrodinium_sp.	AGCTCCAATAGCGTATATTAAAGTTGTTGCGGTTAAAAAGCTCGTAGTTGGATTTCTGCTGAGGACGACCGGTCCGCCTTCTGGGTGAGTATCTGGCTTGGCCTTGGCATCTTCTTGGAGAACGTAGCTGCACTTGACTGTGTGGTGCGGTATCCTGGACTTTTACTTTGAGGAAATTAGAGTGTTTCAAGCAGGCACACGCCTTGAATACATTAGCATGGAATAATAAGATAGGACCTTGGTTCTATTTTGTTGGTTTCTAGAGCTGAGGTAATGATTAATAGGGATAGTTGGGGGCATTCGTATTTAACTGTCAGAGGTGAAATTCTTGGATTTGTTAAAGACGGACTACTGCGAAAGCATTTGCCAAGGATGTTTTCA	0	0	0	0	0	0	0	0	0	0	0	0	0	0	0	0	0	0	0.0275979	0.0273607	0.0317078	0.000995172	0.000931569	0.000920591	0.000289455	0	0	0.0102729	0.00935541	0.00656059	0.00161486	0.00210446	0.00172812	0.00333611	0.00229517	0.00212631	0.00150951	0	0	0.00197682
ASV_92	Eukaryota	Alveolata	Dinoflagellata	Dinophyceae	NA	NA	NA	NA	AGCTCCAATAGCGTATATTAAAGTTGTTGCGGTTAAAAAGCTCGTAGTTGGATTTCTGCCGAGGACGACCGGTCCGCCCTCTGGGTGAGCATCTGGCTCGGCCTGGGCATCCTCTTGGAGAACGTAGCTGCACTTGACTGTGTGGGGCGGTATCCAGGACTTTTACTTTGAGGAAATTAGAGTGTTTCAAGCAGGCATACGCCTTGAATACATTAGCATGGAATAATAAGATAGGACCTCGGTTCTATTTTGTTGGTTTCTAGAGCTGAGGTAATGATTAATAGGGATAGTTGGGGGCATTCGTATTTAACTGTCAGAGGTGAAATTCTTGGATTTGTTAAAGACGGACTACTGCGAAAGCATTTGCCAAGGATGTTTTCA	0.0131509	0.0130714	0.0142149	0.00888116	0.0104887	0.0104845	0.0110972	0.00987413	0.0116354	0.00520755	0.0050583	0.00452319	0.00448532	0.00489379	0.0065809	0.00495401	0.00476934	0.00561094	0.000969088	0.000934494	0.000720202	0.000719912	0.000621046	0.00117631	0	0.000712136	0.000400652	0	0	0.000336852	0	0.000379753	0.000211607	0.000805269	0	0.000372652	0.000518892	0.00063489	0.000932479	0
ASV_93	Eukaryota	Stramenopiles	Stramenopiles_X	MAST	MAST-6	MAST-6_X	MAST-6_XX	MAST-6_XX_sp.	AGCTCCAATAGCGTATATTAAAGTTGTTGCAGTTAAAAAGCTCGTAGTTGGATTTCTGGCGGGAGCAGCCAGTCCTGCCTCTTGCGAGGTTGTGCACTAGCGCTGTATCCGGCCATCCTTGTGGAGAACGTTTCTGGCATTAAGTTGTTGGTCTCGGGATCTGCATCGTTTACTGTGAAAAAATTAGAGTGTTTAAAGCAGGCATTTGCTTGAATACATTAGCATGGAATAATAAGATAGGACTTTGGTACTATTTTGTTGGTTTGCGCACCAAGGTAATGATTAATAGGGATAGTTGGGGGTATTCATATTTAATTGTCAGAGGTGAAATTCTTGGATTTATGAAAGATGAACTTATGCGAAAGCATTTACCATGGATGTTTTCA	0.00456065	0.0040101	0.00392874	0.000666087	0.000919237	0.00113238	0.0123982	0.0110602	0.0127569	0.0065202	0.00495067	0.00580706	0.00173433	0.00199917	0.00258948	0.000412834	0.000351721	0.000278458	0	0	0	0	0	0	6.57851e-05	0	0	0.000255545	0.00015243	0.000256649	0.003587	0.00395576	0.00387945	0.00330735	0.00253425	0.00149061	0.00372659	0.00417562	0.00291699	0.00124466
ASV_94	Eukaryota	Stramenopiles	Ochrophyta	Bacillariophyta	Bacillariophyta_X	Polar-centric-Mediophyceae	Skeletonema	Skeletonema_sp.	AGCTCCAATAGCGTATATTAAAGTTGTTGCAGTTAAAAAGCTCGTAGTTGGATTTCTGGCAGAAGTGACCGGCCACAAACACTGTTTGTGAGCTGTGCGCTTTGGCCATCCTTGGTGAGATCCTGTTTGGCATTAAGTTGTCGGGCAGGGGATAACCATCGTTTACTGTGAAAAAATTAGAGTGTTTAAAGCAGGCTTATGCCGTTGAATATATTAGCATGGAATAATAAGATAGGACTTTGAGTCTATTTTGTTGGTTTGCGAGTCAAAGTAATGATTAATAGGGACAGTTGGGGGTATTCGTATTTCATTGTCAGAGGTGAAATTCTTGGATTTCTGAAAGACGAACTACTGCGAAAGCATTTACCAAGGATGTTTTCA	0.00118702	0.00106036	0.0016715	0.000425556	0.00064818	0.000412986	0.00347358	0.00381029	0.00499061	0.0117493	0.0125202	0.0114956	0.00144726	0.00124948	0.00173182	0.00175454	0.00142095	0.00213021	0.00102527	0.000765978	0.000587533	0.00175743	0.00225129	0.0025231	0.00115782	0.00220532	0.00148814	0.00270878	0.00196254	0.0022938	0.00381565	0.00514249	0.00469061	0.00894424	0.00834389	0.00491023	0.00216991	0.00239305	0.00258225	0.00485662
ASV_95	Eukaryota	Archaeplastida	Chlorophyta	Pedinophyceae	Marsupiomonadales	Marsupiomonadaceae	Marsupiomonas	Marsupiomonas_sp.	AGCTCCAATAGCGTATATTTAAGTTGTTGCAGTTAAAAAGCTCGTAGTTGGATTTCGGGCGGGTTCCGTCGGTCTGGTCATTGACTTTGCACTGACGCGGCCCGTCTTCCTGTGGGGATCGGGCTTTCGGGTCCGAGTTCCACGAGGTTACTTTGAGTAAATTAGAGTGTTCAAGGCAGGCGGTCGCTCTGAATACGTTAGCATGGAATAACACGATAGGACTCTGGCCTATCTGGTTGGCCTGTAGGACCGGAGTAATGGTTAAGAGGGACAGTCGGGGGCATTCGTATTTCATTGTCAGAGGTGAAATTCTTGGATTTATGAAAGACGAACATCTGCGAAAGCATTTGCCAAGGATGTTTTCA	0.00740324	0.00609227	0.00802892	0.00323792	0.00440762	0.0052356	0.00753259	0.00627141	0.00608406	0.00451895	0.00297758	0.00495773	0.00482023	0.00564348	0.00704272	0.00233509	0.00239171	0.0021859	0.00300558	0.00314051	0.00360101	0.00355721	0.00314404	0.00400627	0.00293402	0.00257288	0.0044358	0	0	0	0	0	0	0	0	0	0	0	0	0
ASV_96	Eukaryota	Alveolata	Ciliophora	Spirotrichea	Strombidiida_B	Strombidiida_B_X	Strombidiida_B_XX	Strombidiida_B_XX_sp.	AGCTCCAATAGCGTATATTAAAGTTGTTGCAGTTAAAAAGCTCGTAGTTGGATTTCTGGGAGAGTGCCAATGTCCGCCGAAGTGCGTGCGCAGCGGCGCTCTTTCATCCTTCTGTTAACGGCTCTTGGCATTTATTTGCTGGTGTCGGGCTCAGATATTTTACCTTGAGAAAATTAGAGTGTTTCAGGCAGGCTAGGCCGGAATACATTAGCATGGAATAATGGAATAGGACTACGGTCTCTTTGTTGGTTTGAGGGACTGCAGTAATGATTAATAGGGATAGTTGGGGGCATTAGTATTTAATTGTCAGAGGTGGAATTCTCGGATTTGTTAAAGACTAACTTATGCGAAAGCATTTGTCAAGGATGTTTTCA	0	0	0	0.00159121	0.00160277	0.0018651	0.00932792	0.0076947	0.00785039	0.00383035	0.00340807	0.00270601	0	0	0	0.00589579	0.00509292	0.00495656	0	0	0	0	0	0	0	0	0	0	0	0	0	0	0	0	0	0	0	0	0	0
ASV_98	Eukaryota	Alveolata	Dinoflagellata	Syndiniales	Dino-Group-II	Dino-Group-II-Clade-6	Dino-Group-II-Clade-6_X	Dino-Group-II-Clade-6_X_sp.	AGCTCCAATAGCGTATATTAAAGTTGTTGCGGTTAAAAAGCTCGTAGTTGGATTTCTGTTGAGGTCGGGCGGTGTACACCTCGTGTATTATTTGCTTCGGTCTCGGCATCCTCTTGGGGAACGTATCAGGACTTTATTGGACTGTGCGAGATTCAAGACTTTTACTTTGAGGAAATTAGAGTGTTCACGGCAGGCAAGTGCTTTGAATACATTAGCATGGAATAATAATATAGGACCTTCGTTCTATTTTGTTGGTTTCTAGAACTTAGGTAATGATTAATAGGGACAATTGGGGGCATTCGTATTAACGCGTCAGAGGTGGAATTCTTGGATTGCGTTACGACGAACTACTGCGAAAGCATTTGCCAAAGATGTTTTCA	0	0	0	0.000814106	0.00064818	0.000652785	0.0191372	0.0164569	0.0164298	0	0	0	0	0	0	0.00393482	0.00478341	0.00477556	0.0190025	0.0161621	0.0202604	0.00107987	0.000989792	0.000664871	0.00642063	0.00735108	0.00681109	0	0	0	0	0	0	0	7.1724e-05	0	0.00103778	0.00161164	0.00126721	0.00117145
ASV_99	Eukaryota	Alveolata	Dinoflagellata	Dinophyceae	Gymnodiniales	Warnowiaceae	Warnowia	Warnowia_sp.	AGCTCCAATAGCGTATATTAAAGTTGTTGCGGTTAAAAAGCTCGTAGTTGGATTTCTGCTGAGGACGACCGGTCCGCCCTCTGGGTGAGTATCTGGCTCGGCCTCGGCATCTTCTTGGAGAACGTAACTGCACTTGACTGTGTGGTGCGGTATCCAGGACTTTTACTTTGAGGAAATTAGAGTGTTTCAAGCAGGCGCACGCCTTGAATACATTAGCATGGAATAATGAGATAGGACCTTGGTTCTATTTTGTTGGTTTCTAGAGCTGAGGTAATGATTAATAGGGATAGTTGGGGGCATTCGTATTTAACTGTCAGAGGTGAAATTCTTGGATTTGTTAAAGACGGACTACTGCGAAAGCATTTGCCAAGGATGTTTTCA	0.00665355	0.00624651	0.00625741	0.0213148	0.0229573	0.0261913	0.00421513	0.00318759	0.00280371	0	0	0.00120487	0.00149511	0	0.00409038	0	0	0	0	0	0	0	0	0	0	0	0	0	0	0	0	0	0	0	0	0	0	0	0	0
ASV_100	Eukaryota	Alveolata	Dinoflagellata	Syndiniales	Dino-Group-II	Dino-Group-II-Clade-44	Dino-Group-II-Clade-44_X	Dino-Group-II-Clade-44_X_sp.	AGCTCCAATAGCGTATATTAAAGTTGTTGCGGTTAAAAAGCTCGTAGTTGGATTTCTTCTCTTGTCAGCCGGTCCTCACTTCGTGAGAGTATCTGGTCAGATTTGAGAATCCTCTTGGGGAACGTCGCTGCGCTTGATTGCGTGGCACGGTATCCAAGACTTTTACTTTGAGGAAATTGGAGTGTTCACGGCAGGCTTTCGCCTTGTACACATTAGCATGGAATAATAATATAGGATCACGATTCTATTTTGTTGGTTTCTAGAGTTGTGATAATGATTAATAGGGACAATTGGGGGCATTTGTATTAACACGTCAGAGGTGGAATTCTTGGATTGTGTTACGACAAACTACTGCGAAAGCATTTGCCAAGGATGTTTTCA	0	0	0	0	0	0	0	0	0	0	0	0	0	0	0	0	0	0	0.00813191	0.00816533	0.00970377	0.0176802	0.0152544	0.0158035	0.00861785	0.00778755	0.00771256	0.00206992	0.00272469	0.00203715	0.00212933	0.00183547	0.00283906	0.0102097	0.0065747	0.00819834	0.00400962	0.0041512	0.00408856	0.000610128
ASV_102	Eukaryota	Alveolata	Dinoflagellata	Dinophyceae	NA	NA	NA	NA	AGCTCCAATAGCGTATATTAAAGTTGTTGCGGTTAAAAAGCTCGTAGTTGGATTTCTGCTGAGGACGACCGGTCCGCCCACTGGGTGAGTATCTGGCTCGGCTTTGGCATCTTCTTGGAGAACGTATCTGCACTTGACTGTGTGGTGCGGTAACCAGGACCTTTACTTTGAGGAAATTAGAGTGTTTCAAGCAGGCGTGCGCCTTGAATACATTAGCATGGAATAATAAGATAGGACCTTAGTTCTATTTTGTTGGTTTCTAGAGCTGGGGTAAAGATTAATAGGGATAGTTGGGGGCATTCGTATTTAACTGTCAGAGGTGAAATTCTTGGATTTGTTAAAGACGGACTACTGCGAAAGCATTTGCCAAGGATGTTTTCA	0	0	0	0	0	0	0	0	0	0	0.000753363	0.000335783	0.00199746	0.0017701	0.00298532	0.00274793	0.0027575	0.00430218	0.00876392	0.00880875	0.0081686	0.002922	0.00444436	0.00436428	0.00614433	0.0134617	0.00433563	0.000919963	0.000819313	0.000818068	0.00167203	0.00155066	0.00215133	0.00195565	0.00184092	0.00309082	0.00193405	0.00407794	0.00289308	0.00122026
ASV_104	Eukaryota	Alveolata	Dinoflagellata	Dinophyceae	Gymnodiniales	Gymnodiniaceae	Gymnodinium	Gymnodinium_dorsalisulcum	AGCTCCAATAGCGTATATTAAAGTTGTTGCGGTTAAAAAGCTCGTAGTTGGATTTCTGCTGAGGACGATCGGTCCGCCCTCTGGGTGAGTATCTGGCTCGGCCTTGGCATCTTCTTGGAGAACGTTACTGCACTTGACTGTGTGGTGCGGTATCCAGGACTTTTACTTTGAGGAAATTAGAGTGTTTCAAGCAGGCGCACGCCTTGAATACATTAGCATGGAATAATAAGATAGGACCTTGGTTCTATTTTGTTGGTTTCTAGAGCTGAGGTAATGATTAATAGGGATAGTTGGGGGCATTCGTATTTAACTGTCAGAGGTGAAATTCTTGGATTTGTTAAAGACGGACTACTGCGAAAGCATTTGCCAAGGATGTTTTCA	0	0	0	0	0	0	0	0	0	0.00527211	0.00638565	0.00416765	0.00014353	0	0	0	0	0	0	0	0	0	0	0	0	0	0	0	0	0	0	0	0	0	0	0	0	0	0	0
ASV_106	Eukaryota	Alveolata	Apicomplexa	Apicomplexa_X	Colpodellidae	Colpodellidae_X	Colpodella	Colpodella_sp.	AGCTCCAATAGCGTATATTAAAGTTGTTGCAGTTAAAAAGCTCGTAGTTGGATTTCTGCATAGGACAGCCGGTCCGCCTAGTGTGTGATCCTGGTTCGACCTGTGCATTTTTCTGGGGAACGTTTCTGCACTTGATTGTGTGGAGCGGTATCCAGAACTTTTACTTTGAGAAAATTAGAGTGTTTCAAGCAGGCGTCTGCCTTGAATACTACAGCATGGAATAATAACATAGGACTTCGGTTCTATTTTGTTGGTTTCTAGGACTGAAGTAATGATTAATAGGGATAGTTGGGGGCATTCGTATTTGACTGTCAGAGGTGAAATTCTTGGATTTGTCAAAGACGAACTACTGCGAAAGCATTTGCCAAGGATGTTTTCA	0.00384219	0.00256415	0.00398589	0.00046256	0.000919237	0.000426309	0.000260193	0.000311346	0.000728965	0.0249618	0.0276592	0.0244924	0.0273186	0.0275302	0.024031	0.0036768	0.00448796	0.00261751	0	6.12783e-05	0	0.000127043	0	0	0	0	0	0	0	0	0	0	0	0	0	0	0	0	0	0
ASV_107	Eukaryota	Alveolata	Dinoflagellata	Dinophyceae	Gymnodiniales	Gymnodiniaceae	Gyrodinium	Gyrodinium_sp.	AGCTCCAATAGCGTATATTAAAGTTGTTGCGGTTAAAAAGCTCGTAGTTGGATTTCTGCTGAGAACGACCGGTCCGCCCTCTGGGTGTGTATCTGGCTCTTTCTTGGCATCTTCTTGGTGAACGTTGCTGCACTTGACTGTGTGGAGCGCTACCCAGGACTTTTACTTTGAGGAAATTAGAGTGTTTCAAGCAGGCATACGCCTTGAATACATTAGCATGGAATAATAAGATAGGACCTCGGTTCTATTTTGTTGGTTTCTAGAGCTGAGGTAATGATTAATAGGGATAGTTGGGGGCATTCGTATTTAACTGTCAGAGGTGAAATTCTTGGATTTGTTAAAGACGGACTACTGCGAAAGCATTTGCCAAGGATGTTTTCA	0	0	0	0	0	0	0	0	0	0	0	0	0	0	0	0	0	0	0.0027949	0.00353882	0.00297557	0.00366308	0.00615223	0.00514849	0.0107361	0.0149319	0.00902899	0.00367985	0.00259132	0.00263065	0.00225795	0.00276903	0.00340334	0.00730494	0.00494896	0.00534865	0.00440272	0.00617796	0.00592961	0.00370958
ASV_109	Eukaryota	Stramenopiles	Ochrophyta	Bacillariophyta	Bacillariophyta_X	Polar-centric-Mediophyceae	Thalassiosira	Thalassiosira_hendeyi	AGCTCCAATAGCGTATATTAAAGTTGTTGCAGTTAAAAAGCTCGTAGTTGGATCTCTGGCAGGAGCGACCGGTCACGCACTCTGTGCGTGAACTTGCGTTGTCTCTGGCCATCCTCGGGGATATCCTGTTTGGCATTAAGTTGTCGGGCAGGGGACACCCGTCGTTTACTGTGAAAAAATTAGAGTGTTTAAAGCAGGCTTATGCCTTGAATACCTTAGCATGGAATAATAAGATAGGACTTTGGGACTATTTTGTTGGTTTGCGTCACAGAGTAATGATTAACAGGAACAGGTGGGCGTGTAGGTATTGCGTTGCTAGAGGTGAAATTCTTGGATTGACGCAAGACCAACTACTGCGAAAGCATTCACGAAGGATGTTTTCA	0	0	0.000228581	0	0	0	0	0	0	0	0	0	0	0	0	0.000322527	0	0.000208844	0.000140447	0.000505546	0.000322195	0.000889303	0.000756899	0.000716015	0.00123676	0.0014013	0.00105887	0.00500869	0.00821218	0.004748	0.00128617	0.00200953	0.00171049	0.00140922	0.00169747	0.00103027	0.00108496	0.00173374	0.00102812	0.0110555
ASV_112	Eukaryota	Alveolata	Ciliophora	Spirotrichea	Strombidiida	Strombidiidae	Spirostrombidium	Spirostrombidium_agathae	AGCTCCAATAGCGTATATTAAAGTTGTTGCAGTTAAAAAGCTCGTAGTTGGATTTCTGGGAGGGTGCCAATGTCCGCCGACGTGCGTGCGCAGCGGCGCCCTTCCATCCTTCTGTTAACGCCTCTTGGCATTCATTTGCTGGTGGCGGGCTCAGATATTTTACCTCGAGAAAATTAGAGTGTTTCAGGCAGGCTAGGCCGGAATACATTAGCATGGAATAATGGAATAGGACTACGGTCTCTTTGTTGGTTTGAGGGACTGCAGTAATGATTAATAGGGATAGTTGGGGGCATTAGTATTTAATTGTCAGAGGTGGAATTCTCGGATTTGTTAAAGACTAACTTATGCGAAAGCATTTGCCAAGGATGTTTTCA	0	0	0	0	0	0	0	0	0	0	0	0	0	0	0	0.0164231	0.0168545	0.0199933	0.00389039	0.00386053	0.00369577	0.00152452	0.0015138	0.00151727	0	0	0	0	0	0	0.00234369	0.00202535	0.0021866	0	0	0.00149061	0	0	0	0.00273337
ASV_113	Eukaryota	Alveolata	Dinoflagellata	Syndiniales	Dino-Group-II	Dino-Group-II-Clade-1	Dino-Group-II-Clade-1_X	Dino-Group-II-Clade-1_X_sp.	AGCTCCAATAGCGTATATTAAAGTTGTTGCGGTAAAAAAGCTCGTAGTTGGATTTCTGTTGAGGGCGACCGGTCCATACAACGTATGCGTATCTGGCTCGGCCTCGGCATCCTCTCGATAGACGTTTCTGCGCTTGATTGCGTGGAGCGGATCTCGGGACTTTTACTTTGAGGAAATTAGAGTGTTCACGGCAGGCTATCGCCAGAATACATTAGCATGGAATAATACTATAGGATCTTGATTCTATTTTGTTGGTTTCTAGAATTGAGATAATGATTAATAGGGACAATTGGGGGCATTCGTATCAACACGTCAGAGGTGGAATTCTTGGATTGTGTTGCGACGAACTACTGCGAAAGCATTTGCCAAGGATGTTTTCA	0	0	0	0	0	0	0	0	0	0	0	0	0	0	0	0	0	0	0	0	0	0	0	0	0	0	0	0	0	0	0.00463023	0.0039874	0.0043732	0.00140922	0.00083678	0.000723383	0.0023586	0.00310119	0.00258225	0.000658938
ASV_114	Eukaryota	Stramenopiles	Ochrophyta	Bacillariophyta	Bacillariophyta_X	Polar-centric-Mediophyceae	Skeletonema	Skeletonema_pseudocostatum	AGCTCCAATAGCGTATATTAAAGTTGTTGCAGTTAAAAAGCTCGTAGTTGGATTTCTGGCAGGAGTGACCGACCACACACACCGTGTGTGAGTTGTGTCATTCTGGCCATCCTTGGTGAGATCCTATTTGGCATTAAGTTGTCGGGTAGGGGATAACCATCGTTTACTGTGAAAAAATTAGAGTGTTTAAAGCAGGCTTATGCCGTTGAATATATTAGCATGGAATAATAAGATAGGACTTTGAGTCTATTTTGTTGGTTTGCGAGTCAAAGTAATGATTAATAGGGACAGTTGGGGGTATTCGTATTTCATTGTCAGAGGTGAAATTCTTGGATTTCTGAAAGACGAACTACTGCGAAAGCATTTACCAAGGATGTTTTCA	0	0	0.000257154	0	0	0	0.000325241	0.000489259	0.00106541	0	0.00107623	0	0	0	0.000296883	0.000335428	0.00036579	0.000459456	0.000393253	0.000520865	0.000454864	0.000486999	0.0002523	0.000392103	0.000815736	0.000689164	0.000314798	0.00288766	0.00413467	0.00378557	0.00181493	0.00155066	0.00135781	0.00232953	0.00294068	0.00289353	0.00253157	0.00356515	0.00449503	0.0038316
ASV_116	Eukaryota	Stramenopiles	Ochrophyta	Bacillariophyta	Bacillariophyta_X	Polar-centric-Mediophyceae	Chaetoceros	Chaetoceros_sp.	AGCTCCAATAGCGTATATTAAAGTTGCTGCAGTTAAAAAGCTCGTAGTTGGATTTCTAGCGAGGCACGAGAATATCCACCTATGGTGAATACTTCTCTCGCCTTGCTCTTCTTTAGTTGATGTCTCTGGCATTAAGTTGTCGGGGTCCTGAGACTAATCGTTTACTGTGAGAAAATTAGAGTGTTCAAAGCAGGCTTATGCCGTTGAATATATTAGCATGGAATAATAAGATAGGACTTCGGTACTATTTTGTTGGTTTGCGTACTGATGTAATGATAAATAGGGACTGGCGTGGGTATTCGTATTCTAGTGTCAGAGGTGAAATTCTTAGATTACTGGAAGACGAACGACTGCGAAAGCATTTACCAAGGATGTTTTCA	0.0062787	0.00260271	0.00328586	0.00708642	0.0174655	0.00612819	0.00935394	0.00652345	0.021869	0.000645564	0.000215247	0.000948092	5.98043e-05	0	0	0	0	0	0	0	0	0	0	0	0	0	0	0	0	0	0	0	0	0	0	0	0	0	0	0
ASV_117	Eukaryota	Alveolata	Dinoflagellata	Dinophyceae	Gymnodiniales	NA	NA	NA	AGCTCCAATAGCGTATATTAAAGTTGTTGCGGTTAAAAAGCTCGTAGTTGGATTTCTGCCGAGGACGACCGGTCCGCCCTCTGGGTGAGTATCTGGCTCGGCTTGGGCATCTTCTTGGAGAACGTAGCTGCACTTGACTGTGTGGTGCGGTATCCAGGACTTTTACTTTGAGGAAATTAGAGTGTTTCAAGCAGGCACACGCCTTGAATACGTTAGCATGGAATAATAAGATAGGACCCCAGTTCTATTTTGTTGGTTTCTAGAGCTGAGGTAATGATTAATAGGGATAGTTGGGGGCATTCGTATTTAACTGTCAGAGGTGAAATTCTTGGATTTGTTAAAGACGGACTACTGCGAAAGCATTTGCCAAGGATGTTTTCT	0.0113079	0.00707552	0.00965756	0.00677188	0.00705927	0.00840627	0.00647881	0.00459607	0.00499061	0	0.000502242	0	0.000215296	0	0.000395844	0.000593449	0.000689374	0.00130875	0	0	0	0	0	0	0	0	0	0	0	0	0	0	0	0	0	0	0	0	0	0
ASV_118	Eukaryota	Alveolata	Dinoflagellata	Dinophyceae	Suessiales	Suessiaceae	Ansanella	Ansanella_granifera	AGCTCCAATAGCGTATATTAAAGTTGTTGCGGTTAAAAAGCTCGTAGTTGGATTTCTGCTGAGGATGACTGGTCCGCCCTCTGGGTGAGTATCTAGCCTATCCTTGGCATCTTCCTGAAGAACGTAGCTGCACTTGACTGTGTGGTGCGGTATTTAGGACATTTACTTTGAGGAAATTAGAGTGTTTCAAGCAAGCGCACGCCTTGAATACATTAGCATGGAATAATAAGATAGGACCTCGGTTCTATTTTGTTGGTTTCTAGAGCTGAGGTAATGATTGATAGGGATAGTTGGGGGCATTCGTATTTAACTGTCAGAGGTGAAATTCTTGGATTTGTTAAAGACGGACTACTGCGAAAGCATTTGCCAAGGATGTTTTCA	0.0124012	0.0097939	0.00904324	0.0124336	0.0127868	0.00904573	0.0141675	0.014826	0.0214484	0.00822018	0.0101166	0.00880935	0.00119609	0.00093711	0.000824674	0.000877272	0.00109737	0.00137837	0	0	0	0	0	0	0	0	0	0	0	0	0	0	0	0	0	0	0	0	0	0
ASV_119	Eukaryota	Alveolata	Ciliophora	CONThreeP	CONThreeP_X	CONThreeP_XX	Askenasia	Askenasia_sp.	AGCTCCAATAGCGTATATTAAAGTTGTTGCAGTTAAAAAGCTCGTAGTTGAACTTCTGACTATTGCGTAAGCCGGATTCGTTCGCTCTCGTGATAGTCATCCGCTTGGGAACTCCGTTCGAACTTAACTGTTTGGCGGAAGGAACAGGCATTTTACTTTGAAAAAATTAGAGTGTTCAAGGCAGGCTATAGCCCTGAATACACAAGCATGGAATAATGAAATAGGACTGGTTCCATTTTATTGGTTATTGGACTAGTAATGATTAATAGGGACAGTTGGGGGCATTAGTATTTAATTGTCAGAGGTGAAATTCTTGGATTTATTAAAGACTAACTTATGCGAAAGCATTTGCCAAGGATGTTTTCA	0.0046856	0.00333533	0.00488592	0.00333043	0.00308769	0.00603493	0.00290115	0.00198669	0.00260745	0	0	0.000138263	0.000179413	0	0	0	0	0	0.0014747	0.00202218	0.00145936	0	0	0	0	0.000137833	0.000186017	0	0	0	0.00154341	0.00128167	0.0011991	0	0.00035862	0	0.000849097	0.00148955	0.00126721	0.000195241
ASV_120	Eukaryota	Alveolata	Dinoflagellata	Dinophyceae	Peridiniales	Heterocapsaceae	Heterocapsa	Heterocapsa_pygmaea	AGCTCCAATAGCGTATATTAAAGTTGTTGCGGTTAAAAAGCTCGTAGTTGGATTTCTGCCGAGGACGACCGGTCCGCCCTCTGGGTGAGCATCTGGCTCGGCCTGGGCATCTTCTTGGAGAACGTATCTGCACTTGACTGTGTGGTGCGGTATTCAGGACTTTTACTTTGAGGAAATTAGAGTGTTTCAAGCAGGCACACGCCTTGAATACATTAGCATGGAATAATAAGATAGGACCTCGGTTCTATTTTGTTGGTTTCTAGATCTGAGGTAATGATTAATAGGGATAGTTGGGGGCATTCGTATTTAACTGTCAGAGGTGAAATTCTTGGATTTGTTAAAGACGGACTACTGCGAAAGCATTTGCCAAGGATGTTTTCA	0.00309249	0.0033546	0.00245725	5.55072e-05	0.000377123	0.000333054	0.000494367	0.000444781	0.000168223	0.00383035	0.00530942	0.00393063	0.000346865	0.00062474	0.000791687	0	0.000548685	0	0.00140447	0.000995772	0	0.00279495	0.00370687	0.00405742	0.0104204	0.0100388	0.00701142	0.00178882	0.00169579	0.00144365	0.00190068	0.00183547	0.00195736	0	0	0	0	0	0	0
ASV_121	Eukaryota	Alveolata	Dinoflagellata	Dinophyceae	Gymnodiniales	Chytriodiniaceae	Chytriodinium	Chytriodinium_sp.	AGCTTCAAAAGCGTATATTAAAGTTGTTGCGGTTAAAAAGCTCGTAGTTGGATTTCTGTTGGGGACGACCTTTCCGCTCTCTGGGTGGATTTCCTGGCTCGGCCTTGGCATCTATGTTGAGAACGTTTCTGTACTTCATTGTGTGGGGCGGTATCAACATCTTTTACTTTGAGGAAATTAGAGTGTTTCAAGCAGGCTTACGCCTTGAATACATTAGCATGGAATAATAAGACAGGACCTTGGTTCTATTTTGTTGGTTTCTAGGGCTAAGGTAATGATTAATAGGGATAGTTGGGGGCATTCGTATTTAACTGTCAGAGGTGAAATTCTTGGATTTGTTAAAGACGAACTACTGCGAAAGCATTTGCCAAGGATGTTTTCA	0	0	0	0	0	0	0	0	0	0	0	0	0	0	0	0	0	0	0.00749989	0.00526993	0.00619752	0.00307021	0.00335753	0.00352893	0.0100651	0.0130941	0.0116332	0.0110396	0.00775489	0.0108755	0.00134334	0.000664567	0.000969864	0.000258836	0	0	0	0	0	0.00305064
ASV_122	Eukaryota	Archaeplastida	Chlorophyta	Trebouxiophyceae	Chlorellales	Chlorellales_X	Picochlorum	Picochlorum_sp.	AGCTCCAATAGCGTATATTTAAGTTGCTGCAGTTAAAAAGCTCGTAGTTGGATTTCGGGTGGGAATGGCCGGTCCGCCGTTTCGGTGTGCACTTGCTACGCCCACCTTGCTGCCGGGGACGTGCTCTTGAGTTCACGCTCGGGACACGGAGTCGGCGAGGTTACTTTGAGTAAATTAGAGTGTTCAAAGCAGGCCTACGCTCTGAATACATTAGCATGGAATAACACGATAGGACTCTGGCCTATCTTGTTGGTCTGTAGGACCGGAGTAATGATTAAGAGGGACAGTCGGGGGCATTCGTATTTCATTGTCAGAGGTGAAATTCTTGGATTTATGAAAGACGAACTACTGCGAAAGCATTTGCCAAGGATGTTTTCA	0.0025927	0.00106036	0.0019858	0.0014987	0.00161456	0.00161198	0.0012099	0.00146778	0.00137382	0.000774677	0.000538117	0.000572806	0.00141138	0.000853811	0.000511298	0.000735361	0.000675305	0.000960682	0.00247188	0.00199154	0.00164888	0.00266791	0.00281411	0.00155137	0.00268403	0.00294043	0.0047649	0.000792191	0.0014862	0.00234192	0.00234369	0.0024051	0.0032799	0.00140922	0.00260597	0.00168789	0.0011793	0.000903497	0.00124331	0.00119585
ASV_123	Eukaryota	Stramenopiles	Stramenopiles_X	MAST	MAST-6	MAST-6_X	MAST-6_XX	MAST-6_XX_sp.	AGCTCCAATAGCGTATATTAAAGTTGTTGCAGTTAAAAAGCTCGTAGTTGGATTTCTGGTGGGAGCAGCCAGTCCTGCCCCTTGCGGGGTTGTGCACTTGCGCTGCATCCGGCCATCCTCGTGCAGAGCCTTCCTGGCATTAGGTTGTCGGGCTGGGGATGCACGTCCTTTACTGTGAAAAAATTAGAGTGTTTAAAGCAGGCATTTGCTTGAATACATTAGCATGGAATAATAAGATAGGACTTTGGTTGCTATTTTGTTGGTTTGCGCTCCAAGGTAATGATTAATAGGGACAGTTGGGGGTATTCATATTTAATTGTCAGAGGTGAAATTCTTGGATTTATGAAAGATGAACTTATGCGAAAGCATTTACCATGGATGTTTTCA	0.00502921	0.00528254	0.00465734	0.00416304	0.00466689	0.00419647	0.0052559	0.00524841	0.00457005	0.00497084	0.00473543	0.00545153	0.000334904	0	0.000280389	0.000464438	0.000182895	0.000111383	0.000421342	0.000260433	0.000398006	0.00296434	0.00234833	0.00247196	0.00119729	0.00183777	0.00154537	0	0	0	0	0	0	0	0	0	0	0	0	0
ASV_125	Eukaryota	Stramenopiles	Ochrophyta	Bacillariophyta	Bacillariophyta_X	Polar-centric-Mediophyceae	Thalassiosira	Thalassiosira_sp.	AGCTCCAATAGCGTATATTAAAGTTGTTGCAGTTAAAAAGCTCGTAGTTGGATTTCTGGCAGGAGCGGCCGGTCACACACTCTGTGTGTGAACTTGTGCTGTCTCTGGCCATCCTTGGGGAGATCCTGTTTGGCATTAAGTTGTCGGGCAGGGGATACCCATCGTTTACTGTGAAAAAATTAGAGTGTTTAAAGCAGGCTTATGCCGTTGAATATATTAGCATGGAATAATAAGATAGGACTTCGGAACTATTTTGTTGGTTTGCGTTACGAAGTAATGATTAATAGGGACAGTTGGGGGTATTCGTATTTCGTTGTCAGAGGTGAAATTCTTGGATTTCCGAAAGACGAACTACTGCGAAAGCATTTACCAAGGATGTTTTCA	0	0	0	0	0	0	0	0	0	0	0	0	0	0	0	0	0	0	0.00154492	0.00183835	0.00153517	0.00313373	0.00393976	0.00340959	0.00255246	0.00243505	0.00284749	0.000971072	0.000666883	0.000417054	0.000557342	0.000696214	0.00128727	0.00152426	0.00205609	0.00197286	0.00062896	0.00083024	0.000693382	0.00134228
ASV_127	Eukaryota	Stramenopiles	Ochrophyta	Bacillariophyta	Bacillariophyta_X	Polar-centric-Mediophyceae	Thalassiosira	Thalassiosira_hendeyi	AGCTCCAATAGCGTATATTAAAGTTGTTGCAGTTAAAAAGCTCGTAGTTGGATCTCTGGCAGGAGCGACCGGTCACGCACTCTGTGCGTGAACTTGCGTTGTCTCTGGCCATCCTCGGGGAGATCCTGTTTGGCATTAAGTTGTCGGGCAGGGGACACCCGTCGTTTACTGTGAAAAAATTAGAGTGTTTAAAGCAGGCTTATGCCTTGAATACCTTAGCATGGAATAATAAGATAGGACTTTGGGACTATTTTGTTGGTTTGCGTCACAGAGTAATGATTAACAGGAACAGGTGGGCGTGTAGGTATTGCGTTGCTAGAGGTGAAATTCTTGGATTGACGCAAGACCAACTACTGCGAAAGCATTCACGAAGGATGTTTTCA	0	0	0	0	0	0	0	0	0	0	0	0	0	0	0	0	0	0	0.000112358	0.000444267	0	0	0	0	0.00127623	0.00107969	0.000615288	0.00436983	0.00615437	0.00434699	0.00121472	0.00231016	0.00252165	0.00106411	0.00136276	0.00103027	0.00132082	0.00109885	0.00107594	0.0101037
ASV_128	Eukaryota	Stramenopiles	Ochrophyta	Bacillariophyta	Bacillariophyta_X	Polar-centric-Mediophyceae	Chaetoceros	Chaetoceros_decipiens	AGCTCCAATAGCGTATATTTTAGTTGTTGCAGTTAAAAAGCTCGTAGTTGAATTTCTGGTGGGAGAATGCAGTCCAACCTCATGGTTGGTACTCGCACTCTCCGGCCATCCTTGGGTGGAGCCTGTCTGGCATTAAGTTGTCGGGCAGGGGATACCCATCGTTTACTGTGAAAAAATTAGAGTGTTCAAAGCAGGCTTATGCCGTTGAATATATTAGCATGGAATAATAAGATAGGACCGCAGTGCTATTTTGTTGGTTTGCGCACCGTGGTAATGATGAATAGGGACAGTTGTGGGTATTCGTATTCACTTGTAAGAGGTGAAATTCTTAGATTAAGGGAAGACGAACTACTGCGAAAGCATTTACCAAGGATGTTTTCA	0	0	0	0	0	0	0	0	0	0	0	0	0	0	0	0	0	0	0.00167132	0.00117961	0.00161098	0.00929533	0.00787952	0.00852399	0.00288139	0.00289449	0.00264717	0.00424205	0.00523979	0.00492445	0.00121472	0.00125002	0.00121674	0.00350867	0.00274942	0.00394572	0.00268881	0.00224653	0.00181714	0.001928
ASV_129	Eukaryota	Hacrobia	Katablepharidophyta	Katablepharidaceae	Katablepharidales	Katablepharidales_X	Leucocryptos	Leucocryptos_marina	AGCTCTAATAGCGTATATTAATGTTGTTGCAGTTAAAAAGCTCGTAGTTGGATTTTGGTGTTCGACAAATGGTCTGCTTCGGTTTGTACTGTTTGTTGGCGCTTCTTTTCTGGGGAACTCACTGCTCTTAACTGAGGGGTGTTGTAACGCAGATCGTTTACTTTGAAAAAATTAGAGTGTTCAAAGCAGGCCAACGCATTTTGAATACATTAGCATGGAATAATGGAATAGGACTTTGGTCTTATTTTGTTGGTTTCTAAGGCCGAGGTAATGATTAATAGGGATAGTTGGGGGCGTTTATATTCCGTTGTCAGAGGTGAAATTCTTGGATTTACGGAAGATAAACTACTGCGAAAGCATTCGCCAAGGATGTTTTCA	0.00446694	0.00460776	0.00442876	0.000481063	0.00131993	0.000839295	0.00240679	0.00234251	0.00193456	0.00223795	0.0013991	0.00207395	0.00133962	0.00149938	0.00108857	0.00229639	0.00265901	0.00245043	0.00529487	0.00390649	0.00456759	0.00393834	0.00368746	0.00363122	0.00393395	0.00429579	0.00439287	0.00173771	0.00217213	0.00205319	0.00177206	0.00193041	0.00266272	0.00273216	0.00353838	0.00234551	0.00154095	0	0.000621653	0.000634533
ASV_130	Eukaryota	Stramenopiles	Ochrophyta	Bacillariophyta	Bacillariophyta_X	Raphid-pennate	Surirella	Surirella_sp.	AGCTCCAATAGCGTATATTAAAGTTGTTGCAGTTAAAAAGCTCGTAGTTGAATTTTTGCTTGCCCCCGATGTCCGTAATTTCGGTACGTTCGGGGGCGTGCATCCTTGGGTGGAACCTGTGTGGCATTAGGTTGTCGTGCAGGGGATGCTCATCGTTTACTGTGAAAAAATTAGAGTGTTCAAAGCAGGCTTACGCCGTTGAATATATTAGCATGGAATAATAAGATAGGACCTTGGTACTATTTTGTTGGTTTGCGCACCGAGGTAATGATTAACAGGGACAGTTGGGGGTATTCGTATTCCATTGTCAGAGGTGAAATTCTTGGATTTCTGGAAGACGAACTACTGCGAAAGCATTTACCAAGGATGTTTTCA	0.000249898	0.000269911	0	0	0.000200346	0	0.000663492	0.000756127	0.000448594	0.000731639	0.000717489	0.00092834	0	0.000145773	0.000214415	0.00496691	0.00499444	0.00497048	0.000379208	0.00033703	0.000246385	0.000338782	0.000271707	0.000340959	0.000592066	0.000895913	0.000658215	0.000511091	0.00112417	0.00104264	0.00122901	0.0013766	0.00149888	0.00437146	0.00540321	0.00532673	0.00361652	0.00417562	0.00420811	0.00597926
ASV_131	Eukaryota	Stramenopiles	Ochrophyta	Bacillariophyta	Bacillariophyta_X	Radial-centric-basal-Coscinodiscophyceae	Rhizosolenia	Rhizosolenia_delicatula	AGCTCCAATAGCGTATATTAAAGTTGTTGCAGTTAAAAAGCTCGTAGTTGGATTTCTGGCGGGAGCGATCGGTCCTTCACTCAGTGTTGGAACCTGATTGTCTCCTACCATCCATGGAGAAAACTTATCTGGCATTAAGTTGTCGGGTAGGCAATCTCCATCTTTTACTGTGAAAAAATTAGAGTGTTCAAAGCAGGCTTATGCCGTTGAATATATTAGCATGGAATAATAAGATAGGACTATGGTACTATTTTGTTGGTTTGTGCACCATGGTAATGATTAATAGGGACAGTTGGGGGTATTCGTATTCCATTGTCAGAGGTGAAATTCTTGGATTTATGGAAGACGAACTACTGCGAAAGCATTTACCAAGGATGTTTTCA	0.000655984	0.000559101	0.000685744	0.000758599	0.00139064	0.00123896	0.000455338	0.000652345	0.000897188	0.0011405	0.000860987	0.00104685	0.00105256	0.00124948	0.000940129	0.000412834	0.000393928	0.000320227	0	0	0	0.000232913	0.000349338	0.000409151	0.000368397	0	0.000171708	0.000408873	0.000628775	0.000272689	0.0014005	0.000838621	0.00112857	0.00103535	0.00126712	0.000811066	0.00031448	0.000293026	0.000191278	0.00173276
ASV_132	Eukaryota	Stramenopiles	Stramenopiles_X	MAST	MAST-1	MAST-1C	MAST-1C_X	MAST-1C_X_sp.	AGCTCCAATAGCGTATATTAATGTTGTTGCAGTTAAAAAGCTCGTAGTTGGATTTCTGGTGGGAGCGGCCGGTCCGCCGCAAGGTGTGTACTTGGTTGTCTCCTGTCATCCTTGTGGGAACTGCTCTGGCATTAAGTTGTCGGGGTTAGGGAACACATCGTTTACTGTGAAAAAATTAGAGTGTTTAAAGCAGGCTTATGCCGTTGAATACATTAGCATGGAATAATAAGATAGGACTTTGGCGTCTATTTTGTTGGTTTGCACACCAAGGTAATGATTAATAGGGATAGTTGGGGGTATTCGTATTTAATTGTCAGAGGTGAAATTCTTGGATTTATGAAAGACGAACTTCTGCGAAAGCATTTACCAAAGATGTTTTCA	0.00137444	0.00144595	0.00110005	0.000222029	0.000471403	0.000333054	0.000572425	0.000681997	0.000897188	0.00191517	0.00200897	0.00211346	0.000717652	0.000770512	0.000527792	0.000129011	0.000393928	0.000194921	0.000660103	0.000597463	0.00049277	0.000465825	0.000853938	0.000869447	0.000197355	0.000367554	0.000243253	0	0	0	0	0	0	0	0	0	0	0	0	0
ASV_133	Eukaryota	Alveolata	Dinoflagellata	Dinophyceae	Dinophyceae_X	Dinophyceae_XX	Dinophyceae_XXX	Dinophyceae_XXX_sp.	AGCTCCAATAGCGTATATTAAAGTTGTTGCGGTTAAAAAGCTCGTAGTTGGATTTCTGCCGAGGACGTCCGGTCCACCCTCTGGGTGTGTACATGGCACGGCCTGGGCATCTTCTTGGGGTACGTATCTGCACTTGACTGTGTGGTGCGGAATCCAGGACTTTTACTTTGAGGAAATTAGAGTGTTTCAAGCAGGCACGCGCCTTGAATACATTAGCATGGAATAATAAGATAGGACCTCGGTTCTATTTTGTTGGTTTCTAGAGCTGAGGTAATGATTAATAGGGATAGTTGGGGGCATTCGTATTTAACTGTCAGAGGTGAAATTCTTGGATTTGTTAAAGACGGACTACTGCGAAAGCATTTGCCAAGGATGTTTTCA	0	0	0	0	0	0	0	0	0	0	0	0	0	0	0	0	0	0	0.00132021	0.000980452	0	0.00537817	0.00652098	0.00681919	0.00784159	0.0101996	0.00699711	0.00766636	0.00485872	0.00623977	0.00148625	0.00180383	0.00192209	0.00491789	0.00274942	0.00385804	0.00248439	0.00319887	0.00265398	0.0028798
ASV_134	Eukaryota	Stramenopiles	Ochrophyta	Bacillariophyta	Bacillariophyta_X	Polar-centric-Mediophyceae	Odontella	Odontella_mobiliensis	AGCTCCAATAGCGTATATTAAAGTTGTTGCAGTTAAAAAGCTCGTAGTTGGACCTCTGGTGGGAGCGATCGGTCCGACGCTTTGCGTGGGTACTTGTATCGTCTCCGGCCATCCTTGGGAAGAGCCTGTCTGGCATTAGGTTGTCGGGCAGGGGATTCCCATCGTTTACTGTGAAAAAATTAGAGTGTTCAAAGCAGGCTTATGCCGTTGAATATATTAGCATGGAATAATAAGATAGGACCTCAGGACTATTTTGTTGGTTTGCGCCCCGAGGTAATGATTAATAGGGACAGTTGGGGGTATTCGTATTGCGCTGTCAGAGGTGAAATTCTTGGATTAGCGCAAGACGAACTACTGCGAAAGCATTTACCAAGGATGTTTTCA	0	0.000347028	0	0	0	0	0	0.000785779	0.000532705	0.000387338	0.00107623	0.000730821	0.000179413	0	0	0.000451537	0.000154757	0.00033415	7.02237e-05	0	0	0	9.70384e-05	0	0	0.000298638	0.00044358	0.000536645	0.000590667	0.000128324	0.000200071	0.000174053	0	0.00195565	0.00162574	0.000986431	0.00100634	0.000805821	0.00119549	0.00224527
ASV_135	Eukaryota	Alveolata	Dinoflagellata	Dinophyceae	Gonyaulacales	Goniodomataceae	Alexandrium	Alexandrium_hiranoi	AGCTCCAATAGCGTATATTAAAATTGTTGCGGTTAAAAAGCTCGTAGTTGGATTTCTGCTGATGGTGGCTGGTCCGCCCTCTGGGTGAGTATCTGGCACAACCACAGCACTTCCCAAAAACATAACTGCACTTGACTGTGTGGTGTGGTATTGGGAAATTTTACTTTGAGGAAATCAGAGTGTTTCAAGCAGGCATCCGCCTTGAATACATTAGCATGGAATAATATTATAGGATCTTGGTTCTATTTTGTTGGTTTTTATAGCCGAGGTAATGACAAATAGGGATAGTTGGGGGCATTCGTATTTAATTGTCAGAGGTGAAATTCTTGGATTTATTAAAGACGGACTACTGCGAAAGCATTTGCCAAGGATGTTTTCA	0.00131197	0.00175442	0.000800034	0.00129517	0.000636395	0.00147876	0.00119689	0.00219425	0.00117756	0.000731639	0.000860987	0.000967844	0.000657848	0.000520616	0.0012535	0.000915975	0.00123806	0.00153152	0.000898864	0.00163919	0.00121297	0.00133395	0.00116446	0.00114221	0.00244721	0.00360663	0.00251839	0.00114995	0.00154336	0.00166822	0.0014005	0.00072786	0.00118147	0.00253084	0.00143448	0.00221399	0.00110068	0.000561633	0.000669472	0.00139109
ASV_137	Eukaryota	Alveolata	Ciliophora	Spirotrichea	Choreotrichida	Strobilidiidae_I	Pelagostrobilidium	Pelagostrobilidium_sp.	AGCTCCAATAGCGTATATTAAAGTTGTTGCAGTTAAAAAGCTCGTAGTTGGATTTCTGGTAGGATGACTGTGCCCTCAGTAGAGCGTGCGCAGGCGTCTTGCCATCCTTCTGTTAACCTTTGAGAGCTTCATCGCTCTCTTTGGGGCTCAGATATTTTACCTTGAGAAAATTAGAGTGTTTCAGGCAGGCTAGCGCCGGAATACATTAGCATGGAATAATAGAATAGGACTTTTGCCTCTTCTGTTGGTCATGGGGTTCGAGTAATGATTAATAGGGATAGTTGGGGGCATTAGTACTTCACTGTCAGAGGTGAAATTCTCGGATTTGTGAAAGACTAACTTATGCGAAAGCATTTGCCAAGGATGTTTTCA	0.00081217	0.000655498	0.00124291	0	0	0	0.00036427	0.000429954	0	0.000667083	0	0	0.00288257	0.00268638	0.00277091	0.0114819	0.0160948	0.0131711	0.00186795	0.00283412	0.00219851	0	0	0	0.000368397	0.00064322	0.00101594	0.00352653	0.00384887	0.00434699	0.00120043	0.00166142	0.000934596	0	0	0	0.00047172	0	0.00100421	0.00256254
ASV_138	Eukaryota	Stramenopiles	Ochrophyta	Bacillariophyta	Bacillariophyta_X	Raphid-pennate	Navicula	Navicula_lanceolata	AGCTCCAATAGCGTATATTAAAGTTGTTGCAGTTAAAAAGCTCGTAGTTGGATTTGTGGCGTACGGTGTGTCCCGGGCACTTGTTGTCCGAGTGACCTGCTGTTGCCATCCTTGGGTGGAACCTGTGTGGCATTAGGTTGTCGTGCAGGGGATGCCCATCATTTACTGTGAAAAAATTAGAGTGTTCAAAGCAGGCTTATGCCGTTGAATATATTAGCATGGAATAATGAGATAGGACTTTTTTGCTATTTTGTTGGTTTGCGCAAAGAGGTAATGATTAATAGGGACAGTTGGGGGTATTCGTATTCCATTGTCAGAGGTGAAATTCTTGGATTTTTGGAAGACGAACTACTGCGAAAGCATTTACCAAGGATGTTTTCA	0.00203043	0.000751894	0.000585739	0.000277536	0.000153206	0.000306409	0.00144407	0.00185325	0.00215886	0.00152783	0.00147085	0.0015604	0.00102863	0.00089546	0.000626752	0.00341878	0.0030248	0.00270105	0.000547745	0.00035235	0.000360101	0.000486999	0.000349338	0.000664871	0.000368397	0.000367554	0.00028618	0.000332209	0.000457291	0.000272689	0.000228653	0	0	0.00221449	0.00260597	0.00287161	0.00122647	0.0012942	0.00179323	0.00368517
ASV_139	Eukaryota	Alveolata	Ciliophora	Spirotrichea	Strombidiida	Strombidiidae_K	Strombidium	Strombidium_sp.	AGCTCCAATAGCGTATATTAAAGTTGTTGCAGTTAAAAAGCTCGTAGTTGGACTTCTGGCAGGGCGCCGCGTGCCACAGTAGTGCGCACAAGGGCCCGGCCATCCTTCTGTAAACGTCGGGGCAGTTTATTCGGCCGCGGCGGGATCAGTTAATTTACCTTGAGAAAATTAGAGTGTTTCAGGCAGGCGTAGCCGGAATACATTAGCATGGAATAATGGAATAGGACTTAGTCTCTTTGTTGGTTCGAGGGACTGGAGTAATGATTAATAGGGATAGTTGGGGGCATTAGTATTTATTAGCTAGAGGTGGAATTCTCTAATTTGATAAAGACTAACTTATGCGAAAGCATTTGCCAAGGATGTTTTCA	0.00437322	0.00267983	0.000742889	0.00214628	0.00372409	0.00358366	0.00174329	0.00320242	0.00201867	0.00135568	0.00258296	0.00367386	0.00392316	0.00212411	0.00544285	0.00408964	0.00801925	0.00554132	0	0	0	0	0	0	0	0	0	0	0	0	0	0	0	0	0	0	0	0	0	0
ASV_140	Eukaryota	Stramenopiles	Ochrophyta	Bacillariophyta	Bacillariophyta_X	Polar-centric-Mediophyceae	Thalassiosira	Thalassiosira_guillardii	AGCTCCAATAGCGTATATTAAAGTTGTTGCAGTTAAAAAGCTCGTAGTTGGATTTCTGGCAGGAGCGACCGGTCTCACACTCTGTGTGAGAACTTGTGTTGTCTCTGGCCATCCTTGGGGAGATCCTGTTTGGCATTAAGTTGTCGGGCAGGGGATACCCATCGTTTACTGTGAAAAAATTAGAGTGTTTAAAGCAGGCTTATGCCGTTGAATATATTAGCATGGAATAATAAGATAGGACCCTGGTACTATTTTGTTGGTTTGTGCACCAGAGTAATGATTAATAGGGACAGTTGGGGGTATTCGTATTCCATTGTCAGAGGTGAAATTCTTGGATTTCTGGAAGACGAACTACTGCGAAAGCATTTACCAAGGATGTTTTCA	0.00296754	0.00350884	0.00388588	0.0014987	0.00180312	0.00101248	0.000559415	0.00100817	0.000757002	0.000581008	0	0.000533302	0	0	0	0	0	0	0	0	0	0	0	0	0	0	0	0	0	0	0	0	0	0	0	0	0	0	0	0
ASV_141	Eukaryota	Alveolata	Ciliophora	Spirotrichea	Choreotrichida	Strobilidiidae_I	Pelagostrobilidium	Pelagostrobilidium_paraepacrum	AGCTCCAATAGCGTATATTAAAGTTGTTGCAGTTAAAAAGCTCGTAGTTGGATTTCTGGCTAGGTGAAGCGTTCCCCAAGTTGGGTGCGATGCGGCGCCTTGCCATCCTTCTGTTAACCTGGGAAGCCTTCACGGCGGCCCACGGGGCTCAGATATTTTACCTTGAGAAAATTAGAGTGTTTCAGGCAGGCTAGCGCCGGAATACATTAGCATGGAATAATAGAATAGGACTTCTGCCTCTTCTGTTGGTCTGAGGGGTTCAAGTAATGATTAATAGGGATAGTTGGGGGCATTAGTACTTAACTGTCAGAGGTGAAATTCTCGGATTTGTTAAAGACTAACTTATGCGAAAGCATTTGCCAAGGATGTTTTCA	0.000968357	0	0	0.000777101	0.00167348	0.000919228	0.00277106	0.00357307	0.00386912	0.000925308	0.000932735	0.000316031	0.000358826	0	0	0	0	0.000723992	0	0	0	0	0	0	0	0	0	0	0	0	0	0	0	0	0	0	0	0	0	0
ASV_142	Eukaryota	Alveolata	Dinoflagellata	Dinophyceae	Peridiniales	Heterocapsaceae	Heterocapsa	Heterocapsa_pygmaea	AGCTCCAATAGCGTATATTAAAGTTGTTGCGGTTAAAAAGCTCGTAGTTGGATTTCTGCCGAGGACGACCGGTCCGCCCTCTGGGTGAGCATCTGGCTCGGCCTGGGCATCTTCTTGGAGAACGTATCTGCACTTGACTGTGTGGTGCGGTATTCAGGACTTTTACTTTGAGGAAATTAGAGTGTTTCAAGCAGGCATACGCCTTGAATACATTAGCATGGAATAATAAGATAGGACCTCGGTTCTATTTTGTTGGTTTCTAGAACTGAGGTAATGATTAATAGGGATAGTTGGGGGCATTCGTATTTAACTGTCAGAGGTGAAATTCTTGGATTTGTTAAAGACGGACTACTGCGAAAGCATTTGCCAAGGATGTTTTCA	0.000124949	0.000192793	0.000185722	7.40097e-05	5.89254e-05	0.000159866	0.000260193	0.000326172	0.000364483	0.000516451	0.000502242	0.00051355	2.39217e-05	0	0	0	0	0	0	0	0	0	0	0	1.3157e-05	0	0	0	0	0	0	0	0	0	0	0	0	0	0	0
ASV_143	Eukaryota	Alveolata	Ciliophora	Spirotrichea	Tintinnida	TIN_04	Tintinnopsis_04	Tintinnopsis_parvula	AGCTCCAATAGCGTATATTAAAGTTGTTGCAGTTAAAAAGCTCGTAGTTGGATTTCTGGTTAGAGGCGAGAGCGCACTTGTGTGAGGCTCGAGTCTTTTGCCATCCTTCTGTTAACCTTTCTCGACATTCACTTGTCGGTTTGGGGCTCAGTTATTTTACCTTGAGAAAATTAGAGTGTTTCAGGCAGGCTTGTGCCCGGATACATTAGCATGGAATAATGGAACAGGACTTTAGCCTCTTCTGTTGGTCTGAGGGGTTGAAGTAATGATTAATAGGGATAGTTGGGGGCATTAGTACTTAACTGTCAGAGGTGAAATTCTCGGATTTGTTAAAGACTAACTTATGCGAAAGCATTTGCCAAGGATGTTTTCA	0.0145878	0.0193565	0.00865751	0.00436657	0.00400693	0.00371688	0.0056592	0.00545597	0.00622424	0.000602526	0.000466368	0.000632061	0	0	0	0	0	0	0	0	0	0	0	0	0	0	0	0	0	0	0	0	0	0	0	0	0	0	0	0
ASV_145	Eukaryota	Stramenopiles	Ochrophyta	Bacillariophyta	Bacillariophyta_X	Polar-centric-Mediophyceae	Chaetoceros	Chaetoceros_sp.	AGCTCCAATAGCGTATATTTTAGTTGTTGCAGTTAAAAAGCTCGTAGTCGTATTTCTGGTGGGAGAATGCGGTCCGACTCAACGTGGGTACTTGCATTCTCCGGCCATCCTTGGGTCTAGCCAGTTTGGCATTAAGTTGTCGAGCTGGGGATGCCCATCGTTTACTGTGAAAAAATTAGAGTGTTCAAAGCAGACTTATGTCGTTGAATATATTAGCATGGAATAATAAAATAGGACATGGGTGCTATTTTGTTGGTTTGCGCACCAATGTAATGATAAATAGGAACAGTTGTGGCTATTCGTATTCACTTGTAAGAGGTGAAATTCTTAGATTAAGGGAAGACGAACTACTGCGAAAGCATTTAGCAAGGATGTTTTCA	0.000249898	0.000192793	0.000185722	0.000166522	0.000306412	0.000226476	0.000234174	0.000400302	0.00039252	0.0122872	0.0126996	0.0122857	0.00100471	0.000832986	0.00148441	0.000180615	0.00012662	0.000111383	0.00207862	0.00185367	0.0021227	0.00995172	0.00966502	0.00959801	5.26281e-05	0	0	0.000153327	0.000133377	0	0	0	0	0.000230077	0.000143448	0.000241128	6.2896e-05	9.76753e-05	0	0
ASV_146	Eukaryota	Stramenopiles	Ochrophyta	Bacillariophyta	Bacillariophyta_X	Polar-centric-Mediophyceae	Chaetoceros	Chaetoceros_pumilum	AGCTCCAATAGCGTATATTAAAGTTGTTGCAGTTAAAAAGCTCGTAGTTGGATTTCTGGTGGGAGGGAACCGTCCGATCTCAGATTGGTGCGTGTTCCTCTCCGGCCATCCTTGAGTCTAACCTCCTTGGCATTAAGTTGTCGAGGTGGGGATACTCATCGTTTACTGTGAAAAAATTAGAGTGTTCAAAGCAGGCTTATGCCGTTGAATATATTAGCATGGAATAATAAGATAGGACCTCGGTACTATTTTGTTGGTTTGCGCACCAAGGTAATGATCAATAGGGACAGTTGGGGGTATTCGTATTCAGTAGTCAGAGGTGAAATTCTTAGATTTACTGAAGACGAACTACTGCGAAAGCATTTACCAAGGATGTTTTCA	0	0	0	0	0.000106066	0	0	0	0	0.000301263	0	0.000454294	0.00236825	0.00260308	0.00333168	0	0	0	0	0	0	0.000486999	0	0.000426199	0	0	0	0	0	0	0.000200071	6.32921e-05	0.000264508	0	0	0	0.000141516	0	0.000310826	0
ASV_148	Eukaryota	Stramenopiles	Ochrophyta	Bacillariophyta	Bacillariophyta_X	Polar-centric-Mediophyceae	Chaetoceros	Chaetoceros_lorenzianus	AGCTCCAATAGCGTATATTTTAGTTGTTGCAGTTAAAAAGCTCGTAGTTGAATTTCTGGTGGGAGAATGCGGTGTGACTCTTTGAGTTATTACTTGCACTCTCTGACCATCCTTGAGTGGAACCATTTTGGCATTAGGTTGTTGAGATGGCGATGCTCATCGTTTACTGTGAAAAAATTAGAGTGTTCAAAGCAGACTTATGTCGTTGAATACATTAGCATGGAATAATGAGATAGGACAGCAGTGCTATTTTGTTGGTTTGCGCGCCGTTGTAATGATGAATAGGGACAGTTGTGGGTATTCGTATTCACTTGTAAGAGGTGAAATTCTTAGATTAAGGGAAGACGAACTACTGCGAAAGCATTTACCAAGGATGTTTTCA	0.00265517	0.00183154	0.00220009	0.00183174	0.00222738	0.00202497	0.00221164	0.00170499	0.00311212	0.00157087	0.0015426	0.00132338	0.000454513	0.000333195	0.000461818	0.000374131	0.000675305	0.000473379	0	0	0.000132669	0.000317608	0.000601638	0.000511439	0.00151306	0.00130941	0.00130212	0.00945518	0.01168	0.0105547	0	0	0.000229241	0	0	0	0.00023586	0.000244188	0.000334736	0.000976205
ASV_149	Eukaryota	Rhizaria	Cercozoa	Filosa-Imbricatea	Filosa-Imbricatea_X	Novel-clade-2	Novel-clade-2_X	Novel-clade-2_X_sp.	AGCTCCAGTAGCGTATATTAATGTTGTTGCAGTTAAAAAGCTCGTAGTTGGATTTCTAGCCGATTTGCATGGTCCGTTGACTACGTCTGCGAGTACCGTCGTAAATCGTCTATCCTATCAGTTTATTTGGGTTACGGCCCAGGTTGACTGGTTCTTTTACTTTGAAAAAATTAGAGTGTTTAAAGCAGGCTTGCGCAATGAATACATTAGCATGGAATAATAACATAGGACTTCGGTCTCTATTTTGTTGGTTTCTAGAACTGAAGTAATGATTGATAGGGATAGTTGGGGGTGCTAGTATTCAGCGGCCAGAGGTGAAATTCTCGGATTCGCTGAAGACTAACTTATGCGAAAGCATTCACCAAGGATGTCTTCT	0.000187424	7.71174e-05	0.000128577	0	7.07105e-05	0	0.000143106	2.9652e-05	0.000168223	0.00189365	0.00136323	0.00266651	0.000454513	0.000374844	0.000626752	0.00398643	0.00606368	0.00515148	0.00234547	0.00170047	0.00221746	0.00654273	0.00537593	0.00765454	0.000763108	0.000849969	0.00110179	0	0	0	0	0	0	0.00109286	0.000669424	0.00103027	0.000361652	0	0.000310826	0.000195241
ASV_150	Eukaryota	Alveolata	Ciliophora	Spirotrichea	Choreotrichida	Strobilidiidae_I	Pelagostrobilidium	Pelagostrobilidium_neptuni	AGCTCCAATAGCGTATATTAAAGTTGTTGCAGTTAAAAAGCTCGTAGTTGGATTTCTGGCGGGATGAACACGCCCTCAGCTGAGTGTGCATGAGCGTCTCACCATCCTTCTGTTAACCCTTAAGGTTTTAACGACCTTCTGGGGGCTCAGATATTTTACCTTGAGAAAATTAGAGTGTTTCAGGCAGGCTAGCGCCGGGATACATTAGCATGGAATAATGGAATAGGACTTTTTCCTCTTCTGTTGGTCTGAGGGGTTCGAGTAATGATTAATAGGGATAGTTGGGGGCATTAGTACTTTGCTGTCAGAGGTGAAATTCTCGGATTTGCAAAAGACTAACTTATGCGAAAGCATTTGCCAAGGATGTTTTCA	0.0094649	0.0170429	0.0156007	0.0100283	0.00975805	0.00837963	0.00346057	0.00249077	0.000728965	0.000107594	0	0.000395038	0	0	0	0	0	0	0	0	0	0	0	0	0	0	0	0	0	0	0	0	0	0	0	0	0	0	0	0
ASV_151	Eukaryota	Hacrobia	Cryptophyta	Cryptophyceae	Cryptophyceae_X	Cryptomonadales	Hemiselmis	Hemiselmis_andersenii	AGCTCTAATAGCGTATATTAAAGTTGTTGCAGTTAAAAAGCTCGTAGTCGGATGTCGGGCTCGGGCAGGCTGTCGGCCTCTGGTCGGACGGCAGGCTCGGGTCTTTTTGCCTGGGGGCTCCGTCACACTTAACTGTGGGGCGGTAGGTCGCAGGCCGTTTACTTTGAAAAAATTAGAGTGTTCAAAGCAGGCCTACGCTTGAATACATTAGCATGGAATAATGGAATAGGACTTTGGTGCTATTTTGTTGGTTTATGGGACTGAAGTAATGATTAATAGGGACAGTTGGGGCCGTTTATATTTCGTTGTCAGAGGTGAAATTCTTGGATTTACGAAAGATAAACTTCTGCGAAAGCATTCGGCAAGGATGTTTTCA	0	0	0	0.000370048	0.000518544	0.000399664	0.000663492	0.000815431	0	0	0	0	0	0	0	0.000593449	0.00061903	0.000765761	0.000519656	0.000459587	0.000587533	0.00110104	0.00116446	0.000767159	0.00347346	0.00229721	0.0049223	0.00260656	0.00320104	0.0028873	0.00251518	0.00229434	0.00234531	0.00411262	0.00260597	0.00197286	0.00223281	0.00212444	0.00126721	0.00595485
ASV_153	Eukaryota	Alveolata	Dinoflagellata	Dinophyceae	Dinophyceae_X	Dinophyceae_XX	Dinophyceae_XXX	Dinophyceae_XXX_sp.	AGCTCCAATAGCGTATATTAAAGTTGTTGCGGTTAAAAAGCTCGTAGTTGGATTTCTGGACAGGACGACCGGTCTACCCACTGGGTGAGCACATGGTTCGGCTTGGCCATTTTCTTGGAGAACGCTTCTGCGCTTCATTGTGTGGAGTGGTATCCAAGACTTTTACTTTGAGGAAATTAGAGTGTTTCAAGCAGGCGCACGCCCTGAACACATTAGCATGGAATAATGAGATAGGACCTTGGCTCTATTTTGTTGGTTTCTAGAGCTGAGGTAATGATTAATAGGGATAGTCGGGGGCATTCGTATTTAACTGTCAGAGGTGAAATTCTTGGATTTGTTAAAGACGGACTACTGCGAAAGCATTTGCCAAGGATGTTTTCA	0	0	0	0	0	0	0	0	0	0	0	0	0	0	0	0	0	0	0	0	0	0	0	0	0	0	0.000228944	0.0373863	0.0292095	0.0324661	0.000571633	0.000237346	0.000282142	0.00376751	0.00882205	0.00754072	0	0	0	0.000219646
ASV_154	Eukaryota	Alveolata	Ciliophora	Spirotrichea	Choreotrichida	Strobilidiidae_I	Pelagostrobilidium	Pelagostrobilidium_sp.	AGCTCCAATAGCGTATATTAAAGTTGTTGCAGTTAAAAAGCTCGTAGTTGGATTTCTGGCAGGATGACTTCGCCCTCTGTTGAGTGCGCGAAGATATCTTACCATCCTTCTGTTAAAGTTAGACTTCTTCACCGAAGTCTTTCCAGCTCAGATATTTTACCTTGAGAAAATTAGAGTGTTTCAGGCAGGCTCGCGCCGGAATACATTAGCATGGAATAATGGAATAGGACTTTTACCTCTTCTGTTGGTCATGGGGTTTGAGTAATGGTTAATAGGGATAGTTGGGGGCATTAGTACTTCACTGTCAGAGGTGAAATTCTCGGATTTGTGAAAGACTAACTTATGCGAAAGCATTTGCCAAGGATGTTTTCA	0	0	0	0	0	0	0	0	0	0	0	0	0	0	0	0	0.000450203	0.000180998	0.00247188	0.00517801	0.00470026	0.000719912	0.000485192	0.000664871	0.000447339	0.000528359	0.000128781	0.000383318	0.000342968	0.000352892	7.14541e-05	0	0	0	0	0	0.000125792	0	0.000215187	0.000707749
ASV_155	Eukaryota	Alveolata	Ciliophora	Spirotrichea	Choreotrichida	NA	NA	NA	AGCTCCGATAGCGTATATTAAAGTTGCTGCAGTTAAAAAGCTCGTAGTTGGATTTCTGGCGGGACAGCAACGTCGGCAGTTCTGCTTGAACCGCGCTGTCCTGTCATCCTTCTGTTAACCCCGGGTCTTCACTGTTCCCGGGCGCTCAGATATTTTACCTTGAGAAAATTAGAGTGTTTCAGGCAGGCTAGCGCCGGAATACATTAGCATGGAATAATAGAATAGGACTCATCCTCCTTCTGTTGGTCTGAGGGGGCGGAGTAATGGTTAATAGGGATAGTTGGGGGCATTAGTACTTAACTGTCAGAGGTGAAATTCTTGGATTTGTTAAAGACTAACTTATGCGAAAGCATTTGCCAAGGATGTTTTCA	0	0	0	0	0	0	0	0	0	0	0	0	0	0	0	0	0	0	0.00174155	0.00108769	0.000758107	0.00110104	0.00219307	0.00293225	0.00242089	0.0012405	0.0015883	0.000408873	0.000838367	0.000898271	0.00657378	0.00582288	0.00491985	0.00126542	0.000788964	0.000832986	0.000974889	0.000927916	0.000573833	0.00268456
ASV_157	Eukaryota	Alveolata	Ciliophora	Spirotrichea	Choreotrichida	NA	NA	NA	AGCTCCAATAGCGTATATTAAAGTTGTTGCAGTTAAAAAGCTCGTAGTTGGATTTCTGGCAGGCAGGTTCGCAGTCTCGTTGAGATTCGCAGCCTCCTTCCATCCTTCTGTTAACCCTTGAGGTTTTAACGATCTCTTGTGGGGCTCAGATATTTTACCTTGAGAAAATTAGAGTGTTTCAGGCAGGCTAGCGCCGGAATACATTAGCATGGAATAATAGAATAGGACTTTTGCCTCTTCTGTTGGTCTGGGGGGTTCAAGTAATGATTAATAGGGATAGTTGGGGGCATTAGTACTTAACTGTCAGAGGTGAAATTCTCGGATTTGTTAAAGACTAACTTATGCGAAAGCATTTGCCAAGGATGTTTTCA	0	0	0	0	0	0	0	0	0	0	0	0	0	0	0	0	0	0	0.00179773	0.00200686	0.00210375	0.00027526	0.000232892	0.000221624	0.00117098	0.00227424	0.00168846	0.00390984	0.00586857	0.00397806	0.00125759	0.000316461	0.000740623	0.00661471	0.0112607	0.0109823	0.00169819	0.00202676	0.00243879	0.000561318
ASV_159	Eukaryota	Alveolata	Dinoflagellata	Dinophyceae	Gymnodiniales	Gymnodiniaceae	Gymnodinium	Gymnodinium_sp.	AGCTCCAATAGCGTATATTAAAGTTGTTGCGGTTAAAAAGCTCGTAGTTGGATTTCTGCCGAGGACGACCAGTCCGCCCACTGGGTGAGCATCTGGCTCAGCCTTAGCATCTTCTTGGAGAACGTATCTGCACTTCATTGTGTGGTGCGGTAACCAGGACTTTTACTTTGAGGAAATTAGAGTGTTTCAAGCAGGCGTGCGCCTTGAATACATTAGCATGGAATAATAAGATAGGACCTTAGTTCTATTTTGTTGGTTTCTAGAGCTGGGGTAAAGATTAATAGGGATAGTTGGGGGCATTCGTATTTAACTGTCAGAGGTGAAATTCTTGGATTTGTTAAAGACGGACTACTGCGAAAGCATTTGCCAAGGATGTTTTCA	0.00249898	0.0027955	0.00242868	0.00251633	0.00302877	0.00245127	0.00113184	0.00155673	0.000953262	0	0.000251121	0.000375286	0	0	0	0.00181905	0.00220881	0.00158721	0.0020084	0.0015626	0.00142145	0	0.000931569	0.000716015	0.00165779	0.00163102	0.00244684	0.000511091	0.000457291	0.00057746	0	0.000379753	0	0	0	0	0	0	0	0
ASV_160	Eukaryota	Alveolata	Dinoflagellata	Dinophyceae	Gymnodiniales	Gymnodiniaceae	Gymnodinium	Gymnodinium_sp.	AGCTCCAATAGCGTATATTAAAGTTGTTGCGGTTAAAAAGCTCGTAGTTGGATTTCTGCTGAGGACGACCGGTCCGCCCTCTGGGTGAGCATCTGGCTCGGCCTTGGCATCTTCTTGGAGAACGTATCTGCACTTCATTGTGTGGTGCGGTAACCAGGACTTTTACTTTGAGGAAATTAGAGTGTTTCAAGCAGGCGTGCGCCTTGAATACATTAGCATGGAATAATAAGATAGGACCTTAGTTCTATTTTGTTGGTTTCTAGAGCTGGGGTAAAGATTAATAGGGATAGTTGGGGGCATTCGTATTTAACTGTCAGAGGTGAAATTCTTGGATTTGTTAAAGACGGACTACTGCGAAAGCATTTGCCAAGGATGTTTTCA	0	0.00142667	0.00112862	0.0022758	0.00284021	0.00257117	0.00204252	0.00280212	0.00386912	0.000882271	0.000789238	0.000612309	0.000490395	0	0	0	0	0	0	0	0	0	0	0	0	0	0	0	0	0	0	0	0	0	0	0	0	0	0	0
ASV_161	Eukaryota	Alveolata	Dinoflagellata	Dinophyceae	Dinophyceae_X	Dinophyceae_XX	Dinophyceae_XXX	Dinophyceae_XXX_sp.	AGCTCCAATAGCGTATATTAAAGTTGTTGCGGTTAAAAAGCTCGTAGTTGGATTTCTGGACAGGACGACCGGTCTACCCACTGGGTGAGTACATGGTTCGGCTTGGCCATTTTCTTGGAGAACGCTTCTGCGCTTCGTTGTGTGGGGTGGTATCCAAGACCTTTACTTTGAGGAAATTAGAGTGTTTCAAGCAGGCGCACGCCCTGAACACATTAGCATGGAATAATGAGATAGGACCTTGGCTCTATTTTGTTGGTTTCTAGAGCTGAGGTAATGATTAATAGGGATAGTCGGGGGCATTCGTATTTAACTGTCAGAGGTGAAATTCTTGGATTTGTTAAAGACGGACTACTGCGAAAGCATTTGCCAAGGATGTTTTCA	0	0	0	0	0	0	0	0	0	0	0	0	0	0	0	0	0	0	0.0017275	0.00162387	0.00111821	0	0	0	0	0	0	0	0	0	0.00804573	0.00715201	0.00786471	0.00140922	0	0.00144677	0	0	0	0.00102502
ASV_163	Eukaryota	Rhizaria	Cercozoa	Filosa-Thecofilosea	Cryomonadida	Protaspa-lineage	Protaspa-lineage_X	Protaspa-lineage_X_sp.	AGCTCCAAGAGCGTATATTAAAGTTGTTGCAGTTAAAAAGCTCGTAGTTGGATTTCTGGTACAATGCGCCTGGCCCGCGACCGTCAGGTCTGTGAGTGCCGGTGCGCGTTTGCCATCCTTCTAGAAAACGTTTCTACCCTTCACTGGGCCGGATTCGCGATCTAGATCTTTTACTTTGAAAAAATTAGAGTGTTTAAAGCAGGCTTTTGCTATGAATACATTAGCATGGAATAATAATCTAGGACTTCGGTTCTATTTTGTTGGTTTCTAGTACTGAAGTAATGATTGATAGGGATAGTTGGGGGTGCTAGTATTGGCCGGCCAGAGGTGAAATTCTTGGATTCGGTCAAGACTAACTTATGCGAAAGCATTCACCAAGGATGTCTTCT	0.00171805	0.000751894	0.000957184	0.00159121	0.00121386	0.000626141	0.0115135	0.0118905	0.00757002	0.00484173	0.00358744	0.00450344	0.00112432	0.0014369	0.00131948	0	0	0	0	0	0	0	0	0	0	0	0	0	0	0	0	0	0	0	0	0	0	0	0	0
ASV_164	Eukaryota	Alveolata	Dinoflagellata	Dinophyceae	NA	NA	NA	NA	AGCTCCAATAGCGTATATTGAAGTTGTTGCGGTTAAAAAGCTCGTCGTTGGATTTCTGTTGAGGTCGAACAGTGCCGCCCTATGGGTGCGCAACTGGCTCGGCTTCGGCATCTTCTTGGAGAGCGCATCTGCACTTAACTGTGTGGATCGTACTTCAAGTCAGTTACTTTGAGGAATTGTGAGTGTTTCAAGCAGGCTTACGCCGTTGAATCCGTTAGCATGGAATAATAGAATAGGACCTCGGTTCTATTTTGTTGGTTTTGAGAGCTGGGGCAGCGATTGATAGGGACGGATGGGGGCGTCCGAACTTTACTGTCAGAGGTGAAATTCTTAGATCGGTCAAAGGCGAACTACTGCGAACGCATTCGCCAAGAATGTTTTCT	0.00387343	0.00219784	0.0029287	0.00865913	0.00928665	0.00889919	0.00115786	0.000963691	0.00123363	0.00120505	0.0013991	0.00154065	0.00138746	0.0015202	0.00257298	0.00180615	0.00178674	0.00186567	0.00126403	0.000520865	0.000833918	0.000614043	0.000931569	0.00134679	0.000447339	0.000505387	0.000844232	0	0	0	0	0	0	0.000402634	0.000693332	0.000679541	0.000660409	0.000390701	0.000502104	0.00178157
ASV_165	Eukaryota	Stramenopiles	Ochrophyta	Bacillariophyta	Bacillariophyta_X	Radial-centric-basal-Coscinodiscophyceae	Coscinodiscus	Coscinodiscus_jonesianus	AGCTCCAATAGCGTATATTAAAGTTGTTGTAGTTAAAAAGCTCGTAGTTGAATATCTGGTCGGAGCAGTCAGTCTGATACTTTGTATCAGAATTTGTATTGTCTCTGACCATCCTTGGGAGGAGCCTGTCTGGCATTAGGTTGTCGGGCAGGGGACTACCATCTTTTACTGTGAAGAAATTAGAGTGTTCAAAGCAGGCTTACGCTGTTGAATATATTAGCATGGAATAATAACATAGGACCTTGGGACTATTTTGTTGGTTTGTGTGCCATGGTAATGATTGATAGGGACAGTTGTGGGTATTTGTATTCCAATGTCAGAGGTGAAATTCTTGGATTTCTGGAAGACAAACTACTGCGAAAGCATTTACCAAGGATGTTTTCA	0.00340487	0.00325821	0.00431447	0	0.000106066	0	0.00105378	0.000948865	0.00100934	0.00159239	0.0016861	0.00134313	0.000466474	0.000270721	0.0012535	0	0	0	0	0	0	0	0	0.000238672	0.00035524	0	0.000114472	0.000255545	0.000228645	0.000368933	0	0	0.000335044	0.000115038	0.000191264	0.00249896	7.86201e-05	0.000122094	0	0.0028798
ASV_166	Eukaryota	Rhizaria	Cercozoa	Filosa-Thecofilosea	Ebriida	Ebriidae	Ebria	Ebria_tripartita	AGCTCCAATAGCGTATATTAAAGTTGTTGCAGTTAAAAAGCTCGTAGTTGGATTTCTGGTTTGATGCCCTGGCCCGCTGCTATTTTGGTAGTGTGTGCCGGTTGTGCGTCTGCCATCCTTCTAGGGAACGTTCCTTCTCTTCACTGAGCCGGGTTCGTGATCTAGATCGTTTACTTTGAAAAAATTAGAGTGTTTAAAGCAGGCTTTTGCTATGAATACATTAGCATGGAATAATAATCTAGGACTTCGGTGCTATTTTGTTGGTTTCTAGAACTGAAGTAATGATTGATAGGGATAGTTGGGGGTGCTAGTATTGAGCGGCCAGAGGTGAAATTCTTGGATTCGCTCAAGACTAACTTATGCGAAAGCATTCACCAAGGATGTCTTCT	0	0	0	0	0	0	0	0	0	0	0	0	0	0	0	0	0	0	0	0	0	0	0	0	0	0	0	0	0	0	0	0	0	0	0	0	0	0	0	0
ASV_167	Eukaryota	Alveolata	Dinoflagellata	Syndiniales	Dino-Group-II	Dino-Group-II-Clade-14	Dino-Group-II-Clade-14_X	Dino-Group-II-Clade-14_X_sp.	AGCTCCTAAAACGTATATTAAAGTTGTTGCGGTTAAAAAGCTCGTAGTTGGATTTCTGTTGAGATCGGTCGGTCCCCACTCTGTGGGCGTATCTGATATGGTCTTGGCATCCTCATAGGGAACCGGAGGCACTTCACTGTGTGGCCGGGAATCTATGACTTTTACTTTGAGGAAATTAGAGTGTTCAAAGCAGGCGACCGCCTTGAATACGTTAGCATGGAATAATAATATAGGACTTTGGCCCTATTTTGTTGGTTTCTAGGACTAAAGTAATGATTAACAGGGATATTTGGGGGCATTTGTATTAACCGGTCAGAGGTGGAATTCTTGGATTCGGTTACGACAAACTAATGCGAAAGCATTTGCCAAGGATGTTTTCA	0	0	0	0	0	0	0	0	0	0	0	0	0	0	0	0	0	0	0.00391848	0.0033703	0.0028429	0.00027526	0	0.00025572	0.00615749	0.00599573	0.0058667	0.000945518	0.0010289	0.00113888	0.000571633	0.00072786	0.000599552	0.00670099	0.0041839	0.00475679	0.00209129	0.00158722	0.00188887	0.000634533
ASV_168	Eukaryota	Alveolata	Dinoflagellata	Syndiniales	Dino-Group-II	Dino-Group-II-Clade-1	Dino-Group-II-Clade-1_X	Dino-Group-II-Clade-1_X_sp.	AGCTCCAATAGCGTATATTAAAGTTGTTGCGGTAAAAAAGCTCGTAGTTGGATTTCTGTTGAGGGCGACCGGTCCATACAACGTATGCGCATCTGGTTCGGCCTCGGCATCCTCTCGAAAGACGTTTCTGCGCTTGACTGCGTGGAGCGGATCTCGGGACTTTTACTTTGAGGAAATTAGAGTGTTCACGGCAGGCTATCGCCAGAATACATTAGCATGGAATAATACTATAGGATCTTGATTCTATTTTGTTGGTTTCTAGAATTGAGATAATGATTAATAGGGACAATTGGGGGCATTCGTATCAACACGTCAGAGGTGGAATTCTTGGATTGTGTTGCGACGAACTACTGCGAAAGCATTTGCCAAGGATGTTTTCA	0.000687221	0.000751894	0.0010429	0.00371899	0.00295806	0.00209158	0.0259803	0.025056	0.021925	0.000882271	0.00179372	0.000790077	0.000155491	0	0	0.000683756	0.000900407	0.000696146	0.000393253	0.000275752	0.000189527	0	0	0	0	0	0	0	0	0	0	0	0	0	0	0	0	0	0	0
ASV_169	Eukaryota	Hacrobia	Katablepharidophyta	Katablepharidaceae	Katablepharidales	Katablepharidales_X	Katablepharis	Katablepharis_japonica	AGCTCTAATAGCGTATATTAATGTTGTTGCAGTTAAAAAGCTCGTAGTTGGATTTTGGAGTTTGACAAGTGGTCTGCCTAAGGTGTGTACTGCTTGTCGGCTCTTCTTTTCTGGGGACCACATTGCTCTTTACTGAGGAGTGTTGGGAATCAGATCTTTTACTTTGAAAAAATTAGAGTGTTCAAAGCAGGCCCACGCATTGAATACATTAGCATGGAATAATGGAATAGGACTTTGGTCTTATTTTGTTGGTTTCTAAGGCCGAGGTAATGATTAATAGGGATAGTTGGGGGCGTTTATATTCCATTGTCAGAGGTGAAATTCTTGGATTTATGGAAGATAAACTACTGCGAAAGCATTCGCCAAGGATGTTTTCA	0	0.000231352	0.000185722	0	0	0	0.000494367	0.00029652	0.000700928	0.00232403	0.00165022	0.00264676	0.000251178	0.000354019	0.000478311	0.000670855	0.00119585	0.00107207	0.00280895	0.00145536	0.00157307	0.00122809	0.00164965	0.0020628	0.000407868	0.000666192	0.00087285	0.000434427	0.000476345	0.000401014	0.00172919	0.00367094	0.00345624	0.0074775	0.0050924	0.00501984	0.000974889	0.000952334	0.000454285	0
ASV_170	Eukaryota	Alveolata	Dinoflagellata	Dinophyceae	Gymnodiniales	Gymnodiniaceae	Gymnodinium	Gymnodinium_sp.	AGCTCCAATAGCGTATATTAAAGTTGTTGCGGTTAAAAAGCTCGTAGTTGGATTTCTGCTGAGGACGACCGGTCCGCCCTCTGGGTGAGCATCTGGCTCGGCCTTGGCATCTTCTTGGAGAACGTATCTGCACTTGACTGTGTGGTGCGGTATCCAGGACTTTTACTTTGAGGAAATTAGAGTGTTTCAAGCAGGCGCACGCCTTGAATACATTAGCATGGAATAATAAGATAGGACCTTGGTTCTATTTTGTTGGTTTCTAGAGCTGAGGTAAAGATTAATAGGGATAGTTGGGGGCATTCGTATTTAACTGTCAGAGGTGAAATTCTTGGATTTGTTAAAGACGGACTACTGCGAAAGCATTTGCCAAGGATGTTTTCA	0.00178053	0.00140739	0.00268583	0.00266435	0.00288735	0.00294419	0.00273203	0.00450711	0.00417753	0.00105442	0	0.000948092	0	0	0	0	0	0	0	0	0	0	0	0	0	0	0	0	0	0	0	0	0	0	0	0	0	0	0	0
ASV_171	Eukaryota	Alveolata	Dinoflagellata	Syndiniales	Dino-Group-II	Dino-Group-II-Clade-6	Dino-Group-II-Clade-6_X	Dino-Group-II-Clade-6_X_sp.	AGCTCCAATAGCGTATATTAAAGTTGTTGCGGTTAAAAAGCTCGTAGTTGGATTTCTGTTGAGGTCGGGCGGTGTACACCTCGTGTATTATTTGCTTCGGTCTCGGCATCCTCTTGGGGAACGTTCAGGACTTTATTGGACTGGGCGAGATTCAAGACTTTTACTTTGAGGAAATTAGAGTGTTCACGGCAGGCAAGTGCTTTGAATACATTAGCATGGAATAATAATATAGGACCTTCGTTCTATTTTGTTGGTTTCTAGAACTTAGGTAATGATTAATAGGGACAATTGGGGGCATTCGTATTAACGCGTCAGAGGTGGAATTCTTGGATTGCGTTACGACGAACTACTGCGAAAGCATTTGCCAAAGATGTTTTCA	0.0259582	0.0245812	0.023901	0.00510667	0.00578648	0.00636798	0.00313533	0.00244629	0.00266353	0	0	0	0	0	0	0	0	0	0	0	0	0	0	0	0	0	0	0	0	0	0	0	0	0	0	0	0	0	0	0
ASV_172	Eukaryota	Alveolata	Dinoflagellata	Dinophyceae	Dinophyceae_X	Dinophyceae_XX	Dinophyceae_XXX	Dinophyceae_XXX_sp.	AGCTCCAATAGCGTATATTAAAGTTGTTGCGGTTAAAAAGCTCGTAGTTGGATTTCTGGGAAGGACGACCGGTCCACCCACTGGGTGAGAACATGGTTCGGCTTGACCATTTTCTTGGAGAACGCTGCTGCGCTTCAATGTGTGGGGTGGTATCCAAGACTTTTACTTTGAGGAAATTAGAGTGTTTCAAGCAGGCGCACGCCCTGAACACATTAGCATGGAATAATGAGATAAGACCTTGGCTCTATTTTGTTGGTTTCTAGAGCTGAGGTAATGATTAATAGGGATAGTCGGGGGCATTCGTATTTAACTGTCAGAGGTGAAATTCTTGGATTTGTTAAAGACGGACTACTGCGAAAGCATTTGCCAAGGATGTTTTCA	0.000499797	0.000424145	0	0.00175773	0.00240416	0.00131889	0.00297921	0.0037065	0.00493453	0.000860752	0.000681614	0.000671565	9.56869e-05	0	0.000148441	0	0	0	0	0	0	0	0	0	0	0	0	0	0	0	0	0	0	0	0	0	0	0	0	0
ASV_173	Eukaryota	Archaeplastida	Chlorophyta	Nephroselmidophyceae	Nephroselmidales	Nephroselmidales_X	Nephroselmis	Nephroselmis_pyriformis	AGCTCCAATAGCGTATATTTAAGTTGTTGCAGTTAAAAAGCTCGTAGTTGGATTTCGGGTGGGCGAGGCCGGTCCGCCGTCTCGGTGTGCACTGGCTGCGCCCATCTTCTTGCTGGGGACGCGCTCCTGGCCTTTGTTGGCTGGGACGTGGAGTCAGCGATGTTACTTTGAAAAAATTAGAGTGTTCAAAGCAGGCCTTGGCTCTGAATACATTAGCATGGAATAACACGATAGGACTCTGGTCCTATTTTGTTGGTCTTCGGGACCGGAGTAATGATTAATAGGGACAGTTGGGGGCATTCGTATTTCATTGTCAGAGGTGAAATTCTTGGATTTATGAAAGACGAACTTCTGCGAAAGCATTTGCCAAGGATGTTTTCA	0.00228032	0.00173514	0.00138577	0.00432957	0.00601039	0.00612819	0.00236776	0.00212012	0.00140186	0.000581008	0.000538117	0.000711069	0.000287061	0.000270721	0	0	0	0	0	0	0	0	0	0	0	0	0	0	0	0	0	0	0	0	0	0	0	0	0	0
ASV_174	Eukaryota	Alveolata	Dinoflagellata	Dinophyceae	Gymnodiniales	Gymnodiniaceae	Gyrodinium	Gyrodinium_fusiforme	AGCTCCAATAGCGTATATTAAAGTTGTTGCGGTTAAAAAGCTCGTAGTTGGATTTCTGCTGAGGACGACCGGTCCGCCCTCTGGGTGAGTATCTGGCTTGGCCTTGGCATCTTCTTGGAGAACGTAGCTGCACTTGACTGTGTGGTGCGGTATCCAGGACTTTTACTTTGAGGAAATTAGAGTGTTTCAAGCAGGCACACGCCTTGAATACATTAGCATGGAATAATAAGATAGGACCTTGGTTCTATTTTGTTGGTTTCTAGAGCTGAGGTAATGATTAATAGGGATAGTTGGGGGCATTCGTATTTAACTGTCAGAGGTGAAATTCTTGGATTTGTTAAAGACGGACTACTGCGAAAGCATTTGCCAAGGATGTTTTCA	0.00115578	0.00160019	0.00120005	0.00201676	0.00103709	0.000839295	0.00418911	0.00352859	0.00650461	0	0	0.000967844	0	0	0	0.00110949	0.000998889	0.00132268	0.00221907	0.00150132	0.00147831	0	0	0	0	0	0	0.00275989	0.003544	0.00293542	0.00312969	0.00254751	0.00190446	0	0	0	0	0	0	0
ASV_176	Eukaryota	Alveolata	Dinoflagellata	Dinophyceae	NA	NA	NA	NA	AGCTCCAATAGCGTATATTAAAGTTGTTGCGGTTAAAAAGCTCGTAGTTGGATTTCTGCTGAGGACGACCGGTCCGCCCTCTGGGTGAGCATCTGGTTCGGCCTTGGCATCTTCTTGGAGAGCGTATCTGCACTTGACTGTGTGGTGCGGTATCCAGGACTTTTACTTTGAGGAAATTAGAGTGTTTCAAGCAGGCGCACGCCTTGAATACATTAGCATGGAATAATAAGATGGGACCTTGGTTCTATTTTGTTGGTTTCTAGAGCTGAGGTAAAGATTAATAGGGATAGTTGGGGGCATTCGTATTTAACTGTCAGAGGTGAAATTCTTGGATTTGTTAAAGACGGACTACTGCGAAAGCATTTGCCAAGGATGTTTTCA	0	0	0	0	0	0	0	0	0	0	0	0	0	0	0	0	0	0	0	0	0	0	0	0	0	0	0	0	0	0	0	0	0	0	0	0	0	0	0	0
ASV_177	Eukaryota	Stramenopiles	Stramenopiles_X	MAST	MAST-12	MAST-12A	MAST-12A_X	MAST-12A_X_sp.	AGCTCCAATAGCGTATATTAATGTTGTTGCAGTTAAAAAGCTCGTAGTTGAATATCTGGACTCAACTTTCGGTCCGGGGCCTTGTGTCCTGCGTACTGTTCTTGTTGGGTCCATCTTAGTAGTGAATGGTTCTGGCATTAAGTTGTTGGGGTCGGGAGCTGCTTCGTTTACTGTGAATAAAATAGAGTGTTTAAAGCAGGCATTACGCCTTGAATACTTCAGCATGGAATAAAATTATAGGACTTAGTTGCTATTTTATTGGTTTGCGCACCTAGTAATGATTAATAGGGACAGTTGGGGGTATTCATATTTGATTGTCAGAGGTGAAATTCTTGGATTTATGAAAGATGAACTTATGCGAAAGCATTTACCAAGGATGTTTTCA	0.000999594	0.00136883	0.00140006	0.00116565	0.00109601	0.00133221	0.00314834	0.00327655	0.00224297	0.00314174	0.00208072	0.00280477	0.000621965	0.000416493	0.000742207	0.000709558	0.0008582	0.0006683	0.000238761	0.000199154	0.000208479	0.00112222	0.0010092	0.000716015	0.000986777	0.000826997	0.000915777	0.000332209	0.000438237	0.000368933	0	0	0	0.000546432	0.000788964	0.000854907	0.000597512	0.000366282	0.000789021	0.000829774
ASV_178	Eukaryota	Rhizaria	Cercozoa	Filosa-Thecofilosea	Cryomonadida	Protaspa-lineage	Protaspa-lineage_X	Protaspa-lineage_X_sp.	AGCTCCAAGAGCGTATATTAAAGTTGTTGCAGTTAAAAAGCTCGTAGTTGGATTTCTGGTATAATGCGCCTGGCCCGCGACCGTCAGGTCTGTGAGTGCCGGTGCGCGTTTGCCATCCTTCTAGAAAACGTTTCTACCCTTAACTGGGCCGGATTCGCGATCTAGATCTTTTACTTTGAAAAAATTAGAGTGTTTAAAGCAGGCTTTTGCTATGAATACATTAGCATGGAATAATAATCTAGGACTTCGGTTCTATTTTGTTGGTTTCTAGTACTGAAGTAATGATTGATAGGGATAGTTGGGGGTGCTAGTATTGGCCGGCCAGAGGTGAAATTCTTGGATTCGGTCAAGACTAACTTATGCGAAAGCATTCACCAAGGATGTCTTCT	0	0	0.000171436	0	0	0	0.000611454	0.000400302	0	0.000624045	0.00132735	0.00100735	0.00382748	0.00326947	0.00382649	0.00223188	0.00249019	0.00275674	0.00029494	0.000229793	0.000246385	0.000846955	0	0	0	0	0	0	0	0	0	0	0	0	0	0	0	0	0	0.00324588
ASV_180	Eukaryota	Alveolata	Dinoflagellata	Dinophyceae	Gymnodiniales	Gymnodiniaceae	Gymnodinium	Gymnodinium_sp.	AGCTCCAATAGCGTATATTAAAGTTGTTGCGGTTAAAAAGCTCGTAGTTGGATTTCTGCTGAGGACGACCGGTCCGCCTCCTGGGCGAGTATCTGGCTCGGCCTTGGCATCTTCTTGGAGAACGTAACTGCACTTGACTGTGTGGTGCGGTAACCAGGACTTTTACTTTGAGGAAATTAGAGTGTTTCAAGCAGGCGTGCGCCTTGAATACATTAGCATGGAATAATAAGATAGGACCTTAGTTCTATTTTGTTGGTTTCTAGAGCTGGGGTAAAGATTAATAGGGATAGTTGGGGGCATTCGTATTTAACTGTCAGAGGTGAAATTCTTGGATTTGTTAAAGACGGACTACTGCGAAAGCATTTGCCAAGGATGTTTTCA	0.00128073	0.00154235	0.00148578	0.00053657	0.000872096	0.000732718	0.00184737	0.0014826	0.00148597	0.00395946	0.00383857	0.00298254	0.000239217	0	0	0	0	0	0	0	0	0	0	0	0	0	0	0	0	0	0	0	0	0	0	0	0	0	0	0
ASV_181	Eukaryota	Stramenopiles	Ochrophyta	Bacillariophyta	Bacillariophyta_X	Polar-centric-Mediophyceae	Chaetoceros	Chaetoceros_muellerii	AGCTCCAATAGCGTATATTTTAGTTGTTGCAGTTAAAAAGCTCGTAGTTGAATTTCTGGTGAGCGAGAGTGGTCCGATCAATGATTGGTGCTTGCTCTCGCTGGCCATCCTTGGGTTTAGCCAGTCTGGCATTAAGTTGTCGGGCTGGGGATGCCCATCGTTTACTGTGAAAAAATTAGAGTGTTCAAAGCAGACTTATGTCGTTGAATATATTAGCATGGAATAATAAGATAGGACTACAGTGCTATTTTGTTGGTTTGCGCACCGTGGTAATGATGAATAGGGACAGTTGTGGGTATTCGTATTCACTTGTAAGAGGTGAAATTCTTAGATTAAGGGAAGACGAACTACTGCGAAAGCATTTACCAAGGATGTTTTCA	0	0	0	0	0	0	0	0	0	0	0	0	0	0	0	0	8.44131e-05	2.78458e-05	0.00116571	0.00117961	0.00113716	0.00578047	0.00425028	0.00386989	0.00472337	0.00418093	0.00374896	0.00357763	0.00390603	0.00453948	0.00302965	0.00338613	0.00299776	0.00258836	0.0029885	0.00339771	0.00526754	0.00571401	0.00413638	0.00165955
ASV_182	Eukaryota	Alveolata	Ciliophora	Spirotrichea	Strombidiida	Strombidiidae	Strombidium	Strombidium_sp.	AGCTCCAATAGCGTATATTAAAGTTGTTGCAGTTAAAAAGCTCGTAGTTGGATTTCTGGTAGGGTGCCAATGTCCGCCGCCGTGCGTGCGCAGCGGCGCCCTTCCATCCTTCTGTTAACGCTTCATGGCATTCATTTGCTGGTTGCGGGCTCAGATATTTTACCTTGAGAAAATTAGAGTGTTTCAGGCAGGCTAGGCCGGAATACATTAGCATGGAATAATGGAATAGGACTACGGTCTCTTTGTTGGTTTGAGGGACTGCAGTAATGATTAATAGGGATAGTTGGGGGCATTAGTATTTAATTGTCAGAGGTGAAATTCTCGGATTTGTTAAAGACTAACTTATGCGAAAGCATTTGCCAAGGATGTTTTCA	0	0	0	0	0	0	0	0	0	0	0	0	0	0	0	0.019687	0.0297416	0.0196174	0	0	0	0	0	0	0	0	0	0	0	0	0	0	0	0	0	0	0	0	0	0
ASV_183	Eukaryota	Alveolata	Dinoflagellata	Syndiniales	Dino-Group-II	NA	NA	NA	AGCTCCAATAGCGTATATTAAAGTTGTTGCGGTTAAAAAGCTCGTAGTTGGATTTCTGCTGAACACAGCCGGTCCGTGCAATGTACGTGTATCTGGTTTGGGTTCGGCATCCTCTCAAAATACGTGTCTGCGCTTCGTTGCGTGGCCGGAGTTTGAGACTTTTACTTTGAGGAAATTAGAGTGTTCACGGCAGGCCGTTGCCTTGAATATATTAGCATGGAATAATAATATAGGACCTCGGCCCTATTTTGTTGGTTTCTAGAGCTGAGGTAATGATTAATAGGGACAATTGGGGGCATTCGTATTAACGCGGGAGAGGTGGAATTCTATGATTGCGTTACGACGAACTACTGCGAAAGCATTTGCCAAGGATGTTTTCA	0	0	0	0	0	0	0	0	0	0	0	0	4.78435e-05	8.32986e-05	8.24674e-05	0.000283823	0.00049241	0.000264536	0.000112358	0	0	0.000211739	0.000310523	0.000119336	0.00238142	0.00211344	0.00217497	0.000638863	0.000362022	0.000513298	0.00770275	0.00985775	0.0094694	0.0149262	0.0118584	0.0121441	0.000204412	0	0.000239097	0
ASV_184	Eukaryota	Alveolata	Dinoflagellata	Syndiniales	Dino-Group-I	Dino-Group-I-Clade-4	Dino-Group-I-Clade-4_X	Dino-Group-I-Clade-4_X_sp.	AGCTCCAATAGCGTATATTAAAATTGTTGCGGTTAAAACGCTCGTAGTTGGATATCTGCTAAGGGATTCTGGTCCTCCCCAGTGGAGAATACACAGAACTCTCCTTAGCATTTGTCTAGGGAAGGTGTTCGCACTTCATTGTGTGTCACATGATCTGGACTTTTACTTTGAGGAAATAAGAGTGTTTCAAGCAGGCTTTTGCCGTGAATATGATAGCATGGAATAATAGCACAGGACCCCTTTCCAGAGCTGTTGGTTTTTGGAACGAGGTAATCAAAATAAGGACAGTTGGGGGTATTCGTATTTAACTGTCAGAGGTGAAATTCTTGGATTTTTTAAAGACGAACTATTGCGAAGGCATCTGCCCAGGATGTTTTTG	0	0	0	0	0	0	0	0	0	0	0	0	0	0	0.000197922	0	0	0	0.00112358	0.000811937	0.00119402	0.0127467	0.00980088	0.0101606	0.00123676	0.00254991	0.00168846	0.00447204	0.00560181	0.00601521	0.000200071	0.000379753	0.000141071	0.000546432	0.000262988	0.000504176	0.00885262	0.00800938	0.00968344	0.0009518
ASV_185	Eukaryota	Alveolata	Ciliophora	CONThreeP	CONThreeP_X	CONThreeP_XX	Askenasia	Askenasia_sp.	AGCTCCAATAGCGTATATTAAAGTTGTTGCAGTTAAAAAGCTCGTAGTTGAACTTCTGGCTTCACTTTCAGCTGGCTTCGGTCGCTGCAAGTGTGGTCATCCGCTTGGGAACTACGTTCGAACTTTATTGGTCGGCGTAAGGAACAGGCAGTTTACTTAGAAAAAATTAGAGTGTTCAAGGCAGGCTATCGCCCTGAATACACAAGCTTGGAATAATGAAATAGGACTATTTCCATTTTATTGGTTATTGGAATTAGTAATGATTAATAGGGACAGTTGGGGGCATTAGTATTTAATAGTCAGAGGTGAAATTCTTGGATTTATTAAAGACTAACTTATGCGAAAGCATTTGCCAAGGATGTTTTCA	0	0	0	0	0	0	0	0	0	0	0	0	0	0	0	0	0	0	0.0025421	0.00269624	0.00233118	0	0	0	0	0	0	0.00296433	0.00337252	0.00327227	0.00235798	0.00186712	0.00285669	0	0.00138666	0.00096451	0	0	0.000286917	0.000170836
ASV_186	Eukaryota	Stramenopiles	Ochrophyta	Bacillariophyta	Bacillariophyta_X	Polar-centric-Mediophyceae	Chaetoceros	Chaetoceros_sp.	AGCTCCAATAGCGTATATTTTAGTTGTTGCAGTTAAAAAGCTCGTAGTAGAATTTCTGGTGGGGGAATGCAGTTCAAGCTATGCTTGATACTCGCACTCTCCGGCCATCTTTGAGTGGAGCCTGTCTGGCATTAAGTTGTCGGGCTGGGGATGCTCATCGTTTACTGTGAAAAAATTAGAGTGTTCAAAGCAGACTTATGTCGTTGAATATATTAGCATGGGATAATAAGATAAGACTTCGGTACTATTTTGTTGGTTAGGTGCCGTTGTAATGATGAACAGGGACAGTTGTGGGTATTCGTATTCACTTGTAAGAGGTGAAATTCTTAGATTAAGGGAAGACGAACTACTGCGAAAGCATTTACCAAGGATGTTTTCA	0	0	0	0	0.000117851	0	0.000130097	0	0.000308408	0	0	0	0	0	0	0	0	0	0	0	0	0	0	0	0	0	0	0	0	0	0	0	0	0	0	0	0	0	0	0
ASV_187	Eukaryota	Alveolata	Ciliophora	Spirotrichea	Strombidiida	Strombidiidae_B	Strombidiidae_B_X	Strombidiidae_B_X_sp.	AGCTCCAATAGCGTATATTAAAGTTGTTGCAGTTAAAAAGCTCGTAGTTGGATTTCTGGGAGGGTGCCAATGTCCGCCGACGTGCGTGCGCAGCGGCGCCCTTCCATCCTTCTGTTAACGCCTCTTGGCATTCATTTGCTGGTGGCGGGCTCAGATATTTTACCTTGAGAAAATTAGAGTGTTTCAGGCAGGCTAGGCCGGAATACATTAGCATGGAATAATGGAATAGGACTACGGTCTCTTTGTTGGTTTGAGGGACTGCAGTAATGATTAATAGGGATAGTTGGGGGCATTAGTATTTAATTGTCAGAGGTGGAATTCTCGGATTTGTTAAAGACTAACTTATGCGAAAGCATTTGCCAAGGATGTTTTCA	0.00046856	0.0012146	0.00137149	0.000758599	0.00062461	0.000519564	0.00199048	0.00154191	0.00123363	0	0	0	0.000729613	0.000812162	0.00120402	0.00196096	0.00163199	0.00167075	0	0.000536185	0.00106135	0	0.00120328	0.00103993	0.00153937	0.00213641	0.00131643	0	0	0.00086619	0	0	0	0	0	0	0	0	0	0.00170836
ASV_188	Eukaryota	Stramenopiles	Stramenopiles_X	MAST	MAST-6	MAST-6_X	MAST-6_XX	MAST-6_XX_sp.	AGCTCCAATAGCGTATATTAAAGTTGTTGCAGTTAAAAAGCTCGTAGTTGGATTTCTGGCGGGAGCGGCCTGTCCTGCCCTTTGCGGGGTTGAGCACAAGCGCTGCATCCGGCCATCCTTGTGGAGAGCGTTTCTGGCATTCAGTTGTCGGACTCGGGATCCGCATCGTTTACTGTGAAAAAATTAGAGTGTTTAAAGCAGGCATTTGCTTGAATACATTAGCATGGAATAATAAGATAGGACTTAGTCGTTATTTTGTTGGTCTTGCACGTCTAGGTAATGATTAATAGGGATAGTTGGGGGTATTCATATTTAATTGTCAGAGGTGAAATTCTTGGATTTATGAAAGATGAACTTATGCGAAAGCATTTACCATGGATGTTTTCA	0.00290507	0.00258343	0.00318585	0.00105464	0.00188561	0.000972516	0.000598444	0.000444781	0.000448594	0	0.000215247	0.000217271	0.000263139	0.000270721	0.000362857	0	0	0	0	0	0	0	0	0	0	0	0	0	0	0	0	0	0	0	0	0	0	0	0	0
ASV_189	Eukaryota	Alveolata	Ciliophora	Spirotrichea	Choreotrichida	Strobilidiidae_I	Pelagostrobilidium	Pelagostrobilidium_sp.	AGCTCCAATAGCGTATATTAAAGTTGTTGCAGTTAAAAAGCTCGTAGTTGGATTTCTGGCAGGATGACTTCGCCCTCTGTTGAGTGCGCGAAGATATCTTACCATCCTTCTGTTAACGTTGGACTTCTTCACCGAAGTCCTTCAGGCTCAGATATTTTACCTTGAGAAAATTAGAGTGTTTCAGGCAGGCTCGCGCCGGAATACATTAGCATGGAATAATGGAATAGGACTTTTACCTCTTCTGTTGGTCATGGGGTTTGAGTAATGGTTAATAGGGATAGTTGGGGGCATTAGTACTTCACTGTCAGAGGTGAAATTCTCGGATTTGTGAAAGACTAACTTATGCGAAAGCATTTGCCAAGGATGTTTTCA	0	0	0	0	0	0	0	0	0	0	0	0	0	0	0	0	0	0	0	0	0	0	0	0	0.00356555	0.00831591	0.0113041	0.00403762	0.00581141	0.00405826	0.000228653	0.000395576	0.000299776	0	0.000573792	0.00118372	0.000644684	0.00063489	0.00088466	0.00307505
ASV_191	Eukaryota	Alveolata	Dinoflagellata	Syndiniales	Dino-Group-II	Dino-Group-II-Clade-30	Dino-Group-II-Clade-30_X	Dino-Group-II-Clade-30_X_sp.	AGCTCCAATAGCGTATATTAAAGTTGTTGCGGTTAAAAAGCTCGTAGTTGGATTTCTGTTGAGGGTGGTCGGTCCGCATTATGTGCGTGTATCTGGTTCAGCCTTGGCATCCTCCAGGGGAACGTTCCTGCGCTTCGTTGCGTGGGGCGGTATTCTGGACTTTTACTTTGAGGAAATTAGAGTGTTCACGGCAGGCAGTCGCCTTGAATATATTAGCATGGAATAATAATATAGGACCTTGGTTCTATTTTGTTGGTTTCTAGAACTTAGGTAATGATTAATAGGGACAATTGGGGGCATTTGTATTAACACGTCAGAGGTGGAATTCTTGGATTGTGTTACGACAAACTACTGCGAAAGCATTTGCCAAGGATGTTTTCA	0	0.000115676	0	7.40097e-05	7.07105e-05	9.3255e-05	0.000793589	0.000637519	0.000757002	0.000301263	0	0.000118511	8.3726e-05	0	0	0.00024512	0.000211033	0.000167075	0.00136234	0.000827257	0.000720202	0	0.000232892	0.000153432	0.000328926	0.000482415	7.15451e-05	0.000741081	0.000781205	0.000802028	0.0020293	0.00186712	0.00167522	0.00106411	0.00121931	0.000920669	0.00270453	0.00239305	0.0024627	0.00109823
ASV_192	Eukaryota	Stramenopiles	Ochrophyta	Bacillariophyta	Bacillariophyta_X	Polar-centric-Mediophyceae	Thalassiosira	Thalassiosira_tenera	AGCTCCAATAGCGTATATTAAAGTTGTTGCAGTTAAAAAGCTCGTAGTTGGATTTCTGGCAGGAGCGACCGGTCACGCACTCTGTGCGTGAACTTGCGTTGTCTCTGGCCATCCTCGGGGAGATCCTGTTTGGCATTAAGTTGTCGGGCAGGGGATACCCGTCGTTTACTGTGAAAAAATTAGAGTGTTTAAAGCAGGCTTATGCCGTTGAATATATTAGCATGGAATAATAAGATAGGACTTCGGAACTATTTTGTTGGTTTGCGTTACGAAGTAATGATTAATAGGGACAGTTGGGGGTATTCGTATTTCGTTGTCAGAGGTGAAATTCTTGGATTTCCGAAAGACGAACTACTGCGAAAGCATTTACCAAGGATGTTTTCA	0.00168681	0.00188938	0.00234296	0.00061058	0.00106066	0.000492919	0.00240679	0.00360272	0.00246727	0.00296959	0.00330045	0.00252825	0.000992752	0.000603915	0.000560778	0.0024254	0.00201185	0.0023669	0.000308984	0	0	0	0	0	0.000263141	0	0.000429271	0	0	0	0	0	0	0	0	0	0	0	0	0
ASV_193	Eukaryota	Alveolata	Ciliophora	Spirotrichea	Choreotrichida	Strombidinopsidae	Strombidinopsis	Strombidinopsis_acuminata	AGCTCCAATAGCGTATATTAAAGTTGTTGCAGTTAAAAAGCTCGTAGTTTGATTTCTGGACGGGCGCTAACACCCGCTTGTTTAGTGTGGAGGCGGCGCCCGCCCATCCTTCTGTTAACGCCACCGGCATTCGTTTGCTGGCGGCGGGCTCAGATATTTTACCTTGAGAAAATTAGAGTGTTTCAGGCAGGCTTGCGCCTAGATACATTAGCATGGAATAATAGAATAGGACTTTGGCCTCTTCTGTTGGTCTGAGGGGTTAGAGTAATGATTAATAGGGATAGTTGGGGGCATTAGTACTTAACTGCTAGAGGTGAAATTCTCAGATTTGTTAAAGACTAACTTATGCGAAAGCATTTGCCAAGGATGTTTTCA	0.00081217	0.00146523	0.000585739	0.00244232	0.00195632	0.00254453	0.00702521	0.00928109	0.00905599	0.00142024	0.000717489	0.000750573	0.00014353	0	0.000115454	0	0	0	0	0	0	0	0	0	0	0	0	0	0	0	0	0	0	0	0	0	0	0	0	0
ASV_194	Eukaryota	Alveolata	Ciliophora	Spirotrichea	Choreotrichida	Strobilidiidae_G	Strobilidiidae_G_X	Strobilidiidae_G_X_sp.	AGCTCCAATAGCGTATATTAAAGTTGTTGCAGTTAAAAAGCTCGTAGTTGGATTTCTGGCAGGATGACTTTGCCCTCTGTAGAGTGCGCAATGCTGTCCTACCATCCTTCTGTTAACCCTGGAGGCCTTTAACAGCTTGTAGGGGGCTCAGATATTTTACCTTGAGAAAATTAGAGTGTTTCAGGCAGGCTAGCGCCGGAATACATTAGCATGGAATAATAGAATAGGACTTAAGCCTCTTCTGTTGGTCTGAGGGGTGTAAGTAATGATTAATAGGGATAGTTGGGGGCATTAGTACTTAACTGTCAGAGGTGAAATTCTCGGATTTGTTAAAGACTAACTTATGCGAAAGCATTTGCCAAGGATGTTTTCA	0.00081217	0.000809732	0.00181436	0.00253483	0.00241594	0.00454285	0.000442328	0.000726475	0.000532705	0	0	0	0	0	0	0	0	0	0	0	0	0	0	0	0	0	0	0	0	0	0	0	0	0	0	0	0	0	0	0
ASV_195	Eukaryota	Hacrobia	Katablepharidophyta	Katablepharidaceae	Katablepharidales	Katablepharidales_X	Katablepharidales_XX	Katablepharidales_XX_sp.	AGCTCTAATAGCGTATATTAATGTTGTTGCAGTTAAAAAGCTCGTAGTTGGATTTTGGAGTTTGACAAGTGGTCTGCCTAAGGTGTGTACTGCTTGTCGGCTCTTCTTTTCTGGGGACCACGCTGCTCTTTATTGAGGGGTGTTGGGAATCAGATCTTTTACTTTGAAAAAATTAGAGTGTTCAAAGCAGGCCCACGCATTGAATACATTAGCATGGAATAATGGAATAGGACTTTGGTCTTATTTTGTTGGTTTCTAAGGCCGAGGTAATGATTAATAGGGATAGTTGGGGGCGTTTATATTCCATTGTCAGAGGTGAAATTCTTGGATTTATGGAAGATAAACTACTGCGAAAGCATTCGCCAAGGATGTTTTCA	0.00684097	0.00483911	0.00480021	0	0.000164991	0.000266443	0.00342154	0.00298003	0.0027196	0.00053797	0	0.000276527	0	0	0	0	0	0	0	0	0	0	0	0	0	0	0	0	0	0	0	0	0	0	0	0	0	0	0	0
ASV_196	Eukaryota	Rhizaria	Cercozoa	Filosa-Imbricatea	Filosa-Imbricatea_X	Filosa-Imbricatea_XX	Filosa-Imbricatea_XXX	Filosa-Imbricatea_XXX_sp.	AGCTCCAGTAGCGTATATTAATGTTGTTGCAGTTAAAAAGCTCGTAGTTGGATTTCTGACTTGACGCGCCTGGCCCGCCTTGCATTTCGCGGGTGAGTGCCGGAGCGCGTCGGTCATCCTTCTAGAGAACGGCGCTACCCTTCACTGGGTCGGCGTCGCAATCTAGATCTTTTACTTTGAAAAAATTAGAGTGTTCAAGGCAGGCTCGCGCTGTGAATACATTAGCATGGAATAATAATCTAGGACTTTGTTCCTATTTTGTTGGTTTCTAGGAATTAAGTAATGATTGATAGGGATAGTTGGGGGTGCTAGTATTCAGCGGCCAGAGGTGAAATTCTTGGATTCGCTGAAGACTAACTTATGCGAAAGCATTCACCAAGGATGTCTTCT	0	0	0	0	3.53553e-05	0.000119899	0	0	0	0.000516451	0	0.000335783	0	0	0	0	0	0	0	0	0	0	0	0	0	0	0	0	0	0	0	0	0	0	0	0	0	0	0	0
ASV_197	Eukaryota	Alveolata	Dinoflagellata	Dinophyceae	Dinophyceae_X	Tovelliaceae	Woloszynskia	Woloszynskia_sp.	AGCTCCAATAGCGTATATTAAAGTTGTTGCGGTTAAAAAGCTCGTAGTTGGATTTCTGCTGAGGATGACCGGTCCGCCCTGTGGGTGTGCATCTGGCTCAGCCTTGGCATCTTCCTGAAGAACGTAGCTGCACTTGACTGTGTGGTGCGGTATTTAGGACATTTACTTTGAGGAAATTAGAGTGTTTCAAGCAAGCGCACGCTTTGAATACATTAGCATGGAATAATAAGATAGGACCTCGGTTCTATTTTGTTGGTTTCTAGAGCTGAGGTAATGATTGATAGGGATAGTTGGGGGCATTCGTATTTAACTGTCAGAGGTGAAATTCTTGGATTTGTTAAAGACGGACTACTGCGAAAGCATTTGCCAAGGATGTTTTCA	0.00287383	0.00283406	0.00331443	0.00403353	0.00443119	0.00442295	0.00297921	0.00361755	0.00485042	0.00256074	0.00251121	0.00175792	0	0	0	0	0	0	0	0	0	0	0	0	0	0	0	0	0	0	0	0	0	0	0	0.00030689	0	0	0	0
ASV_200	Eukaryota	Archaeplastida	Chlorophyta	Mamiellophyceae	Mamiellales	Mamiellaceae	Micromonas	Micromonas_bravo_II	AGCTCCAATAGCGTATATTTAAGTTGTTGCAGTTAAAAAGCTCGTAGTTGGATTTCGGTTGAGAACGGCCGGTCCGCCGTTTGGTGTGCACTGGCTGGTTTCAACTTCCTGTAGAGGACGCGCTCTGGCTTCACGGCTGGACGCGGAGTCTACGTGGTTACTTTGAAAAAATTAGAGTGTTCAAAGCGGGCTTACGCTTGAATATTTCAGCATGGAATAACACTATAGGACTCCTGTCCTATTTCGTTGGTCTCGGGACGGGAGTAATGATTAAGAGGAACAGTTGGGGGCATTCGTATTTCATTGTCAGAGGTGAAATTCTTGGATTTATGAAAGACGAACTTCTGCGAAAGCATTTGCCAAGGATGTTTTCA	0.00203043	0.00152307	0.00142863	0.00666087	0.00697677	0.00671436	0.00395493	0.00326172	0.00328034	0.00464806	0.00469955	0.00507624	0.00593259	0.00737193	0.0063335	0.000309625	0.000211033	0.000194921	0	0	0	0	0	0	0	0	0	0	0	0	0	0	0	0	0	0	0	0	0	0
ASV_201	Eukaryota	Stramenopiles	Ochrophyta	Bacillariophyta	Bacillariophyta_X	Polar-centric-Mediophyceae	NA	NA	AGCTCTAGAAGCGTATATTAATTTTGTTGCAGTTAAAAAGCTCGTAGTTGGATTTCTGGTGGGAGAGATCGGTCCGCTTTATAGTGGTACTTGATCTTCTCCGGCCATCCTTGGGTGGAGGTTGTCTGGCATTAAGTTGTCGGGCAGCGGATGCCCATCGTTTACTGTGAAAAAATTAGAGTGTTCAAAGCAGGCTTATGCCGTTGAATATATTAGCATGGAATAATAAGATAGGACTTTGGTACTATTTTGTTGGTTTGCGCACCGAAGTAATGATCAATAGGGACAGTTGGGGGTATTCGTATTCAGTTGTCAGAGGTGAAATTCTTAGATTTACGGAAGACGAACTACTGCGAAAGCATTTACCAAGGATGTTTTCA	0.00156187	0.00219784	0.00227153	0.00136918	0.00252201	0.00115903	0.00187339	0.00173464	0.00426164	0	0	0.000118511	0	0	0	0	0	0	0	0	0	0	0	0	0	0	0	0	0	0	0	0	0	0	0	0	0	0	0	0
ASV_202	Eukaryota	Hacrobia	Telonemia	Telonemia_X	Telonemia_XX	Telonemia-Group-1	Telonemia-Group-1_X	Telonemia-Group-1_X_sp.	AGCTCCAATAGCGTATATTAAAGTTGTTGCAGTTAAAAAGCTCGTAGTTGGATCTCAGGGTGAGCTCAGTTGGTCGGCCTAATTGGTCAGAACTGGCTGACTCTCCCTTGTTTCTGAATCCCGGTCGGAGTTAATTCTTCGTTCGTGGACTTCAGATCGTTTACCTTGAAAAAATTAGAGTGTTCAAAGCGGGCGTTTGCTTGAATACATTAGCATGGAATAATGGAATAGGACTTTGGTTCTATTTTGTTGGTTTTGAGGACCAGAGTAATGATTAATAGGGATAGTTGGGGGCATTCATATTTAATTGTCAGAGGTGAAATTCTTGGATTTATGAAAGATGAACTTCTGCGAAAGCATTTGCCAAGGATGTTTTCA	0.00081217	0.000327749	0.000485735	0.000185024	0.000259272	0	0.00234174	0.00244629	0.00221493	0.00241011	0.00276233	0.00246899	0.000334904	0	0.000412337	0.00149652	0.00198371	0.0016429	0	0	0	0	0	0	0	0	0	0	0	0	0	0	0	0	0	0	0	0	0	0
ASV_203	Eukaryota	Alveolata	Dinoflagellata	Dinophyceae	Peridiniales	NA	NA	NA	AGCTCCAATAGCGTATATTAAAGTTGTTGCGGTTAAAAAGCTCGTAGTTGGATTTCTGCCGAGGACGACCGGTCCGCCCTCTGGGTGAGTATCTGGCTCGGCCTGGGCATCTTCTTGGAGAACGTAGCTGCACTTGACTGTGTGGTGCGGTATCCAGGACTTTTACTTTGAGGAAATTAGAGTGTTTCAAGCAGGCACACGCCTTGAATACATTAGCATGGAATAATAAGATAGGACCTCGGTTCTATTTTGTTGGTTTCTAGAGCTGAGGTAATGATTAATAGGGATAGTTGGGGGCATTCGTATTTAACTGTCAGAGGTGAAATTCTTGGATTTGTTAAAGACGGACTACTGCGAAAGCATTTGCCAAGGATGTTTTCA	0	0	0	0	0	0	0.000156116	0	0	0	0	0.000158015	0	0	0	0	0	0	0.00316007	0.00315583	0.00348729	0	0.000601638	0.000596679	0.000276298	0.00105672	0.000600979	0.000868854	0.000533506	0.000384973	0.00214362	0.00213611	0.00245111	0.00189813	0.00160184	0.00135908	0.00355363	0.0032477	0.00313217	0.00122026
ASV_205	Eukaryota	Alveolata	Dinoflagellata	Dinophyceae	Gymnodiniales	Gymnodiniaceae	Polykrikos	Polykrikos_kofoidii	AGCTCCAATAGCGTATATTAAAGTTGTTGCGGTTAAAAAGCTCGTAGTTGGATTTCTGTCGAAAACGACTGGTCCGCCCACTGGGTGTGTATCTGGTTCGGTTTCGGCATCTTCGTGGGGAACGTTGCTGCACTTGACTGTGTGGTACGGTATCCATGACATTTACTTTGAGGAAATTAGAGTGTTTCAAGCAGGCGCACGCCTTGAATACATTAGCATGGAATAATAAGATAGGACCTTTGTTCTATTTTGTTGGTTTCTAGAACTGAGGTAATGATTAATAGGGATAGTTGGGGGCATTCGTATTTAACTGTCAGAGGTGAAATTCTTGGATTTGTTAAAGACGGACTACTGCGAAAGCATTTGCCAAGGATGTTTTCA	0.00390466	0.001311	0.00392874	0.00712343	0.00383015	0.00390339	0.00582832	0.00739818	0.00877562	0.00109746	0.000896861	0.00114561	0	0	0.00032987	0	0	0	0	0	0	0	0	0	0	0	0	0	0	0	0	0	0	0	0	0	0	0	0	0
ASV_206	Eukaryota	Stramenopiles	Ochrophyta	Bacillariophyta	Bacillariophyta_X	Polar-centric-Mediophyceae	Thalassiosira	Thalassiosira_sp.	AGCTCCAATAGCGTATATTAAAGTTGTTGCAGTTAAAAAGCTCGTAGTTGGATTTCTGGCAGGAGCGACCGGTCACACACTCTGTGTGTGAACTTGTGTTGTCTCTGGCCATCCTTGGGGAGATCCTGTTTGGCATTAAGTTGTCGGGCAGGGGATACCCATCGTTTACTGTGAAAAAATTAGAGTGTTTAAAGCAGGCTTATGCCGTTGAATATATTAGCATGGAATAATAAGATAGGACTTCGGAACTATTTTGTTGGTTTGCGTTACGAAGTAATGATTAATAGGGACAGTTGGGGGTATTCGTATTTCGTTGTCAGAGGTGAAATTCTTGGATTTCCGAAAGACGAACTACTGCGAAAGCATTTACCAAGGATGTTTTCA	0	0.00088685	0.000728603	0	0	0	0.0010798	0	0.00154204	0	0	0	0	0	0	0	0	0	0	0	0	0	0	0	0	0	0	0	0	0	0	0	0	0	0	0	0	0	0	0
ASV_208	Eukaryota	Stramenopiles	Ochrophyta	Bacillariophyta	Bacillariophyta_X	Araphid-pennate	Talaroneis	Talaroneis_posidoniae	AGCTCCAATAGCGTATATTAAAGTTGTTGCAGTTAAAAAGCTCGTAGTTGGATTTCTGGTGGGAGATGCGAGTCGTTCCTTAATTGGTTTGTACTTTGCAATCTCCGGCCATCTTTAAGTGGAACTAGTCTTGCATTAGGTTGCAGGGCTATGGATACTTATCTTTTACTGTGAATAAATTAGAGTGTTCAAAGCAGGCATTTGCCGTGAATATACTAGCATGGAATAATAATATAGGACTTTGGTACTATTTTGTTGGTTTGCGCACCAAAGTAATAATTAATAGGGACAGTTGGGGGTATTTGTATTTGGTCGTCAGAGGTGAAATTCTTGGATTGACTAAAGACAAACTACTGCGAAAGCATTTACCAAGGATGTTTTCA	0	0	0	0	0	0	0	0	0	0	0	0	0	0	0	0	0	0	8.42685e-05	0	0.00028429	0.000254087	0.000446377	0.000392103	0.000118413	0.000137833	0.000257562	0.00802412	0.00859326	0.00741073	0.00538764	0.0060444	0.00557231	0.00661471	0.00602482	0.00596243	0.00279887	0.00278375	0.00258225	0.000780964
ASV_209	Eukaryota	Hacrobia	Haptophyta	Prymnesiophyceae	Prymnesiales	Chrysochromulinaceae	Chrysochromulina	Chrysochromulina_sp.	AGCTCCAATAGCGTATATTAAAGTTGTTGCAGTTAGAACGCTCGTAGTCGGATTTCGGGGCAGTCCGACCGGTCTGCCGATGGGTATGCACTGGCCGGAGTGTCCTTTTTGCCGGAGACCGTGCCTACTCTTAACTGAGCGGGGGCGGGAGACGGCACTTTTACTTTGAAAAAATCAGAGTGTTTCAAGCAGGCAGCTCGCTCTTGCATGGATTAGCATGGGATAATGAAATAGGACTTTGGTGCTATTTTGTTGGTTTCGAACACCGAAGTAATGATGAGAAGGGACAGTCAGGGGCACTCGTATTCCGCAGAGAGAGGTGAAATTCTCAGACCCGCGGAAGACGAACCACTGCGAAAGCATTTGCCAGGGATGTTTTCA	0.000593509	0	0.00027144	0.00061058	0.000730675	0.00111906	0.000442328	0.000518911	0.000925225	0.00167847	0.00157848	0.00148139	0.000287061	0.00062474	0.000692726	0.0012127	0.00133654	0.0015176	0.000716282	0.000382989	0.000814965	0.00184213	0.00124209	0.00103993	0.00103941	0.000551331	0.00131643	0.000766636	0.000933636	0.00112284	0.000185781	0	0	0	0.000382528	0.000241128	0	0	0.000239097	0.000390482
ASV_210	Eukaryota	Stramenopiles	Ochrophyta	Bacillariophyta	Bacillariophyta_X	Polar-centric-Mediophyceae	Thalassiosira	Thalassiosira_minuscula	AGCTCCAATAGCGTATATTAAAGTTGTTGCAGTTAAAAAGCTCGTAGTTGGATTTCTGGCAGGAGCGACCGGTCATACACTATGTGTGTGTACTTGTGTTGTCTCTGGCCATCCTTGGGGAGATCCTGTTTGGCATTAAGTTGTCGGGCAGGGGATACCCATCGTTTACTGTGAAAAAATTAGAGTGTTTAAAGCAGGCTTATGCCGTTGAATATATTAGCATGGAATAATAAGATAGGACTTCGGAACTATTTTGTTGGTTTGCGTTACGAAGTAATGATTAATAGGGACAGTTGGGGGTATTCGTATTTCGTTGTCAGAGGTGAAATTCTTGGATTTCCGAAAGACGAACTACTGCGAAAGCATTTACCAAGGATGTTTTCA	0.00165558	0.00343172	0.00314299	0.000296039	0.000459618	0.000239799	0.000676502	0.0010823	0.00058878	0.00111898	0.00412556	0.0015209	0.000897065	0.000208247	0.000214415	0.000696657	0.000576823	0.00108599	9.83132e-05	0	0	0	0	0	0.000276298	0	0.000171708	0	0	8.02028e-05	0	0	0	0	0	0	0	0	0	0
ASV_211	Eukaryota	Stramenopiles	Ochrophyta	Bacillariophyta	Bacillariophyta_X	Raphid-pennate	NA	NA	AGCTCCAATAGCGTATATTAAAGTTGTTGCAGTTAAAAAGCTCGTAGTTGGATTTGTGGTTGTGCGTGTCTGGCCTTTCGCTTTTGTGAATGTGCTGTGATGCGTCGCCATCTTTGGGTGGAACCTGTGTGGCATTAGGTTGTCGTGCAGGGGATGCCCATCGTTTACTGTGAAAAAATTAGAGTGTTCAAAGCAGGCTTATGCCGTTGAATATGTTAGCATGGAATAATAAGATAGGACCTTGGTACTATTTTGTTGGTTTGCGCACCAAGGTAATGATTAATAGGGACAGTTGGGGGTATTCGTATTTCATTGTCAGAGGTGAAATTCTTGGATTTTTGAAAGACGAACTACTGCGAAAGCATTTACCAAGGATGTTTTCA	0	0	0	0	0	0	0.000221164	0	0	0	0	0.000335783	0.0011004	0.000957934	0.000643246	0.00394772	0.00334839	0.00360604	0.00109549	0.000811937	0.000739154	0.0037266	0.00256181	0.00254015	0.00102625	0.00147022	0.00108749	0.000332209	0.000304861	0	0	0	0.000282142	0	0	0	0.000974889	0.00083024	0.00081293	0.000610128
ASV_213	Eukaryota	Alveolata	Dinoflagellata	Syndiniales	Dino-Group-II	Dino-Group-II-Clade-1	Dino-Group-II-Clade-1_X	Dino-Group-II-Clade-1_X_sp.	AGCTCCAATAGCGTATATTAAAGTTGTTGCGGTAAAAAAGCTCGTAGTTGGATTTCTGTCAAGGGCGACCGGTCCGTACCAAGTGCGCGCATCTGGTTCGACCTCGGCATCCTCTCGGAAAACGTTTCTGCGCTTGATTGCGTGGAGCGGAGTTCGGGACTTTTACTTTGAGGAAATTAGAGTGTTCACGGCAGGCTAACGCCAGAATACATTAGCATGGAATAATACTATAGGATCTTGATTCTATTTTGTTGGTTTCTAGGATTAAGATAATGATTAATAGGGACAATTGGGGGCATTCGTATCAACACGTCAGAGGTGGAATTCTTGGATTGTGTTGCGACGAACTACTGCGAAAGCATTTGCCAAGGATGTTTTCA	0	0	0	0	0	0	0	0	0	0	0	0	0	0	0	0	0	0	0.00101122	0.0013328	0.0014404	0.00298552	0.00359042	0.00340959	0.00280245	0.00204452	0.00290473	0.000945518	0.000952689	0.000914311	0.00292962	0.00276903	0.00269798	0.00799517	0.00741148	0.00589667	0.00174537	0.00219769	0.00210406	0
ASV_214	Eukaryota	Alveolata	Dinoflagellata	Dinophyceae	Gonyaulacales	Goniodomataceae	Alexandrium	Alexandrium_minutum	AGCTCCAATAGCGTATATTAAAGTTGTTGCGGTTAAAAAGCTCGTAGTTGGATTTCTGCTGAGGGTGGCTGGTCCGCCCTCTGGGTGAGTATCTGGCACAGCCTGAGCATTCTTCTTGAAAGCACAATTGCACTTGACTGTGTGGTGTGGTATTGAGAACCTTTACTTTGAGGAAATCAGAGTGTTTCAAGCAGGCGTTTGCCTTGAATACATTAGCATGGAATAATATTATAGGGCCTTGGTTCTATTTTGTTGGTTTCTAGAGCTGAGGTAATGATTAATAGGGATAGTTGGGGGCATTCGTATTTAATTGTCAGAGGTGAAATTCTTGGATTTGTTAAAGACGGACTACTGCGAAAGCATTTGCCAAGGATGTTTTCA	0	0.000443425	0	0	0	0.000173188	0	0.000652345	0	0	0	0	0.000239217	0	0.000346363	0	0	0	0.00853921	0.0137723	0.00695563	0.00313373	0.00766603	0.00542126	0.00182883	0.00149319	0.00104456	0.00334764	0.00281996	0.00279106	0.00125759	0.00101267	0.00116384	0	0	0.000284969	0	0	0	0.000658938
ASV_215	Eukaryota	Alveolata	Dinoflagellata	Dinophyceae	Peridiniales	Amphidiniopsidaceae	Islandinium	Islandinium_tricingulatum	AGCTCCAATAGCGTATATTGAAGTTGCTGCGGTTGAAAAGCTCGTAGTTGGATTTCTGCCAAGGACGACCGGTCCGCCCTTTGGGTGAGCACCTGGCTCGGCCTGGGCATCTTCTTGGGGAGCGTGGCTGTACTTGAGTGTGTGGCGCGGTGTCCAGGACTTTTACTTTGAGGAAATTAGAGTGTTTCAAGCAGGCTCACGCCTTGAATACATTAGCATGGAATAATAAGATAAGACCTTGGTTTATTTTGTTGGTTTCTAGATCCGAGGTAATGGTTAATAGGGATAGTTGGGGGCATTCGTATTTAACTGTCAGAGGTGAAATTCTTGGATTTGTTAAGGACGGACCACTGCGAAAGCATTTGCCAAGAATGTTTTCA	0	0	0	0	0	0	0	0	0	0	0	0	0	0	0	0	0	0	0	0	0	0	0	0	0	0	0	0	0	0	0	0.000348107	0.000599552	0	0	0	0	0	0	0
ASV_216	Eukaryota	Alveolata	Dinoflagellata	Dinophyceae	NA	NA	NA	NA	AGCTCCAATAGCGTATATTAAAGTTGTTGCGGTTAAAAAGCTCGTAGTTGGATTTCTGCCGAGGACGACCGGTCCGCCCTCTGGGTGAGTATCTGGCTCGGCCTGGGCATCTTCTTGGAGAACGTAGCTGCACTTGACTGTGTGGTGCGGTATCCAGGACTTTTACTTTGAGGAAATCAGAGTGTTTCAAGCAGGCATACGCCTTGAATACATTAGCATGGAATAATAAGATAGGACCTCGGTTCTATTTTGTTGGTTTCTAGAGCTGAGGTAATGATTAATAGGGATAGTTGGGGGCATTCGTATTTAACTGTCAGAGGTGAAATTCTTGGATTTGTTAAAGACGGACTACTGCGAAAGCATTTGCCAAGGATGTTTTCA	0	0	0	0	0	0	0	0	0	0	0	0	0.000980791	0	0	0	0	0	0	0.00147068	0	0	0	0	0.00580225	0.00774161	0.00372034	0	0	0	0	0	0	0.00161054	0	0.00160021	0.00267308	0.0020756	0.00349082	0
ASV_217	Eukaryota	Alveolata	Dinoflagellata	Dinophyceae	Gonyaulacales	NA	NA	NA	AGCTCCAATAGCGTATATTAAAGTTGTTGCGGTTAAAACGCTCGTAGTTTGAAATCTGTCAAGGATGATCTGTCTGCCCTCTGGGTGTGTATTTGGTCTAGCCTTGGCATTTCCTTGAATAAAATAACTGCACTTGATTGTGTGGTGTTGATTTCAAGGTGTTTACTTTGAGGAAATCAGAGTGCTTCCAGCAGGTGTGCGCCTTGAATACATTAGCATGGAATATCAGTATATGGTTTTGATTTTTACTTGTTGGTTTTTAAAATTGAAGCAATGATAAATAGGGATAATTGGGGGCACTTGTATTTAATTGTCAGAGGTGAAATTCTTGGATTTGTGAAAGACAAACTACTGCGAAAGCATTTGCCAAAAATGTTTTCA	0	0	0	0	0	0	0	0	0	0	0	0	0	0	0	0.000786965	0	0	0	0	0	0	0	0	0	0	0	0.00160994	0.00299144	0.00086619	0.0037299	0.00243675	0.00171049	0.000834028	0	0	0.00135227	0	0.00126721	0
ASV_218	Eukaryota	Alveolata	Ciliophora	Spirotrichea	Tintinnida	TIN_11	Helicostomella	Helicostomella_subulata	AGCTCCAATAGCGTATATTAAAGTTGTTGCAGTTAAAAAGCTCGTAGTTGGATTTCTGGTAGAAGGTTAGAGCGCACCTGCGTGATGCTCGCGTCTTCTGCCATCCTTCTGTTAACCTAGCATGGCCTTGATTGGTCGGCTAGGGGCTCAGATATTTTACCTTGAGAAAATTAGAGTGTTTCAGGCAGGCTTGTGCCCGGATACATTAGCATGGAATAATAGAATAGGACTTTAGCCTCTTCTGTTGGTCTGAGGGGTTGAAGTAATGATTAATAGGGATAGTTGGGGGCATTAGTACTTAACTGTCAGAGGTGAAATTCTCGGATTTGTTAAAGACTAACTTATGCGAAAGCATTTGCCAAGGATGTTTTCA	0	0	0	0	0	0.000199832	0.000624463	0.000518911	0.00112148	0	0	0	0	0	0	0	0	0	0	0	0	0	0	0	0	0	0	0	0	0	0	0	0	0	0	0	0	0	0	0
ASV_219	Eukaryota	Stramenopiles	Ochrophyta	Bacillariophyta	Bacillariophyta_X	Polar-centric-Mediophyceae	Chaetoceros	Chaetoceros_muellerii	AGCTCCAATAGCGTATATTTTAGTTGTTGCAGTTAAAAAGCTCGTAGTTGAATTTCTGGTGAGTGAGAGTGGTCCGATCAATGATTGGTGCTTGCTCTCGCTGGCCATCCTTGGGTTTAGCCAGTCTGGCATTAAGTTGTCGGGCTGGGGATGCCCATCGTTTACTGTGAAAAAATTAGAGTGTTCAAAGCAGACTTATGTCGTTGAATATATTAGCATGGAATAATAAGATAGGACTACAGTGCTATTTTGTTGGTTTGCGCACCGTGGTAATGATGAATAGGGACAGTTGTGGGTATTCGTATTCACTTGTAAGAGGTGAAATTCTTAGATTAAGGGAAGACGAACTACTGCGAAAGCATTTACCAAGGATGTTTTCA	0	0	0	0	0	0	0	0	0	0	0	0	0	0	0	0	0	0	0.00123594	0.00102641	0.00119402	0.00347252	0.00368746	0.00289816	0.00317084	0.00333096	0.00387774	0.00270878	0.00310577	0.00372141	0.00188639	0.00276903	0.00222187	0.00290472	0.00260597	0.00289353	0.00410397	0.00373608	0.00286917	0
ASV_220	Eukaryota	Rhizaria	Cercozoa	Filosa-Thecofilosea	Ebriida	Ebriidae	Ebria	Ebria_tripartita	AGCTCCAATAGCGTATATTAAAGTTGTTGCAGTTAAAAAGCTCGTAGTTGGATTTCTGGTTTGATGCCCTGGCCCGCTGCTATTTTGGTAGTGTGTGCCGGTTGTGCGTCTGCCATCCTTCTAGGGAACGTTCCTTCTCTTCACTGAGCCGGGTTCGTGATCTAGATCGTTTACTTTGAAAAAATTAGAGTGTTTAAAGCAGGCTTTTGCTATGAATACATTAGCATGGAATAATAATCTAGGACTTCGGTCATATTTTGTTGGTTTCTGTAACTGAAGTAATGATTGATAGGGATAGTTGGGGGTGCTAGTATTGAGCGGCCAGAGGTGAAATTCTTGGATTCGCTCAAGACTAACTTATGCGAAAGCATTCACCAAGGATGTCTTCT	0.0028426	0.00208217	0.003343	0.00225729	0.00215667	0.00221148	0.000182135	0.000518911	0.0012056	0.000559489	0.000466368	0.000237023	0	0	0.000428831	0	0	0	0	0	0	0	0	0	0	0	0	0	0	0	0	0	0	0	0	0	0	0	0	0
ASV_221	Eukaryota	Archaeplastida	Chlorophyta	Pedinophyceae	Marsupiomonadales	Marsupiomonadaceae	Marsupiomonas	Marsupiomonas_pelliculata	AGCTCCAATAGCGTATATTTAAGTTGTTGCAGTTAAAAAGCTCGTAGTTGGATTTCGGGCGGGTTCTGTCGGTCCGGACATGGTCCGAGCACTGATACGGCCCGCCTTCCTGCGGGGATCGGGCGTTCGCGTCCGGGTTCCGCGAGGTTACTTTGAGTAAATTAGAGTGTTCAAGGCAGGCGGTCGCTCTGAATACGTTAGCATGGAATAACGCGATAGGACTCTGGCCTATCTGGTTGGCCTGTAGGACCGGAGTAATGGTTAAGAGGGACAGTCGGGGGCATTCGTATTTCATTGTCAGAGGTGAAATTCTTGGATTTATGAAAGACGAACATCTGCGAAAGCATTTGCCAAGGATGTTTTCA	0	0	0	0	0	0	0	0	0	0	0	0	0.000657848	0.000957934	0.00112156	0.000786965	0.000928544	0.000793607	0.0011938	0.0012562	0.0010803	0	0.00112565	0.00163661	0	0	0	0.000255545	0.00040013	0.000465176	0.00137192	0.000933559	0.000899328	0.00158178	0.00095632	0.00096451	0.00490589	0.00478609	0.00406465	0.0014399
ASV_222	Eukaryota	Alveolata	Dinoflagellata	Dinophyceae	Gymnodiniales	Warnowiaceae	Warnowia	Warnowia_sp.	AGCTCCAATAGCGTATATTAAAGTTGTTGCGGTTAAAAAGCTCGTAGTTGGATTTCTGCTGAGGACGACCGGTCCGCCCTCTGGGTGAGTATCTGGCTCGGCCTTGGCATCTTCTTGGAGAACGTAACTGCACTTGACTGTGTGGTGCGGTATTCAGGACTTTTACTTTGAGGAAATTAGAGTGTTTCAAGCAGGCACATGCCTTGAATACATTAGCATGGAATAATGAGATAGGACCTTGGTTCTATTTTGTTGGTTTCTAGAGCTGAGGTAATGATTAATAGGGATAGTTGGGGGCATTCGTATTTAACTGTCAGAGGTGAAATTCTTGGATTTGTTAAAGACGGACTACTGCGAAAGCATTTGCCAAGGATGTTTTCA	0	0	0	0	0	0	0	0	0	0	0	0	0	0	0.000593765	0	0.000323584	0.000361996	0	0	0	0	0	0	0.000802579	0	0	0	0	0	0	0	0	0	0	0	0	0	0	0
ASV_223	Eukaryota	Alveolata	Dinoflagellata	Dinophyceae	Gymnodiniales	Kareniaceae	Karlodinium	Karlodinium_veneficum	AGCTCCAATAGCGTATATTAAAGTTGTTGCGGTTAAAAAGCTCGTAGTTGGATTTCTGCCGAGGACGACCGGTCCGCCCTCTGGGTGAGCATCTGGTACGGCCTGGGCATCTTCTTGGAGAACGTATCTGCACTTGACTGTGTGGTGCGGTATCCAGGACTTTTACTTTGAGGAAATTAGAGTGTTTCAAGCAGGCATACGCCTTGAATACATTAGCATGGAATAATAAGATAGGACCTCGGTTCTATTTTGTTGGTTTCTAGAGCTGAGGTAATGATTAATAGGGATAGTTGGGGGCATTCGTATTTAACTGTCAGAGGTGAAATTCTTGGATTTGTTAAAGACGGACTACTGCGAAAGCATTTGCCAAGGATGTTTTCA	0.000687221	0.00117604	0.000928611	0.000851111	0.00107244	0.0012656	0.00279708	0.00312829	0.00353268	0.00159239	0.00175785	0.00191594	0.00041863	0.000354019	0.00115454	0.000825668	0.0013084	0.0010303	0.00161515	0.00189963	0.00217956	0.00148217	0.00106742	0.00216509	0.000526281	0	0.000515125	0.0016866	0.00167673	0.00141157	0.00207217	0.00175636	0.00171049	0	0.000382528	0.000416493	0.000361652	0	0.000263007	0.000244051
ASV_224	Eukaryota	Alveolata	Ciliophora	Spirotrichea	Tintinnida	TIN_07	Tintinnopsis	Tintinnopsis_sp.	AGCTCCAATAGCGTATATTAAAGTTGTTGCAGTTAAAAAGCTCGTAGTTGGATTTCTGGTTGAAGTCGATAGCGCACTTGTGTGAGGCTTGAGACTTTTGCCATCCTTCTGTTAACCTTCTCGACATTGATTTGTCGGTTTGGGGCTCAGATATTTTACCTTGAGAAAATTAGAGTGTTTCAGGCAGGCTTGTGCCCGGATACATTAGCATGGAATAATAGAATAGGACTTTAGCCTCTTCTGTTGGTCTGAGGGGTTGGAGTAATGATTAATAGGGATAGTTGGGGGCATTAGTACTTAACTGTCAGAGGTGAAATTCTCGGATTTGTTAAAGACTAACTTATGCGAAAGCATTTGCCAAGGATGTTTTCA	0	0.000231352	0	0	8.24956e-05	0	0	0	0	0.000129113	0	0	0	0	0	0	0	0	0	0.000490226	0.000606486	0	0	0	0	0	0	0	0	0	0	0	0	0	0	0	0	0	0	0
ASV_225	Eukaryota	Alveolata	Dinoflagellata	Syndiniales	Dino-Group-I	Dino-Group-I-Clade-4	Dino-Group-I-Clade-4_X	Dino-Group-I-Clade-4_X_sp.	AGCTCCAATAGCGTATATTAAAATTGTTGCGGTTAAAACGCTCGTAGTTGGATATCTGCCAAGGAGTTTCGGTCCTCCCCAGTGGAGAATACGCGGAACATTTCTTGGCACTTGTTCAGGGAAGGTGTTTGCACTTTGTTGTGCGTCACGTGATCTGAATTTTTACTTTGAGGAAATGAGAGTGTTTCAAGCAGGCTTTTGCCATGAATATGATAGCATGGAATAATAGCACAGGACCCCTTTCCAAAGCTGTTGGTTTTTGGAACGAGGTAATCATAATAAGGACAGTTGGGGGTATTCGTATTTAACTGTCAGAGGTGAAATTCTTGGATTTTTTAAAGACGAACTATTGCGAAGGCATCTGCCCAGGATGTTTTTG	0.0013432	0	0	0	0	0	0.000806598	0.001023	0	0	0	0	0.0147956	0.0111412	0.0155204	0.000722459	0.00115365	0.000765761	0	0	0	0	0	0	0	0	0	0	0	0	0	0	0	0	0	0	0	0	0	0
ASV_226	Eukaryota	Stramenopiles	Ochrophyta	Bacillariophyta	Bacillariophyta_X	Polar-centric-Mediophyceae	Skeletonema	Skeletonema_sp.	AGCTCCAATAGCGTATATTAAAGTTGTTGCAGTTAAAAAGCTCGTAGTTGGATTTCTGGTAGGAGGAACGGGCCACTCACTCTGTGTGTGAGCTCTGTCCCTCTCGCCATCCTTGGTGAGAACCTTCTTGGTATTAAGTTATCGGGATGGGGATAACCATCGTTTACTGTGAAAAAATTAGAGTGTTTAAAGCAGGCTTATGCCGTTGAATATATTAGCATGGAATAATAAGATAGGACTTTTCGTCTATTTTGTTGGTTTGCGACTGAAAGTAATGATTAATAGGGACAGTTGGGGGTATTCGTATTTCATTGTCAGAGGTGAAATTCTTGGATTTCTGAAAGACGAACTACTGCGAAAGCATTTACCAAGGATGTTTTCA	0	0	0	0	0	0	0	0	0	0	0.000251121	0	0.000167452	0	0.000197922	7.74064e-05	0	0	0.000126403	9.19174e-05	0.000189527	0	0.000213484	0.000187528	0.00013157	0.000275666	0.000414962	0	0.000114323	0.000112284	0.000414434	0.000427222	0.000440847	0.000345115	0.000645516	0.000438414	0.000833373	0.000488377	0.000765111	0.00131788
ASV_227	Eukaryota	Alveolata	Ciliophora	Spirotrichea	Strombidiida	Strombidiidae	NA	NA	AGCTCCAATAGCGTATATTAAAGTTGTTGCAGTTAAAAAGCTCGTAGTTGGATTTCTGGGGGGGTGCCAATGTCCGCCCACGTGCGTGTGCAGCGGCGCCCTCTCATCCTTCTGTTAACGCCTCTTGGCATTCATTTGCTGGTGGCGGGCTCAGATATTTTACCTTGAGAAAATTAGAGTGTTTCAGGCAGGCTAGGCCGGAATACATTAGCATGGAATAATGGAATAGGACTACGGTCTCTTTGTTGGTTTGAGGGACTGCAGTAATGATTAATAGGGATAGTTGGGGGCATTAGTATTTAATTGTCAGAGGTGGAATTCTCGGATTTGTTAAAGACTAACTTATGCGAAAGCATTTGCCAAGGATGTTTTCA	0	0	0	0	0	0	0	0	0	0	0	0	0	0	0	0	0	0	0	0	0	0	0	0	0	0	0	0.00206992	0.0015243	0.000946392	0.00177206	0.00224687	0.00236294	0.00112162	0.00107586	0.000350731	0.00234288	0.00439539	0.00313217	0.000683344
ASV_228	Eukaryota	Alveolata	Dinoflagellata	Dinophyceae	NA	NA	NA	NA	AGCTCCAATAGCGTATATTAAAGTTGTTGCGGTTAAAAAGCTCGTAGTTGGATTTCTGCCGAGGACGTCCGGTCCGCCCTCTGGGTGAGTACATGGCACAGCCTGGGCATCTTCTTGGGGAACGTATCTGCACTTGACTGTGTGGTGCGGTATCCAGGACTTTTACTTTGAGGAAATTAGAGTGTTTCAAGCAGGCTCACGCCTTGAATACATTAGCATGGAATAATAAGATAGGACCTCGGTTCTATTTTGTTGGTTTCTAGAGCTGAGGTAATGATTAATAGGGATAGTTGGGGGCATTCGTATTTAACTGTCAGAGGTGAAATTCTTGGATTTGTTAAAGACGGACTACTGCGAAAGCATTTGCCAAGGATGTTTTCA	0	0	0	0	0	0	0	0	0	0	0	0	0	0	0	0	0	0	0.00289322	0.00450395	0.00346834	0	0	0	0	0	0	0.00120106	0.00085742	0.00107472	0.00178635	0.00196206	0.00156942	0.00296224	0.00334712	0.00177558	0.00220136	0.00200234	0	0.00112264
ASV_229	Eukaryota	Alveolata	Dinoflagellata	Dinophyceae	Dinophyceae_X	Oodiniaceae	Oodinium	Oodinium_pouchetii	AGCTCCAATAGCATATATCAAAGTTGTTGCGGTTAAAAAGCTCGTAGTTGGATTTCTGTCGAGAGCATCTGTTCCGCTCATTGGGCGTGCATTTGGTTTGCTTTGGGCATAGTTCAGACTATCTGTGAGGCACTTGACTGTGTGTCCCGAAAGTCTGATCTTTTACTTTGAGGAAATTAGAGTGTTTCTCGCAGGCATACGCCTTGAATTTAATAGCATGGAATCATGACTTAGGACTTTACTTCTGATATGTTGGTTCTTAGGAAGAAAGTAATGACCAACAGGGACAACTGGGGGCATTCGAAATTAACAGTCAGAGGTGAAATTCTTGAATTTGTTAAAGACGGACAACTGCGAAAGCATTTGTCACGGATGTTTTCA	0	0	0	0	0	0	0	0	0	0	0	0	0	0	0	0	0	0	0	0	0	0	0	0	0	0	0	0	0	0	0	0	0	0	0	0	0	0	0	0
ASV_230	Eukaryota	Archaeplastida	Chlorophyta	Mamiellophyceae	Mamiellales	Mamiellaceae	Micromonas	Micromonas_bravo_I	AGCTCCAATAGCGTATATTTAAGTTGTTGCAGTTAAAAAGCTCGTAGTTGGATTTCGGTTGAGAACGGCCGGTCCGCCGTTTGGTGTGCACTGGCTGGTTTCAACTTCCTGTAGAGGACGCGCTCTGGCTTCATCGCTGGACGCGGAGTCTACGTGGTTACTTTGAAAAAATTAGAGTGTTCAAAGCGGGCTTACGCTTGAATATTTCAGCATGGAATAACACTATAGGACTCCTGTCCTATTTCGTTGGTCTCGGGACGGGAGTAATGATTAAGAGGAACAGTTGGGGGCATTCGTATTTCATTGTCAGAGGTGAAATTCTTGGATTTATGAAAGACGAACTTCTGCGAAAGCATTTGCCAAGGATGTTTTCA	0.00131197	0.001311	0.0016715	0.00442208	0.00410121	0.00504909	0.00334348	0.00260938	0.00269156	0.00154935	0.00129148	0.00163941	0.000861182	0.000832986	0.000725713	0	0	0	0	0	0	0	0	0	0	0	0	0	0	0	0	0	0	0	0	0	0	0	0	0
ASV_232	Eukaryota	Stramenopiles	Ochrophyta	Bacillariophyta	Bacillariophyta_X	Polar-centric-Mediophyceae	Ditylum	Ditylum_sp.	AGCTCCAATAGCGTATATTAAAGTTGTTGCAGTTAAAAAGCTCGTAGTTGGATTTCTGGTGGGAGCGATCGGTCCGACACTTTGTGTGGGTACTCGTATTGTCTCCGGCCATCCTTGGGCGGAGCTTGTCTGGCATTAAGTTGTCGGGCAGGGGATGCCCATCGTTTACTGTGAAAAAATTAGAGTGTTCAAAGCAGGCTTATGCCGTTGAATATATTAGCATGGAATAATAAGATAGGACCTCGGTACTATTTTGTTGGTTTGTGTGCCAAGGTAATGATTAATAGGGACAGTTGGGGGTATTCGTATTCAGTTGTCAGAGGTGAAATTCTTGGATTTACGGAAGACGAACTACTGCGAAAGCATTTACCAAGGATGTTTTCA	0.0020929	0.00258343	0.00151435	0.000222029	0.000447833	0.000466275	0.000559415	0.000444781	0.000504668	0.00105442	0.000932735	0.000730821	0.0005502	0.000270721	0.000214415	0	0	0	0	0	0	0	0	0	7.89422e-05	0.000160805	0	0.0005622	0.000743098	0.000272689	0.000471597	0.00036393	0.000423213	0.000373875	0.00112368	0.000854907	0.00251584	0.00234421	0.00215187	0.00656498
ASV_233	Eukaryota	Stramenopiles	Ochrophyta	Bacillariophyta	Bacillariophyta_X	Raphid-pennate	NA	NA	AGCTCCAATAGCGTATATTAAAGTTGTTGCAGTTAAAAAGCTCGTAGTTGGATTTGTGGTGTACGCAGGCGGCCTGTCACAATGTGTCGGAGCTTGCTTGCGTCGCCATCCTTGGGTGGATCCTGTGTGGCATTCAGTTGTCGTGCAGGGGATGCCCATCGTTTACTGTGAAAAAATTAGAGTGTTCAAAGCAGGCTTATGCCGTTGAATATATTAGCATGGAATAATAAGATAGGACCTTGGTACTATTTTGTTGGTTTGCGCACCAAGGTAATGATTAATAGGGACAGTTGGGGGTATTCGTATTCCATTGTCAGAGGTGAAATTCTTGGATTTTTGGAAGACGAACTACTGCGAAAGCATTTACCAAGGATGTTTTCA	0.000749695	0.00119532	0.000785748	0.000407053	0.000424263	0.000546208	0.00193844	0.00213495	0.00204671	0.00122657	0.000932735	0.00134313	0.00230845	0.00172845	0.00234207	0.00221898	0.00239171	0.00210236	0.0024157	0.00208346	0.00257756	0.00258321	0.00211544	0.0020969	0.000723637	0.00105672	0.000572361	0.000306654	0.000419183	0.000673703	0.000328689	0.000379753	0.000387945	0.000517673	0.00071724	0.00103027	0.000503168	0.000781403	0.000263007	0.000854179
ASV_234	Eukaryota	Hacrobia	Picozoa	Picozoa_X	Picozoa_XX	Picozoa_XXX	Picozoa_XXXX	Picozoa_XXXX_sp.	AGCTCCAATAGCGTATATTAAAGTTGTTGCAGTTAAAAAGCTCGTAGTCGGATTTTGGCATCACGCCGCACTGTCTGCCGATTGGTAAGCACGGTTTGGCGGGTGCTTCCTTCCGGTGCTGCGTTCTGCTCTTAATTGAGCGGTTCGTTGGTTCCGGTTCTTTTACTTTGAGAAAATTAGAGTGTTCAAAGCAGGCCTATGCTCTGAATAGGTTAGCATGGAATAATAGAATAGGACTTTGGTTCTATTTTGTTGGTTTCTAGGACCGAAGTAATGATTAATAGGGACAGTTGGGGGCATTCATATTCCATTGTCAGAGGTGAAATTCTTGGATTAACGGAAGATGAACTTCTGCGAAAGCATCTGCCAAGGATGTTTTCA	0	0	0	0	0	0	0	0	0	0	0	0	0	0	0	0	0	0	0	0	0	0	0	0	0	0	0	0	0	0	0	0	0	0	0	0	0	0	0	0
ASV_235	Eukaryota	Stramenopiles	Ochrophyta	Bacillariophyta	Bacillariophyta_X	Radial-centric-basal-Coscinodiscophyceae	Rhizosolenia	Rhizosolenia_similoides	AGCTCCAATAGCGTATATTAAAGTTGTTGCAGTTAAAAAGCTCGTAGTTGAATTTCTGGTTAGAATAGTCGGTCTTGCACTCAGTGTAAGTACCAGACTCTTCTTCCCATCTTTAGGGAGAACTCATATGGCATTAATTTGTTGTGTGATGTATCCTTATCGTTTACTGTGAAAAAATTAGAGTGTTCAAAGCAGGCTTATGCCGTTGAATATATTAGCATGGAATAATAAGATAGGACTATGGTACTATTTTGTTGGTTTGTGCACCATGGTAATGATTAAAAGAAACAGTCAGGGGTATTAGTATTCCGTAGTCAGAGGTGAAATTCTTGGATTTGCGGAAGACTCACAACTGCGAAAGCATTTACCAGGGATGTTTTCA	0.000156187	0.000231352	0.000285727	0.000148019	4.71403e-05	0.000159866	0.000117087	0.000340998	0.000476631	0.000150632	0.000107623	0.000316031	0.000478435	0	0.000164935	0.00114819	0.00199778	0.00178213	0.000435387	0.000321711	0.000549628	0.00152452	0.00130031	0.00114221	0.000986777	0.00126347	0.00144521	0.00380763	0.00619248	0.00492445	0.00114327	0.00118673	0.00162232	0.000632711	0.000860688	0.000832986	6.2896e-05	0	0.000119549	0.000292862
ASV_236	Eukaryota	Alveolata	Dinoflagellata	Syndiniales	Dino-Group-II	Dino-Group-II-Clade-1	Dino-Group-II-Clade-1_X	Dino-Group-II-Clade-1_X_sp.	AGCTCCAATAGCGTATATTAAAGTTGTTGCGGTAAAAAAGCTCGTAGTTGGATTTCTGTTGAGGATGACCGGTCCGCACCACGTGCTGGTATCTGGTTCAGCCTCGGCATCCTCTCGATGGACGTTTCTGCGCTTGATTGCGTGGAGCGGATCTCGAGACTTTTACTTTGAGGAAATTAGAGTGTTCACGGCAGGCTATCGCCAGGATACATTAGCATGGAATAATACTATAGGATCTCGGTTCTATTTTGTTGGTTTCTAGAATTGAGATAATGATTAATAGGGACAATTGGGGGCATTCGTATCAACACGTCAGAGGTGGAATTCTTGGATTGTGTTGCGACGAACTACTGCGAAAGCATTTGCCAAGGATGTTTTCA	0	0	0	0	0	0	0	0	0	0	0	0	0	0	0	0	0	0	0	0	0	0	0	0	0	0	0	0.000766636	0.000609721	0.000545379	0.00144337	0.00145572	0.00176339	0.00767881	0.00590528	0.00677349	0.00267308	0.0029791	0.00289308	0.000366077
ASV_237	Eukaryota	Rhizaria	Cercozoa	Filosa-Thecofilosea	Cryomonadida	Protaspa-lineage	Protaspa-lineage_X	Protaspa-lineage_X_sp.	AGCTCCAAGAGCGTATATTAAAGTTGTTGCAGTTAAAAAGCTCGTAGTTGGATTTCTGGTACAATGCGCCTGGCCCGCGGCGGTTACGCCTGTGAGTGCCGGTGCGCGTTTGCCATCCTTCTAGAAAACGTTTCTACCCTTCACTGGGCCGGACTCGCGATCTAGATCTTTTACTTTGAAAAAATTAGAGTGTTTAAAGCAGGCTTTTGCTATGAATACATTAGCATGGAATAATAATCTAGGACTTCGGTTCTATTTTGTTGGTTTCTAGTACTGAAGTAATGATTGATAGGGAGCGTTTGGGGATGCCTGAATTGGCCGGCCAGAGGTGAAATTCTTGGATTCGGTCAAGTCAAACTTATGCGAAAGCATTCATCAAGGAGCTCTTCT	0	0	0	0	0	0	0	0	0	0	0	0	0.00216492	0.0014369	0.00161636	0.0140106	0.014716	0.0147583	0	0	0	0	0	0	0	0	0	0	0	0	0	0	0	0	0	0	0	0	0	0
ASV_238	Eukaryota	Rhizaria	Cercozoa	Filosa-Imbricatea	Filosa-Imbricatea_X	Novel-clade-2	Novel-clade-2_X	Novel-clade-2_X_sp.	AGCTCCAGTAGCGTATATTAATGTTGTTGCAGTTAAAAAGCTCGTAGTTGGATTTCTATCCGTTTTGCCCGATCCGATCTACACAGTAGTTTGGTATTGGAGCTGAAGCGGGTATCCTATCATGAAGGAGTGGCCCAGTGTCGTTTCCTGAGTGGTTCTTTTACTTTGAAAAAATTAGAGTGTTTAAAGCAGGCTTGCGCAATGAATACATTAGCATGGAATAATAACATAGGACTTTGGTCTCTATTTTGTTGGTTTCTAGAACTGAAGTAATGATTGATAGGGATAGTTGGGGGTGCTAGTATTGAGCGGCCAGAGGTGAAATTCTTAGATTCGCTCAAGACTAACTTATGCGAAAGCATTCACCAAGGATGTCTTCT	0	0	0	0	0	0	0	0	0	0.000408857	0	0.000572806	0	0	0	0	0	0	0.00421342	0.00392181	0.00377158	0.000402304	0	0.000460295	0	0	0	0	0	0.000112284	7.14541e-05	0	0.000176339	0.00267464	0.0026777	0.0032881	0.00102206	0.00112327	0.000597743	0.000268456
ASV_239	Eukaryota	Stramenopiles	Ochrophyta	Bacillariophyta	Bacillariophyta_X	Radial-centric-basal-Coscinodiscophyceae	Coscinodiscus	Coscinodiscus_sp.	AGCTCCAGTGGTGTATGCTAGATTTGTTGCGATTAGAAAGCTCGTAGTTGGATATCTGGTGGGAGCAATCAGTCTGATACTTTGTATCAGAACTTGTATTGTCTCTGACCATCCTTGGGGGGAGCCTGTCTGGCATTAGGTTGTCGGACAGGGGACCACCATCTTTTACTGTGAAGAAATTAGAGTGTTCAAAGCAGGCTTATGCCATTGAATATATTAGCATGGAATAATTTTATAGGGCCTTGGTTCTATTTTGTTGGTTTGTGCGCCATGGTAATGATTAATAGGGACAGTTGTGGGTATTTGTATTACAATGTCAGAGGTGAAATTCTTGGATTTTTGTAAGACAAACTACTGCGAAAGCATTTACCAAGGATGTTTTCA	0.00034361	0.000501263	0.000485735	0	0.000483189	0.000253121	0.000884656	0.000696823	0.00112148	0.00131265	0.00114798	0.00185668	0.000861182	0.00239484	0.00155039	0.000129011	0	0	0.000126403	0.000107237	0	0	5.8223e-05	0	0.000421025	0.000826997	0	0	0.00015243	0	0.000142908	9.49382e-05	0	0.000172558	0.00047816	0.000263048	0	0	0	0.000170836
ASV_240	Eukaryota	Alveolata	Ciliophora	Spirotrichea	Tintinnida	Tintinnidae	Amphorellopsis	Amphorellopsis_acuta	AGCTCCAATAGCGTATATTAAAGTTGTTGCAGTTAAAAAGCTCGTAGTTGGATTTCTGGCAGGGGTTGAGAGCCCGCACGCAGCGTGTGCTTTATAACCCCTACCATCCTTCTGTTAAACTGTCGGGTCTTCACCGACCCGGCAGCGGCTCAGATAATTTACCTTGAGAAAATTAGAGTGTTTCAGGCAGGCCGACGCCGGGATACATTAGCATGGAATAATAGAATAGGACTGTCGCCTCTTCTGTTGGTCTGAGGGGTGGCCGTAATGATTAATAGGGATAGTTGGGGGCATTAGTACTTAACTGTCAGAGGTGAAATTCTCGGATTTGTTAAAGACTAACTTATGCGAAAGCATTTGCCAAGGATGTTTTCA	0.00621622	0.0118375	0.0132577	0.00127667	0.00193275	0.00238466	0.00118388	0.000770953	0.00103737	0.0010329	0.000896861	0.00082958	0.000310982	0.000208247	0.000197922	6.45053e-05	0.00098482	0.00100245	0	0	0	0	0	0	6.57851e-05	0	0	0.0011244	0.00070499	0.000224568	7.14541e-05	0	0	0	0.000215172	0.000131524	0	0	0.000215187	0.000854179
ASV_241	Eukaryota	Stramenopiles	Stramenopiles_X	Bicoecea	Bicoecales	Bicoecaceae	Bicosoeca	Bicosoeca_vacillans	AGCTCCAATAGCGTATATTAAAGTTGTTGCAGTTAAAAAGCTCGTAGTTGAATTTCTGGTCCGGGTGCCGGTCAGCCGCAAGGCTCGCACTTGGTTTCTAACCCGGATCATCCTTGCGGGGAAGTCGTCTGGCCTTCACTGGTTCGGGCGGTCGGACCCGCATCGATTACTGTGAACAAATTAGAGTGTTTAAAGCAGGCGTTTGCTTGAATACATTAGCATGGAATAATGATATAGGACTTTGGTGCTATTTCGTTGGTTGCGTACCGAAGTAATGATTAATAGGGATAGTTGGGGGTATTCATATTTGATTGTCAGAGGTGAAATTCTTGGATTTATTAAAGATGAACAACTGCGAAAGCATTTACCAAGGATGTTTTCA	0.000593509	0.000809732	0.000828607	0.000333043	0.000942807	0.000786006	0.00627065	0.00833222	0.00874758	0	0	0	0.000358826	0.000437318	0.000577272	0.000812767	0.000787856	0.000765761	0	0	0	0	0	0	0	0	0	0	0	0	0.000285816	0.000174053	0.000599552	0.00109286	0.00114758	0.00107411	0.00209129	0.00205118	0.00243879	0.00307505
ASV_243	Eukaryota	Alveolata	Dinoflagellata	Dinophyceae	Peridiniales	Amphidiniopsidaceae	Islandinium	Islandinium_tricingulatum	AGCTCCAATAGCGTATATTGAAGTTGCTGCGGTTGAAAAGCTCGTAGTTGGATTTCTGCCAAGGACGATCGGTCCGCCCTTTGGGTGAGCACCTGACTCGGCCTGGGCATCTTCTTGGGGAGCGTGGCTGTACTTCACTGTGCGGCGCGGTGTCCAGGACTTTTACTTTGAGGAAATTAGAGTGTTTCAAGCAGGCTCACGCCTTGAATACATTAGCATGGAATAATAAGATTAGACCTTGGTTTATTTTGTTGGTTTCTAGACCCGAGGTAATGGTTAATAGGGATAGTTGGGGGCATTCGTATTTAACTGTCAGAGGTGAAATTCTTGGATTTGTTAAGGACGGACCACTGCGAAAGCATTTGCCAAGAATGTTTTCA	0	0	0	0	0	0	0	0	0	0	0	0	0	0	0	0	0	0	0	0	0	0	0	0	0	0	0	0	0	0	0	0	0	0	0	0	0	0	0	0
ASV_244	Eukaryota	Alveolata	Dinoflagellata	Dinophyceae	Prorocentrales	Prorocentraceae	Prorocentrum	Prorocentrum_cordatum	AGCTCCAATAGCGTATATTAAAGTTGTTGCGGTTAAAAAGCTCGTAGTTGGATTTCTGCCGAGGACGACCGGTCCGCCCTCTGGGTGAGTATCTGGCTCGGCCTGGGCATCTTCTTGGAGAACGTAGCTGCACTTGACTGTGTGGTGCGGTATCCAGGACTTTTACTTTGAGGAAATTAGAGTGTTTCAAGCAGGCTTACGCCTTGAATACATTAGCATGGAATAATAAGATAGGACCTCGGTTCTATTTTGTTGGTTTCTAGAGCTGAGGTAATGATTAATAGGGATAGTTGGGGGCATTCGTATTTAACTGTCAGAGGTGAAATTCTTGGATTTGTTAAAGACGGACTACTGCGAAAGCATTTGCCAAGGATGTTTTCA	0	0	0	0	0	0	0	0	0	0	0	0	0	0	0	0	0	0	0	0	0	0	0	0	0	0	0	0.00150772	0.00171484	0.000834109	0.0098035	0.0117882	0.0128727	0	0.00289287	0.00223591	7.86201e-05	0	0	0.00185479
ASV_246	Eukaryota	Alveolata	Dinoflagellata	Dinophyceae	Dinophyceae_X	Dinophyceae_XX	Dinophyceae_XXX	Dinophyceae_XXX_sp.	AGCTCCAATAGCGTATATTAAAGTTGTTGCGGTTAAAAAGCTCGTAGTTGGATTTCTGGACAGGACGACCGGTCTACCCACTGGGTGAGCACATGGTTCGGCTTGGCCATTTTCTTGGAGAACGCTTCTGCGCTTCGTTGTGTGGGGTGGTATCCAAGACTTTTACTTTGAGGAAATTAGAGTGTTTCAAGCAGGCGCACGCCCTGAACACATTAGCATGGAATAATGAGATAGGACCTTGGCTCTATTTTGTTGGTTTCTAGAGCTGAGGTAATGATTAATAGGGATAGTCGGGGGCATTCGTATTTAACTGTCAGAGGTGAAATTCTTGGATTTGTTAAAGACGGACTACTGCGAAAGCATTTGCCAAGGATGTTTTCA	0	0	0	0	0	0	0	0	0	0	0	0	0	0	0	0	0	0	0	0	0	0.00133395	0.00163024	0.00109107	0.000644694	0	0.000829923	0.00250434	0.001772	0.00198903	0	0	0	0	0.000262988	0	0.000377376	0	0	0.000610128
ASV_247	Eukaryota	Hacrobia	Telonemia	Telonemia_X	Telonemia_XX	Telonemia-Group-1	Telonemia-Group-1_X	Telonemia-Group-1_X_sp.	AGCTCCAATAGCGTATATTAAAGTTGTTGCAGTTAAAAAGCTCGTAGTTGGATCTCAGGAGGACTTCAGTTGGTCGGCCTAACTGGTCAGAACCGTCTGTCTCTTCCTTGTTTCTGAATCCCGCCTGGAGTTCATTCTTCAGGTGTGGACTTCAGATCGTTTACCTTGAAAAAATTAGAGTGTTCAAAGCGGGCGTTTGCTTGAATACATTAGCATGGAATAATGGAATAGGACCCTGGTCCTATTTTGTTGGTTTTGAGGACTAGAGTAATGATTAATAGGGATAGTTGGGGGCATTCATATTTAATTGTCAGAGGTGAAATTCTTGGATTTATGAAAGATGAACTTCTGCGAAAGCATTTGCCAAGGATGTTTTCA	0	0	0	0	0	0	0	0	0	0.0038949	0.00330045	0.00369361	0	0	0.000181428	0	0	0	0.000308984	0.000306391	0.000303243	0.00179978	0.00262004	0.00267653	0.00136833	0.00243505	0.00216066	0.000408873	0	0	0.000114327	0.000284815	0.000282142	0.00074775	0.000549884	0.000526097	0.000455996	0.000561633	0.000430375	0
ASV_248	Eukaryota	Stramenopiles	Stramenopiles_X	MAST	MAST-6	MAST-6_X	MAST-6_XX	MAST-6_XX_sp.	AGCTCCAATAGCGTATATTAAAGTTGTTGCAGTTAAAAAGCTCGTAGTTGGATTTCTGGCGGGAGCAACCGGTCCTGCCCCTTGCGGGGTTGTGCACTAGTGTTGCATCCGGCCATCCTTGTGGAGAGCGTTTCTGGCATTAAGTTGTCGGACTCGGGATCCGCATCGTTTACTGTGAAAAAATTAGAGTGTTTAAAGCAGGCATTTGCTTGAATACATTAGCATGGAATAATAAGATAGGACTTTGTTGCTATTTTGTTGGTTTGCGCAACTTGGTAATGATTAATAGGGATAGTTGGGGGTATTCATATTTAATTGTCAGAGGTGAAATTCTTGGATTTATGAAAGATGAACTTATGCGAAAGCATTTACCATGGATGTTTTCA	0.00312373	0.00287262	0.0036573	0.000296039	0.000200346	0	0.002693	0.00249077	0.00232708	0	0	0	0	0	0	0	0	0	0	0	0	0	0	0	0	0	0	0	0	0	0	0	0	0	0	0	0	0	0	0
ASV_249	Eukaryota	Alveolata	Dinoflagellata	Dinophyceae	Peridiniales	Amphidomataceae	Amphidoma	Amphidoma languida	AGCTCCAATAGCGTATATTAAAGTTGTTGCGGTTAAAAAGCTCGTAGTTGGATTTCTGCCGAGGACGACCGGTCCGTCCTCTGGACGTTGCATCTGGCTTGGCCTGGGCATCTTCTTGGAGAACGTTACTGCACTTGACTGTGTGGTGCGGTATCCAGGACTTTTACTTTGAGGAAATTAGAGTGTTTCAAGCAGGCATACGCCTTGAATACATTAGCATGGAATAATAAGATAGGACCTCGGTTCTATTTTGTTGGTTTCTAGAGCTGAGGTAATGATTAATAGGGATAGTTGGGGGCATTCGTATTTAACTGTCAGAGGTGAAATTCTTGGATTTGTTAAAGACGGACTACTGCGAAAGCATTTGCCAAGGATGTTTTCA	0	0	0	0	0	0	0	0	0	0	0	0	0	0	0	0	0	0	0.00082864	0.000674061	0.00109926	0.00353604	0.00260063	0.0025231	0.00276298	0.0037904	0.00266148	0.00127773	0.00104796	0.00112284	0.00122901	0.00167724	0.00162232	0.000632711	0.000860688	0.000876828	0.000849097	0.000903497	0.00086075	7.32154e-05
ASV_250	Eukaryota	Rhizaria	Radiolaria	Acantharea	Acantharea_X	Acantharea_XX	Acantharea_XXX	Acantharea_XXX_sp.	AGCTCCAATAGCGTATACTAATGTTGTTGCAGTTAAAAAGCTCGTAGTCGGATTTCAGTTTATTTACATTTAACCTTTGTTGGTTTTGATGTAAATTTACTTTATGCAGGGAACTTTCATATTATTTATTTGATATGTTTTGGGACTTGCTCATTTACTTTGAGAAAATTAGAGTGTTCAAAGCAGGTATTTGCCTGAATATTACTCTTGGAATAATAATATAGGACTTCAGTTCTAGTTTGTTGGTGATCTAGAACCGGAGTAATGATTGATAGGGACAGTTGGGGTCATTCATACTGCAAAGCGAGAGGTGGAATTCTTGGACCTTTGTATGATGAACAACTGCGAAAGCATTTGACTAGGATGTTCCCG	0	0	0	0	0	0	0	0	0	0	0	0	0	0	0	0	0	0	0.000365163	0.000107237	0.000246385	0.00027526	0.000232892	0.000375055	0.000210512	0.000666192	0.00144521	0.00240213	0.00308671	0.00362516	0.00175777	0.00140825	0.00100513	0.00112162	0.000215172	0.00105219	0.00338066	0.00256398	0.00399292	0.0014399
ASV_251	Eukaryota	Rhizaria	Cercozoa	Filosa-Thecofilosea	Ebriida	TAGIRI1-lineage	TAGIRI1-lineage_X	TAGIRI1-lineage_X_sp.	AGCTCCAATAGCGTATATTAAAGTTGTTGCAGTTAAAAAGCTCGTAGTTGGATTTCTGGTCTGATGCCCTGGCCCGCGCCAAATACGGTGTGTGTGCCGGCTGTGCGTCTACCATCCTTCTAGCAAACCTTCCTACCCTTCACTGGGCCGGGTTGGCGAGTTAGATCTTTTACTTTGAAAAAATTAGAGTGTTTAAAGCAGGCTTTTGCTATGAATACATTAGCATGGAATAATAATCTAGGACTTTGGTTCTATTTTGTTGGTTTCTAGTACTGAAGTAATGATTGATAGGGATAGTTGGGGGTGCTAGTATTGAGCGGCCAGAGGTGAAATTCTTGGATTCGCTCAAGACTAACTTATGCGAAAGCATTCACCAAGGATGTCTTCT	0	0	0	0	0	0	0	0	0	0	0	0	0	0	0	0	0	0	0	0	0	0	0	0	0	0	0	0	0	0	0	0	0	0	0	0	0	0	0	0
ASV_252	Eukaryota	Stramenopiles	Ochrophyta	Bacillariophyta	Bacillariophyta_X	Polar-centric-Mediophyceae	Thalassiosira	Thalassiosira_sp.	AGCTCCAATAGCGTATATTAAAGTTGTTGCAGTTAAAAAGCTCGTAGTTGGATTTCTGGCAGGAGCGACCGGTCACGCACTCTGTGCGTGAACTTGCGTTGTCTCTGGCCATCCTTGGGGAGATCCTGTTTGGCATTAAGTTGTCGGGCAGGGGATACCCATCGTTTACTGTGAAAAAATTAGAGTGTTTAAAGCAGGCTTATGCCGTTGAATATATTAGCATGGAATAATAAGATAGGACTTCGGAACTATTTTGTTGGTTTGCGTTACGAAGTAATGATTAATAGGGACAGTTGGGGGTATTCGTATTTCGTTGTCAGAGGTGAAATTCTTGGATTTCCGAAAGACGAACTACTGCGAAAGCATTTACCAAGGATGTTTTCA	0.000780933	0	0.000657171	0	0	0	0.00128796	0.00170499	0.00165419	0.000581008	0	0.000908588	0.000263139	0	0	0.000993382	0.00136468	0.000654377	0.000168537	0.000245113	0	0	0	0	0.000171041	0	0.000558052	0	0	0.000417054	0	0	0	0	0.00083678	0.00107411	0	0	0	0.000707749
ASV_253	Eukaryota	Archaeplastida	Chlorophyta	Mamiellophyceae	Mamiellales	Bathycoccaceae	Ostreococcus	Ostreococcus_tauri	AGCTCCAATAGCGTATATTTAAGTTGCTGCAGTTAAAAAGCTCGTAGTCGGATTTTGGCTGAGAACGGTCGGTCCGCCGTTAGGTGTGCACTGACTGGTCTCAGCTTCCTGGTGAGGAGGTGTGCTTCACGGCCACTTAGTCACCGTGGTTACTTTGAAAAAATTAGAGTGTTCAAAGCGGGCTTACGCTTGAATATATTAGCATGGAATAACACCATAGGACTCCTGTCCTATTTCGTTGGTCTCGGGACGGGAGTAATGATTAAGAGGAACAGTTGGGGGCATTCGTATTTCATTGTCAGAGGTGAAATTCTTGGATTTATGAAAGACGAACTTCTGCGAAAGCATTTGCCAAGGATGTTTTCA	0	0	0	0	0	0	0	0	0	0	0	0	0	0	0	0	0	0	0	0	0	0	0	0	0	0	0	0.000485536	0.000495399	0.00057746	0.00162915	0.000680391	0.00102277	0.00103535	0.000765056	0.000460335	0.00239005	0.00239305	0.00286917	0.00146431
ASV_254	Eukaryota	Alveolata	Dinoflagellata	Syndiniales	Dino-Group-I	Dino-Group-I-Clade-5	Dino-Group-I-Clade-5_X	Dino-Group-I-Clade-5_X_sp.	AGCTCCAATAGCGTATATTAAAGTTGTTGCGGTTAAAAAGCTCGTAGTTGGATTCCTGTATGGAAGGGGCGTCCCCACCCTTTGGATGGGGGTTGCTACCTTCTTTGCATCTTCCGGAGTAGATGTTCCTCACTTAACTGTGAGGACATCGTGCTCGGGTCATTTACTTTGAGGAAAAGAGAGTGCTCCAAGCAGGCAAACGCCTGAATACGTTAGCATGGAATAATAGCATCGGATCATCGTTCAGCTGTTGGTGTCTGGACGAGGATAAAGGTGAACAGGGATTGTTGGGGGCATTCGTATTTAACTGTCAGAGGTGAAATTCTTGGATTTGTTGAAGACGAGCTACTGCGAAAGCATTTGCCAAAGATGTTCTCA	0	0	0	0	0	0	0	0	0	0	0	0	0	0	0	0	0	0	0.0127948	0.0101569	0.012016	0.000105869	9.70384e-05	0	7.89422e-05	0	0	0	0	0	0	0	0	0	0	0	0	0	0	0
ASV_255	Eukaryota	Hacrobia	Haptophyta	Pavlovophyceae	Pavlovales	Pavlovaceae	NA	NA	AGCTCCAATAGCGTATATTAAAGTTGTTGCAGTTAAAAAGCTCGTAGTCGGATTTCGGGTTGGCTTGTTCGGTCTGCCGTTGGGTAGCACTGTTCTTGGCCTTCCTTTCTGCGTGAGGCCTTGGTCGGCTTTACTGTCGGTCTTGGTGCTCTGCATGTTTACTTTGAGAAAATCAGAGTGTTCAAAGCAGGCCTTTGCCATTGTATGTGTTAGCATGGGATAATGGAATAGGACCTTGGTGCTATTTTGTTGGTTTCGAACACCGAGGTAATGATTAATAGGGACAGTCAGGGGCACTCGTATTCCGTAGAGAGAGGTGAAATTCTTAGACCCACGGAAGACGCACTACTGCGAAAGCATTTGCCAGGGATGTTTTCA	0	0	8.5718e-05	0	0	6.66107e-05	0.000260193	0.000163086	0	0.000688601	0.000430493	0.000790077	0.000621965	0.000812162	0.000874155	0.00319946	0.00294039	0.00431611	0	0	0.000189527	0.000211739	7.76307e-05	0.000153432	0.000223669	0.000229721	0.000400652	0.000127773	0	0.000160406	5.71633e-05	0	0	0.00074775	0.00023908	0.000284969	0.000534616	0.000390701	0.000669472	0.00122026
ASV_257	Eukaryota	Alveolata	Dinoflagellata	Dinophyceae	Prorocentrales	Prorocentraceae	Prorocentrum	Prorocentrum_sp.	AGCTCCAATAGCGTATATTAAAGTTGTTGCGGTTAAAAAGCTCGTAGTTGGATTTCTGCTAAGGACGACCGACCGACCCATACGGGTTTGTGTCTGGTTTGACCGAGGCATCCTCCTGGAAGACGTGGTGCCTTTACTGGTATCACGGAGTCCAGGACTTTTACTTTGAGGAAATTAGAGTGTTTCAAGCAGGCATTTGCCGTGAATACATTAGCATGGAATAATAAGATAGGACTTCGGTTCTATTTTGTTGGTTTCTAGAACTGAAGTAATGATTAATAGGGACAGTCGGGGGCATTCGTACTTAATTGTCAGAGGTGAAATTCTTGGATTTATTAAAGACGAACTACTGCGAAAGCATTTGCCAAGGATGTTTTCA	0.0034361	0.00271839	0.00291441	0.00444058	0.00500866	0.00546208	0.00179533	0.00155673	0.00168223	0	0	0	0	0	0	0	0	0	0	0	0	0	0	0	0	0	0	0	0	0	0	0	0	0	0	0	0	0	0	0
ASV_258	Eukaryota	Stramenopiles	Ochrophyta	Bacillariophyta	Bacillariophyta_X	Polar-centric-Mediophyceae	Thalassiosira	Thalassiosira_rotula	AGCTCCAATAGCGTATATTAAAGTTGTTGCAGTTAAAAAGCTCGTAGTTGGATTTCTGGCAGGAGTGACCGGTCACGCACTCTGTGCGTGAACTTGTGTTGTCTCTGGCCATCCTTGGGGAGATCCTGTTTGGCATTAAGTTGTCGGGCAGGGGATACCCATCGTTTACTGTGAAAAAATTAGAGTGTTTAAAGCAGGCTTATGCCGTTGAATATATTAGCATGGAATAATAAGATAGGACTTCGGAACTATTTTGTTGGTTTGCGTTACGAAGTAATGATTAATAGGGACAGTTGGGGGTATTCGTATTTCGTTGTCAGAGGTGAAATTCTTGGATTTCCGAAAGACGAACTACTGCGAAAGCATTTACCAAGGATGTTTTCA	0.000124949	0.000173514	0	7.40097e-05	0.000424263	0.000279765	0.000572425	0.00103782	0.000925225	4.30376e-05	0.000107623	0.000158015	0	0	0	1.29011e-05	4.22066e-05	5.56917e-05	0	0	1.89527e-05	0	0	0	0	0	0	0	0	0	0	0	0	2.87596e-05	0	0	0	0	2.39097e-05	2.44051e-05
ASV_259	Eukaryota	Alveolata	Dinoflagellata	Dinophyceae	Gonyaulacales	Gonyaulacaceae	Gonyaulax	Gonyaulax_spinifera	AGCTCCAATAGCGTATATTAAAGTTGTTGCGGTTAAAAAGCTCGTAGTTGGAATTCTGCTGAGGACAACTGGTCCGCCCTCTGGGTGAGTATCTGGTCTGGCCTTGGCATCTTCTTGGGTAACACAGTTGCACTTGATTGTGTGGTGTGGAACTCAAGGCTTTTACTTTGAGGAAATCAGAGTGCTTCCAGCAGGCTACTGCCTTGAATACATTAGCATGGAATAATAACATAAGGCTTTGGTTTTATTTTGTTGGTTTTTAGAATTGAAGTAATGATTAATAGGGATAGTTGGGGGCATTTGTATTTAACTGTCAGAGGTGAAATTCTTGGATTTGTTAAAGACAAACTACTGCGAAAGCATTTGCCAAGGATGTTTTCT	0	0	0	0	0	0	0	0	0	0	0	0	0	0	0	0	0	0	0.00596902	0.00635762	0.00716411	0.00679682	0.0129643	0.0139452	0.000539438	0.00149319	0	0.000511091	0.00146714	0	0	0	0	0	0	0	0	0	0	0
ASV_260	Eukaryota	Rhizaria	Cercozoa	Filosa-Imbricatea	Filosa-Imbricatea_X	Novel-clade-2	Novel-clade-2_X	Novel-clade-2_X_sp.	AGCTCCAATAGCGTATATTAATGTTGTTGCAGTTAAAAAGCTCGTAGTTGGATTTCTACCTATTTTGCCCGTTCCGGATGATATTCATCGTTCGGTAATGGAGCTGAAGTGGGTATCCTATCATGAAGTTGCGGCCTCGTGTCGTCGCTGAGTGGTTCTTTTACTTTGAAAAAATTAGAGTGTTTAAAGCAGGCTTGCGCAAGAATACATTAGCATGGAATAATAACATAGGACTTTGGTCTCTATTTTGTTGGTTTCTAGGACTAAAGTAATGATTGATAGGGATAGTTGGGGGTGCTAGTATTGAGCGGCCAGAGGTGAAATTCTTAGATTCGCTCAAGACTAACTTATGCGAAAGCATTCACCAAGGATGTCTTCT	0.00746572	0.00780813	0.0087718	0.00127667	0.00160277	0.00147876	0.00182135	0.00151225	0.00159812	0.00794044	0.00703139	0.00709094	0.00120805	0.00122865	0.00164935	0	0	0	0	0	0	0	0	0	0	0	0	0	0	0	0	0	0	0	0	0	0	0	0	0
ASV_261	Eukaryota	Alveolata	Dinoflagellata	Syndiniales	Dino-Group-I	Dino-Group-I-Clade-1	Dino-Group-I-Clade-1_X	Dino-Group-I-Clade-1_X_sp.	AGCTCCAATAGCGTATATTAAAGTTGTTGCGGTTAAAAAGCTCGTAGTTGGAGTTCTGCCAGGTGACGCTCGTCCGCCCAAGTGGTGTGTACAGGGCGTGCATCTGGCCCCTTCAAGGGGAACGTGTTGCACTTTATTGTGTGGCGCGAGATCCTTGACTTTTACTTTGAGGAAATAAGAGTGTTCCAAGCAGGCTCTCGTCGTGCATAGCTCAGCATGGAATAATAGCATTGGACTTCGTTTCTACGCTGTTGGTTGCAAGAAGCGAGGTAATGATGAAGAGGGATAGTTGGGGGCATTCGTATTTAACTGTCAGAGGTGAAATTCTTGGATTTGTTAAAGACGGACTACTGCGAAAGCATCTGCCATGGATGTTTTCA	0	0	0	0	0	0	0	0	0	0	0	0	0	0	0	0	0	0	0	0	0	0	0	0	0	0	0	0	0	0	0	0	0	0	0	0	0	0	0	0
ASV_263	Eukaryota	Alveolata	Ciliophora	Spirotrichea	NA	NA	NA	NA	AGCTCCAATAGCGTATATTAAAGTTGTTGCAGTTAAAAAGCTCGTAGTTGGATTTCTGGCCGGGCACCGATGTCCGCTGATCGCGTGCGCAGAGGTGCCCCGCCATCCTTCTGTTAACTCCGCCAGTGGATTCACTTCCCGGCGGAGGGCTCAGATATTTTACCTTGAGAAAATTAGAGTGTTTCAGGCAGGCTTGCGCCGGAATACATTAGCATGGAATAATGGAACAGGACTTCCGCCTCTTCTGTTGGTCCGAGGGGTGAAAGTAATGATTAATAGGGATAGTTGGGGGCATTAGTACTTAACTGTCAGAGGTGAAATTCTCGGATTAGTTAAAGACTAACTTATGCGAAAGCATTTGCCAAGGATGTTTTCA	0	0	0	0	0	0	0	0	0	0	0	0	0	0	0	0	0	0	0	0	0	0	0	0	0	0	0	0.00799857	0.00832651	0.00675307	0.00130046	0.0011709	0.000740623	0.00166806	0.00176919	0	0.00122647	0.00083024	0	0.00224527
ASV_264	Eukaryota	Alveolata	Dinoflagellata	Syndiniales	Dino-Group-II	Dino-Group-II-Clade-13	Dino-Group-II-Clade-13_X	Dino-Group-II-Clade-13_X_sp.	AGCTCCAATAGCGTATATTAAAGTTGTTGCGGTTAAAAAGCTCGTAGTTGGATTTCTACCGAAGACAGCCGGTCCACACTACGTGTGCGCATCTGGTATGACTTCGGTATCCTCATGGAGAACAGCTCTGCACTTCACTGTGTGGACTGGTATTCATGACTTTTACTTTGAGGAAATTAGAGTGTTCACGGCAGGCAATCGCCCTGAATACATTAGCATGGAATAATAATATAGGACTTCGGCCCTATTTTGTTGGTTTCTAGAGCTGAAGTAATGATTAATAGGGACACTTGGGGGCATTCGTATTATCACGTCAGAGGTGGAATTCTTGGATTGTGTTACGACGAACTACTGCGAAAGCATTTGCCAAGGATGTTTTCA	0	0	0	0	0	0	0	0	0	0	0	0	0	0	0	0	0	0	0	0	0	0	0	0	0	0	0	0	0	0	0	0	0	0.000258836	0.000454252	0.000416493	0.00055034	0.000439539	0.000597743	0.00122026
ASV_265	Eukaryota	Alveolata	Ciliophora	Spirotrichea	Tintinnida	Tintinnidiidae	Tintinnidium	Tintinnidium_sp.	AGCTCCAATAGCGTATATTAAAGTTGTTGCAGTTAAAAAGCTCGTAGTTGGATTTCTGGTAGGACGTTGATGCCGGCTCGATGCTGCGCAGAGATATCTTACCATCCTTCTGTTAACTCGTTTTGGTCTTCTGTGATCGGACGAGGGCTCAGATATTTTACCTTGAGAAAATTAGAGTGTTTCAGGCAGGCTAGCGTCGGAATACATTAGCATGGAATAATGGAATAGGACTTATACCTCTTCTGTTGGTCTAGGGGGTGCAAGTAATGATTAATAGGGATAGTTGGGGGCATTAGTACTTAACTGTCAGAGGTGAAATTCTCGGATTTGTTAAAGACTAACCTATGCGAAAGCATTTGCCAAGGATGTTTTCA	0	0	0	0	0	0	0	0	0	0	0	0	0	0	0	0	0	0	0.000393253	0.000566824	0.000511722	0.000529347	0.00112565	0.00109107	0.00199987	0.00330799	0.00475059	0	0	0	0.00284387	0.0028165	0.00253928	0.00655719	0.00540321	0.00637892	0.00110068	0.00105001	0.00160195	0.000414887
ASV_267	Eukaryota	Rhizaria	Cercozoa	Filosa-Imbricatea	Filosa-Imbricatea_X	Novel-clade-2	Novel-clade-2_X	Novel-clade-2_X_sp.	AGCTCCAGTAGCGTATATTAATGTTGTTGCAGTTAAAAAGCTCGTAGTTGGATTTCTAGCCGACGTTAGTGGTCCCCAACGCTCAGCGTAGGGCGTACCGCACGCGTCGTCTATCCTATCAGTTTGTCTGGTTTCGGCCGGGCTGACTGGTTCTTTTACTTTGAAAAAATTAGAGTGTTTAAAGCAGGCTTGCGCAATGAATACATTAGCATGGAATAATAATATAGGACTTCGGTCTCTACTTTATTGGTTCTGGAGTTGAAGTAATGATTGATAGGGATAGTTGGGGGTGCTAGTATTGAGTGGCCAGAGGTGAAATTCTTAGATTCACTCAAGACTAACTTATGCGAAAGCATTCACCAAGGATGTCTTCT	0.000218661	0.000366307	0.000285727	0.000259034	0.000683535	0.000359698	0.00037728	0.000429954	0.00019626	0.0018291	0.00114798	0.00132338	0.000358826	0.000354019	0.000478311	0	0.000140689	5.56917e-05	0	0	0	0	0	0	0	0	0	0	0	0	0	0	0	0	0	0	0	0	0	0
ASV_268	Eukaryota	Rhizaria	Radiolaria	Acantharea	Chaunacanthida	Chaunacanthida_X	Acanthometron	Acanthometron_sp.	AGCTCCAATAGCGTATACTAATGTTGTTGCAGTTAAAAAGCTCGTAGTCGGATTTCAGTAGGCTCAGTTAAGTCTCTTCTATTGAGTTCTTTATGGGCCTGCTTCTTTGACAGAAACTTCTATGTTATTCATTTAGCGTGGGTAGCGACTGTCTCTTTTACTTTGAGAAAATTAGAGTGTTCAAAGCAGGTATTCGCCTGAATATTACTCTTGGAATAATGCTATAAGACTTTGGTTCTAATGTATTGGTGATTGGGACCAGAGTAATGATTGATAGGGACGGTTGGGGTCTTACGTACTGCAAAGCGAGAGGTGAAATTCTTGGACCTTTGTATGACGAACAACTGCGAAAGCATTGGACTAGGACGTTCCCG	0	0	4.2859e-05	0	0	0	0.000637473	0.000400302	0.00039252	8.60752e-05	0	0.000237023	0	0	0	0	0	2.78458e-05	0	0	0	0	0	0	0	0	0	0	0	0	0	0	0	0	0	0	0	0	0	0
ASV_269	Eukaryota	Alveolata	Ciliophora	Spirotrichea	Tintinnida	TIN_08	Tintinnopsis_08	Tintinnopsis_subacuta	AGCTCCAATAGCGTATATTAAAGTTGTTGCAGTTAAAAAGCTCGTAGTTGGATTTCTGGTAGAAGGGGTGAGAGCACCTGTGTGATGCTCACGTCTTCTGCCATCCTTCTGTTAACCTTTGTCGACATTGATTTGTCGCTTAGGGGCTCAGATATTTTACCTTGAGAAAATTAGAGTGTTTCAGGCAGGCTTGTGCCCGGATACATTAGCATGGAATAATGGAACAGGACTTTAGCCTCTTCTGTTGGTCTGAGGGGTTGAAGTAATGATTAATAGGGATAGTTGGGGGCATTAGTACTTGACTGTCAGAGGTGAAATTCTCGGATTTGTTAAAGACTAACTTATGCGAAAGCATTTGCCAAGGATGTTTTCA	0	0	0	0	0	0	0	0	0	0	0	0	0	0	0	0	0	0.00108599	0.005337	0.00474907	0.00583742	0	0	0.000750111	0.00155253	0.000666192	0	0	0	0	0.00161486	0.00112344	0.00121674	0.00198441	0.00138666	0.00100835	0	0	0	0.00251373
ASV_270	Eukaryota	Stramenopiles	Ochrophyta	Bacillariophyta	Bacillariophyta_X	Raphid-pennate	NA	NA	AGCTCCAATAGCGTATATTAAAGTTGTTGCAGTTAAAAAGCTCGTAGTTGGATTTGTGGTGTATGCCGGTGGCCTGGTACAATGTACCGGAGCTTGCTTGCGTCGCCATCCTTGGGTGGATCCTGTGTGGCATTAAGTTGTCGTGCAGGGGATGCCCATCGTTTACTGTGAAAAAATTAGAGTGTTCAAAGCAGGCTTATGCCGTTGAATATATTAGCATGGAATAATAAGATAGGACCTTGGTACTATTTTGTTGGTTTGCGCACCAAGGTAATGATTAATAGGGACAGTTGGGGGTATTCGTATTCCATTGTCAGAGGTGAAATTCTTGGATTTTTGGAAGACGAACTACTGCGAAAGCATTTACCAAGGATGTTTTCA	0	0	0	0	0	0	0	0	0	0	0	0	0	0	0	0	0	0	0	0	0	0	0	0	0	0	8.58541e-05	0.000536645	0.000476345	0.00028873	0.000543051	0.000443045	0.000352678	0.000575192	0.000860688	0.000613779	0.00119502	0.0012942	0.00131503	0.00378279
ASV_272	Eukaryota	Alveolata	Ciliophora	Spirotrichea	Choreotrichida	NA	NA	NA	AGCTCCGATAGCGTATATTAAAGTTGCTGCAGTTAAAAAGCTCGTAGTTGGATTTCTGGCGGGACAGCAACGTCGGCAGTTCTGCTTGAACCGCGTTGTCCTGTCATCCTTCTGTTAACCCCGGGTCTTCACTGTTGCCCGGGCGCTCAGATAGTTTACCTTGAGAAAATTAGAGTGTTTCAGGCAGGCTAGCGCCGGAATACATTAGCATGGAATAATAGAATAGGACTCATCCTCCTTCTGTTGGTCTGAGGGGGCGGAGTAATGGTTAATAGGGATAGTTGGGGGCATTAGTACTTAACTGTCAGAGGTGAAATTCTTGGATTTGTTAAAGACTAACTTATGCGAAAGCATTTGCCAAGGATGTTTTCA	0.00237404	0.00260271	0.00384302	0.00142469	0.00175598	0.00213154	0.00236776	0.00179395	0.00232708	0.000344301	0	0.000474046	0	0	0	0	0	0	0	0	0	0	0	0	0	0	0	0	0	0	0	0	0	0	0	0	0	0	0	0
ASV_273	Eukaryota	Stramenopiles	Ochrophyta	Bacillariophyta	Bacillariophyta_X	Polar-centric-Mediophyceae	NA	NA	AGCTCCAATAGCGTATATTAAAGTTGTTGCAGTTAAAAAGCTCGTAGTTGAATTTCTGGCTGGAAGGGAGCGGTTCCACATCTTTGTGGACACTTGCTCGTCTTCTGCCATCTGTGGGACTAGTGTCGCCGGTATTAACTTACCGGCGTCTACGATGCCCATCGTTTACTGTGAGCAAATTAGAGTGTTCAAAGCAGGCTTATGCCGTTGAATATATTAGCATGGAATAATAAGATAGGACGTAGTGACTATTTTGTTGGTTTGTGTCATTACTTAATGATTAAGAGGGACAGTTGTGGGTACTCGTATTCAAGTGTCAGAGGTGAAATTCTTAGATTACTTGAAGACGAACGACTGCGAAAGCATTTACCAAGGATGTTTTCA	0	0	0	0	0	0	0	0	0	0	0	0	0	0	0	0	0	0	0	0	0	0	0	0	0	0	0	0	0.000190538	0	0	0	0	0	0	0	0	0	0	0
ASV_274	Eukaryota	Alveolata	Ciliophora	Spirotrichea	Strombidiida	Strombidiidae	Strombidium	Strombidium_sp.	AGCTCCAATAGCGTATATTAAAGTTGTTGCAGTTAAAAAGCTCGTAGTTGGACTTCTGGCAGGGCGCCGCGTGCCACATCGTGCGTACAAGGGCCCGGCCATCCTTCTGTAAACGTCGCGGACGTTCACTCGTCCGCGGTGGGACCAGTTAATTTACCTTGAGAAAATTAGAGTGTTTCAGGCAGGCGTAGCCGGAATACATTAGCATGGAATAATGGAATAGGACTTAGTCTCTTTGTTGGTTCGAGGGACTGGAGTAATGATTAATAGGGATAGTTGGGGGCATTAGTATTTATTAGCTAGAGGTGGAATTCTCTAATTTGATAAAGACTAACTTATGCGAAAGCATTTGCCAAGGATGTTTTCA	0.00262393	0.00119532	0.00134291	0.000795604	0.00109601	0.00155869	0.000351261	0.000504085	0.000308408	0.000494932	0.000430493	0.000355534	0.000107648	0	0	0.000232219	0	0	0	0	0	0	0	0	0	0	0	0	0	0	0	0	0	0	0	0	0	0	0	0
ASV_275	Eukaryota	Archaeplastida	Chlorophyta	Mamiellophyceae	Mamiellales	Mamiellaceae	Micromonas	Micromonas_commoda	AGCTCCAATAGCGTATATTTAAGTTGTTGCAGTTAAAAAGCTCGTAGTTGGATTTCGGTTAAGAGCGACCGGTCCGCCGTTTGGTGTGCACTGGTTGGTTTTAACTTCCTGTAGAGGACGTGCTCTGGGTTTAACGACCTGGACTCGGAGTCTACGTGGTTACTTTGAAAAAATTAGAGTGTTCAAAGCGGGCTTACGCTTGAATATTTCAGCATGGAATAACACTATAGGACTCCTGTCCTATTTCGTTGGTCTCGGGACGGGAGTAATGATTAAGAGGAACAGTTGGGGGCATTCGTATTTCATTGTCAGAGGTGAAATTCTTGGATTTATGAAAGACGAACTTCTGCGAAAGCATTTGCCAAGGATGTTTTCA	0	0.000115676	0.000142863	0.000240531	0.000212132	0.000199832	0.000208154	0	0	0.000193669	0	0.000335783	0.000610004	0.000520616	0.000445324	0.000657954	0.000436134	0.00057084	0.000308984	0.000612783	0.000416959	0.000338782	0.000465784	0.000596679	0.000736794	0.000712136	0.00121627	0.00104774	0.00171484	0.00117096	0.000800286	0.000632921	0.000687722	0.00103535	0.00047816	0.000460335	0.000660409	0.00041512	0	0.000610128
ASV_276	Eukaryota	Archaeplastida	Streptophyta	Streptophyta_X	Streptophyta_XX	Streptophyta_XXX	Streptophyta_XXXX	Streptophyta_XXXX_sp.	AGCTCCAATAGCGTATATTTAAGTTGTTGCAGTTAAAAAGCTCGTAGTTGGATTTCGGTCCGGGGGTGGCGGTCCGCCGAAAGGTGTGCACTGCCGCGCCCGGTCTTCCTGCCGGGGACCTGCGTGCTCTTTATTGACGTACGTATGGGAATCGGCGCTGTTACTTTGAAAAAATTAGAGTGTTCAAAGCAGGCATTTGCTCTGAATATATTAGCATGGAATAACGCAATAGGACTCGGGTTCTATTTTGTTGGTTTTCGGAACCGGAGTAATGATTAATAGGGACAGTTGGGGGCATTCGTATTCCGATGTCAGAGGTGGAATTCTTGGATTTTCGGAAGACGAACTTCTGCGAAAGCATTTGCCAAGGATGTTTTCA	0.00118702	0.000790453	0.000842893	0.000684589	0.000577469	0.000692751	0.00117087	0.00131952	0.000728965	0.00133417	0.00136323	0.00114561	0.000920987	0.00112453	0.0012535	0.000722459	0.000801925	0.000960682	0.000210671	0.000183835	0	0.000423478	0.000291115	0.000375055	0.00103941	0.00110266	0.0011161	0.000204436	0	0.000449135	0	0.000300638	0.000299776	0.000575192	0.000884596	0.000482255	0.000455996	0.000195351	0.000454285	0.000536913
ASV_277	Eukaryota	Stramenopiles	Ochrophyta	NA	NA	NA	NA	NA	AGCTCCAATAGCGTATATTAAAGTTGTTGCAGTTAAAAAGCTCGTAGTTGGATTTCTGGTTCGTCAGAATGGCCCATGCCGCAAGGCGTGCGTTTGCCGTTTCTGTTTCGTTCCATCCTCGGGGAGAGCGTGCCTGGCATTAGGTTGTCGGGTTCGGGATCCCCGTCGTTTACTGTGAAAAAATTAGAGTGTTCAAAGCAGGCTTAGGCCGTTGAATATCAAAGCATGGAATAATAAGATAGGACCTCGGCGGTCTATTTTGTTGGTTTGCACGCCAAGGTAATGATTAACAGGGATAGTTGGGGGTATTCGTATTCAATTGTCAGAGGTGAAATTCTTGGATTTATGGAAGACGAACTACTGCGAAAGCATTTACCAAGGATGTTTTCA	0	0	0	0	0	0	0.000156116	0	0.000112148	0.000193669	0.000251121	0	0.000765495	0.000520616	0.000544285	0.00049024	0.00061903	0.000501225	0.00161515	0.0014094	0.00111821	0.00112222	0.00110624	0.00109107	0.000749951	0.00110266	0.000629597	0.000817745	0.000952689	0.000834109	0.000543051	0.000506337	0.000352678	0.000345115	0.000406436	0.000460335	0.000770477	0.000537214	0.000478194	0.00090299
ASV_278	Eukaryota	Stramenopiles	Ochrophyta	Bacillariophyta	Bacillariophyta_X	Radial-centric-basal-Coscinodiscophyceae	Actinoptychus	Actinoptychus_sp.	AGCTCCAATAGCGTATATTAAAGTTGTTGCAGTTAAAAAGCTCGTAGTTGGATTTCTGGTTGGAAGCAATCGGTGTGGCACTCTGGTGCTACAACCTGTATTGTATCTGACCATCCTTGGGAAGAATTTATCTGGCATTAAGTTGTCGGGTAAAGGAAACCCATCGTTTACTGTGAAAAAATTAGAGTGTTCAAAGCAGGCTTACGCCGTTGAATATATTAGCATGGAATAATGATATAGGACCTAGGTACTATTTTGTTGGTTTGTGCATCAAGGTAATGATCAATAGGGATAGTCGGGGGTATTCGTATTCCACTGTCAGAGGTGAAATTCTTGGATTTTTGGAAGACGAACTACTGCGAAAGCATTTACCAAGGATGTTTTCA	0.00046856	0.000366307	0.000285727	0	9.42807e-05	0	0.000598444	0.00123056	0.00128971	0.000581008	0.000753363	0.000454294	7.17652e-05	0.000291545	0	0.000683756	0.000942613	0.000932836	0	0.000245113	0.000189527	0.000148217	0	0.000119336	0.00048681	0.000895913	0.00110179	0.000664418	0.00100985	0.000336852	0.000643087	0	0.000564284	0.000431394	0.000382528	0.00094259	0.000377376	0.000659308	0.000549923	0.00248932
ASV_279	Eukaryota	Alveolata	Dinoflagellata	Dinophyceae	Peridiniales	Heterocapsaceae	Heterocapsa	Heterocapsa_sp.	AGCTCCAATAGCGTATATTAAAGTTGTTGCGGTTAAAAAGCTCGTAGTTGGATTTCTGCCGAGGACGACCGGTCCGCCCTCTGGGTGAGCATCTGGTTCGGCCTGGGCATCTTCTTGGAGAACGTATCTGCACTTGACTGTGTGGTGCGGTATTCAGGACTTTTACTTTGAGGAAATTAGAGTGTTTCAAGCAGGCACACGCCTTGAATACATTAGCATGGAATAATAAGATAGGACCTCGGTTCTATTTTGTTGGTTTCTAGAACTGAGGTAATGATTAATAGGGATAGTTGGGGGCATTCGTATTTAACTGTCAGAGGTGAAATTCTTGGATTTGTTAAAGACGGACTACTGCGAAAGCATTTGCCAAGGATGTTTTCA	0	0	0	0	0	0	0	0	0	0	0	0	0	0	0	0	0	0	0.000505611	0.00035235	0.000435912	0	0.00120328	0.00144908	0.00301296	0.00360663	0.0026901	0.00178882	0	0.0010266	0.000886031	0.0014399	0.00148125	0	0	0	0	0	0	0
ASV_280	Eukaryota	Alveolata	Ciliophora	Spirotrichea	Choreotrichida	Strombidinopsidae	Parastrombidinopsis	Parastrombidinopsis_sp.	AGCTCCAATAGCGTATATTAAAGTTGTTGCAGTTAAAAAGCTCGTAGTTGGATTTCTGGCAGGGCGCCGATGCCCGCTTGTTGCGTGTGCAGAGCGCCCTACCATCCTTCTGTTAACTCTAATAGGCATTGATTTGTCTGTAGAGGGCTCAGATATTTTACCTTGAGAAAATTAGAGTGTTTCAGGCAGGCTTGCGCCGGAATACATTAGCATGGAATAATAGAATAGGACTTGAACCTCTTCTGTTGGTCTGAGGGGTTGAAGTAATGATTAATAGGGATAGTTGGGGGCATTAGTACTTAACTGTCAGAGGTGAAATTCTCGGATTTGTTAAAGACTAACTTATGCGAAAGCATTTGCCAAGGATGTTTTCA	0.00081217	0.000655498	0.000457162	0	8.24956e-05	0.000412986	0.00210756	0.00164569	0.00266353	0.000258226	0.00104036	0.000809829	0	0	0.000115454	0	0	0	8.42685e-05	0.000137876	0	0	0.000232892	0.000562583	0	0	0	0	0	0	0	0	0	0	0	0	0	0	0	0
ASV_281	Eukaryota	Archaeplastida	Chlorophyta	Nephroselmidophyceae	Nephroselmidales	Nephroselmidales_X	Nephroselmis	Nephroselmis_pyriformis	AGCTCCAATAGCGTATATTTAAGTTGTTGCAGTTAAAAAGCTCGTAGTTGGATTTCGGGTGGGCGAGGCCGGTCCGCCGTCTCGGTGTGCACTGGCGTTCGCCCATCTTCTTGCTGGGGACGCGCTCCTGGCCTTAATTGGCTGGGACGTGGAGTCAGCGATGTTACTTTGAAAAAATTAGAGTGTTCAAAGCAGGCCTTGGCTCTGAATACATTAGCATGGAATAACACGATAGGACTCTGGTCCTATTTTGTTGGTCTTCGGGACCGGAGTAATGATTAATAGGGACAGTTGGGGGCATTCGTATTTCATTGTCAGAGGTGAAATTCTTGGATTTATGAAAGACGAACTTCTGCGAAAGCATTTGCCAAGGATGTTTTCA	0	0	0	0	0	0	0	0	0	0	0	0	0.000239217	0.000354019	0.000874155	0.00181905	0.00206812	0.00211628	0.0005337	0.000459587	0.000473817	0.00110104	0.000718084	0.000647823	0.00160516	0.00142427	0.0020605	0.000741081	0.000304861	0.000417054	0.000743123	0.000664567	0.000687722	0.00103535	0.000310804	0.000569938	0.00114785	0.00139187	0.00100421	0.00107383
ASV_282	Eukaryota	Archaeplastida	Chlorophyta	Pyramimonadales	Pyramimonadales_X	Pyramimonadales_XX	Pyramimonas	Pyramimonas_sp.	AGCTCCAATAGCGTATATTTAAGTTGTTGCAGTTAAAAAGCTCGTAGTTGGATTTCGGATGGGTTTGACCGGTCCGCCTTTGGTGTGCACTGGTCGCGCCTATCTTGCTGTCGGGGACGCGCTCCTGGCCTTAATTGGCTGGGACGCGGAGTCGGCGATGTTACTTTGAAAAAATTAGAGTGTTCAAAGCAGGCCTAAGCTCTGAATACATTAGCATGGAATAACGCTATAGGACTCTGGTCTTATTGCGTTGGTCTTCGAGACCGGAGTAATGATTAAGAGGGACAGTTGGGGGCATTCGTATTTCATTGTCAGAGGTGAAATTCTTGGATTTATGAAAGACGAACTTCTGCGAAAGCATTTGCCAAGGATGTTTTCA	0.00303002	0.00287262	0.00360015	0.000980628	0.00119029	0.00142547	0.00166524	0.00212012	0.00159812	0.000882271	0	0.00124437	0.000155491	0	0	0	0.000154757	0.000139229	0	0	0	0	0	0	0	0	0	0	0	0	0	0	0	0	0	0	0	0	0	0
ASV_283	Eukaryota	Stramenopiles	Ochrophyta	Bacillariophyta	Bacillariophyta_X	Polar-centric-Mediophyceae	Cerataulina	Cerataulina_pelagica	AGCTCCAATAGCGTATATTAAAGTTGTTGCAGTTAAAAAGCTCGTAGTTGAATTTCTGGTGGGAGTGTACAGTCCGACACTGAGTGTTGGTTCTTGTATGTCTCCGGCCATCCTTGGAGTGAATCTGTCTGGCATTCAGTTGTTGGGCAGAGTATCTCCATCGTTTACTGTGAGGAAATGAAAGTGTTCAAAGCAGGCTTACGCCGTTGAATCTTTTAGCATGGAATAATAAGATAGGATCTTGATACTATTTTGTTGGTTTGCGTGTTAAGATAATGATGAATAGGGACAGTTGGGGGTATTTGTATTCCATAGTCAGAGGTGAAATTCTTGGATTTATGGAAGACAAACTAATGCGAAAGCATCTACCAAGGATGTTTTCA	0.000999594	0.00133027	0.00134291	0.000980628	0.00206239	0.00202497	0.000962714	0.00124539	0.00148597	0.000344301	0.000430493	0.000454294	4.78435e-05	0	0	5.16042e-05	2.81377e-05	6.96146e-05	2.80895e-05	0.000199154	0.000151621	0.000211739	0.000543415	0.000340959	0.000302612	0.00064322	0.000500816	0.00273434	0.00320104	0.00216547	0.00130046	0.00118673	0.000722989	0.00244457	0.0026777	0.00192902	0.000172964	0.000146513	0.000454285	0.000463697
ASV_284	Eukaryota	Stramenopiles	Ochrophyta	Bacillariophyta	Bacillariophyta_X	Polar-centric-Mediophyceae	Thalassiosira	Thalassiosira_mala	AGCTCCAATAGCGTATATTAAAGTTGTTGCAGTTAAAAAGCTCGTAGTTGGATTTCTGACAGGAGCGGCCGGTCACGCACTCTGTGCGTGAACTTGGCTGTCTCTAGTCATCCTTGGGGAGATCCTGTTTGGCATTAAGTTGTCGGGCAGGGGATACCCATCGTTTACTGTGAAAAAATTAGAGTGTTTAAAGCAGGCTTATGCCGTTGAATATATTAGCATGGAATAATAAGATAGGACTTCGGAACTATTTTGTTGGTTTGCGTTACGAAGTAATGATTAATAGGGACAGTTGGGGGTATTCGTATTACGTTGTCAGAGGTGAAATTCTTGGATTTCCGTAAGACGAACTACTGCGAAAGCATTTACCAAGGATGTTTTCA	0.00128073	0.00160019	0.00122862	0.000444058	0.000483189	0.00037302	0.001353	0.00231286	0.00106541	0.0014848	0.0018296	0.00144189	0.000478435	0	0.000362857	0	0	0	0	0	0	0	0	0	0	0	0	0	0	0	0	0	0	0	0	0	0	0	0	0
ASV_285	Eukaryota	Alveolata	Dinoflagellata	Syndiniales	Dino-Group-I	Dino-Group-I-Clade-4	Dino-Group-I-Clade-4_X	Dino-Group-I-Clade-4_X_sp.	AGCTCCAATAGCGTATATTAAAATTGTTGCGGTTAAAACGCTCGTAGTTGGATATCTGCTAAGGGGTTCCGGTCCTTCCCAGTGAAGAATACGCGGAACTCTTCTTGGCATTTATTCAGGGAAGGTGTTTGCACTTTGTTGTGTGTCACGTGATCTGAATTTTTACTTTGAGGAAATGAGAGTGTTTCAAGCAGGCTTTCGCCGTGAATATGATAGCATGGAATAATAGCACAGGACCCCTTTCCAAAGCTGTTGGTTTTTGGAACGAGGTAATCAGAATAAGGATAGTTGGGGGTATTCGTATTTAACTGTCAGAGGTGAAATTCTTGGATTTTTTAAAGACGAACTATTGCGAAGGCATCTGCCCAGGATGTTTTTA	0	0	0	0	0	0	0	0	0	0	0	0	0	0	0	0	0	0	0.000477521	0	0.000246385	0.00076226	0.0005046	0.000477343	0.00363134	0.00261882	0.00331969	0.0008433	0	0.000513298	0.00208646	0.00284815	0.00276852	0.000862788	0.00114758	0.00140292	0.00212274	0.00280817	0.00193669	0.000927395
ASV_286	Eukaryota	Archaeplastida	Chlorophyta	Mamiellophyceae	Mamiellales	Bathycoccaceae	Ostreococcus	Ostreococcus_mediterraneus	AGCTCCAATAGCGTATATTTAAGTTGTTGCAGTTAAAAAGCTCGTAGTCGGACTTTGGCTGAGAACGGTCGGTCCGCCGTTAGGTGTGCACTGATTGGTCTCAGCTTCCTGGTGAGGACGCGCTCCTCACGGACGCGGAGTCACCGTGGTTACTTTGAAAAAATTAGAGTGTTCAAAGCGGGCTTACGCTTGAATATATTAGCATGGAATAACACCATAGGACTCCTGTCCTATTTCGTTGGTCTCGGGACGGGAGTAATGATTAAGAGGAACAGTTGGGGGCATTCGTATTTCATTGTCAGAGGTGAAATTCTTGGATTTATGAAAGACGAACTTCTGCGAAAGCATTTGCCAAGGATGTTTTCA	0.00321744	0.00264127	0.00180008	0.00878865	0.00652894	0.0072206	0.000975724	0.000934039	0.00140186	0.00185062	0	0.00203445	0.00254766	0.00306122	0.00257298	0.000193516	0.000154757	0	0	0	0	0	0	0	0	0	0	0	0	0	0	0	0	0	0	0	0	0	0	0
ASV_287	Eukaryota	Alveolata	Dinoflagellata	Dinophyceae	Gymnodiniales	Gymnodiniaceae	Gymnodinium	Gymnodinium_sp.	AGCTCCAATAGCGTATATTAAAGTTGTTGCGGTTAAAAAGCTCGTAGTTGGATTTCTGTCGAGGACGACCGGTCCGCCCTCTGGGTGATGCATCTGGCTCGGCCTTGGCATCTTCTTGGGGAACGTTACTGCACTTGACTGTGTGGTGCGGTATCCAGGACTTTTACTTTGAGGAAATTAGAGTGTTTCAAGCAGGCGCACGCCTTGAATACATTAGCATGGAATAATAAGATAGGACCTTGGTTCTATTTTGTTGGTTTCTAGAGCTGAGGTAATGATTAATAGGGATAGTTGGGGGCATTCGTATTTAACTGTCAGAGGTGAAATTCTTGGATTTGTTAAAGACGGACTACTGCGAAAGCATTTGCCAAGGATGTTTTCA	0	0	0	0	0	0	0	0	0	0.00036582	0.000753363	0.000316031	0.000191374	0.000145773	0.000247402	0	0	0	0.00133425	0.00136344	0.00123192	0.00065639	0.000640453	0.000562583	0.000960463	0.00165399	0.00125919	0.00250434	0.00181011	0.00218151	0.00150054	0.00166142	0.00162232	0.000431394	0.000502068	0.000394572	0.000440272	0.000463958	0.000502104	0
ASV_288	Eukaryota	Stramenopiles	Ochrophyta	Bacillariophyta	Bacillariophyta_X	Polar-centric-Mediophyceae	Cyclotella	Cyclotella_meneghiniana	AGCTCCAATAGCGTATATTAAAGTTGTTGCAGTTAAAAAGCTCGTAGTTGGATTTCTGGCAGGAGCGTCCGGTCTCACACTCAGTGCGAGAACTTGGATGTCTCTGGCCATCTTTGGGGATATCCTGTTTGGCATTAAGTTGTCGGGCAGGGGATACCCATCGTTTACTGTGAAAAAATTAGAGTGTTTAAAGCAGGCTTATGCCGTTGAATATATTAGCATGGAATAATAAGATAGGACCCTGGTACTATTTTGTTGGTTTGCGCACCTGGGTAATGATTAATAGAGACAGGCGGGGCTATTCGTATTGCATTGTCAGAGGTGAAATTCTTGGATTTCTGCAAGACGAACTACTGCGAAAGCATTTAGCAAGGATGTTTTCA	0	0	0.000371444	0	0	0	0	0	0	0	0	0.000691317	0.00194962	0.00181175	0.00171532	0.00801156	0.00925731	0.00911951	0	0	0	0	0	0	0	0.00112563	0.000915777	0	0	0	0	0	0	0	0	0	0	0	0	0
ASV_289	Eukaryota	Alveolata	Ciliophora	Spirotrichea	Strombidiida	Strombidiidae_R	Strombidiidae_R_X	Strombidiidae_R_X_sp.	AGCTCCAATAGCGTATATTAAAGTTGTTGCAGTTAAAAAGCTCGTAGTTGGATTTCTGGGAGGGTGCCGATGTCCGCTTAACGTGTGTGCAGCGGCGCCCTCTCATCCTTCTGTTAGCGTCTCTTGGCATTCATTTGCTGGTGGCGGGCTCAGATATTTTACCTTGAGAAAATTAGAGTGTTTCAGGCAGGCTAGGCCGGAATACATTAGCATGGAATAATGGAATAGGACTACGGTCTCTTTGTTGGTTTGAGGGACTGCAGTAATGATTAATAGGGATAGTTGGGGGCATTAGTACTTAACTGTCAGAGGTGGAATTCTCAGATTTGTTAAAGACTGACTTATGCGAAAGCATTTGCCAAGGATGTTTTCA	0.00165558	0.00144595	0.00138577	0.000814106	0.000506759	0.00074604	0.000403299	0.000444781	0.000700928	0.00213036	0.00186547	0.00199494	0	0	0	0.000619251	0.000464272	0.000306304	0	0	0	0	0	0	0.000289455	0	0	0	0	0	0.000300107	9.49382e-05	0	0.000316356	0	0.000416493	0	0	0	0
ASV_290	Eukaryota	Alveolata	Dinoflagellata	Dinophyceae	Dinophyceae_X	Dinophyceae_XX	Dinophyceae_XXX	Dinophyceae_XXX_sp.	AGCTCCAATAGCGTATATTAAAGTTGTTGCGGTTAAAAAGCTCGTAGTTGGATTTCTGCCGAGGACGTCCGGTCCGCCCTCTGGGTGTGTACATGGTTCGGCCTGGGCATCTTCTTGGAAAACGTATCTGCACTTGACTGTGTGGTGCGGTATCCAGGACTTTTACTTTGAGGAAATTAGAGTGTTTCAAGCAGGCCTACGCCTTGAATACATTAGCATGGAATAATAAGATAGGACCTCGTCTCTATTTTGTTGGTTTCTAGAGCTGAGGTAATGATTAATAGGGATAGTTGGGGGCATTCGTATTTAACTGTCAGAGGTGAAATTCTTGGATTTGTTAAAGACGGACTACTGCGAAAGCATTTGCCAAGGATGTTTTCA	0	0	0	0	0	0	0	0	0	0	0	0	0	0	0	0	0	0	0	0.000474907	0.000322195	0	0	0	0.00126307	0.00142427	0.00125919	0	0.000495399	0.000192487	0.00503037	0.00552224	0.00594262	0.00422766	0.00399264	0.00350731	0.00127364	0.00131862	0.00141067	0.000707749
ASV_291	Eukaryota	Rhizaria	Cercozoa	Cercozoa_X	Cercozoa_XX	Cercozoa_XXX	Cercozoa_XXXX	Cercozoa_XXXX_sp.	AGCTCCAGTAGCGTATATTAAAGTTGTTGCAGTTAAAAAGCTCGTAGTTGGATTTCTGACTTCAGATGCCTGACCCGCCGTCGCTAGATGGTGTGTGCCGGAGCGTCTGTATCATCCTTTCAGAGACCGTCTCTGCACTTAACCGTGTTGGAGACAGAATCTGGATCTTTTACTTTGAAGAAATTGGAGTGTTTAAAGCAGGCTTACGCCAGAACATATTAGCATGGAATAATAATTTAGGACTTTTGTTCTATTTTGTTGGTTTCTAGGACGAAAGTAATGATTGATAGGGATAGTTGGGGGTGCTAGTATTCGGCGGCCAGAGGTGAAATTCTTTGATCCGCCGAAGACTAACTTATGCGAAAGCATTCACCAAGGATGTCTTCT	0.00137444	0.00109892	0.00108576	0	0	0	0.00150912	0.00201634	0.00145793	0.000494932	0.000502242	0.000355534	0.000669808	0.000333195	0.000527792	0.000399933	0.000759718	0.000654377	0.000140447	0.000214474	0.000265337	0.00116456	0.00106742	0.000852399	0.000144727	0.000298638	0.000343416	0.000511091	0.000476345	0.00057746	8.57449e-05	0.000300638	0.000176339	0.000920307	0.00095632	0.000241128	0.000440272	0.000781403	0.000621653	0
ASV_292	Eukaryota	Alveolata	Dinoflagellata	Dinophyceae	Gonyaulacales	NA	NA	NA	AGCTCCAATAGCGTATATTAAAGCTGTTGCGGTTAAAACGCTCGTAGTTTGAAATCTGTCAAGGATGATCTGTCTGCCCTCTGGGTGTGTATTTGGTCTAGCCTTGGCATTTCCTTGAATAAAATAACTGCACTTGATTGTGTGGTGTTGATTTCAAGGTGTTTACTTTGAGGAAATCAGAGTGCTTCCAGCAGGTGCGCGCCTTGAATACATTAGCATGGAATATCAGTATATGGTTTTGATTTTTACTTGTTGGTTTTTAAAATTGAAGCAATGATAAATAGGGATAATTGGGGGCACTTGTATTTAATTGTCAGAGGTGAAATTCTTGGATTTGTGAAAGACAAACTACTGCGAAAGCATTTGCCAAAAATGTTTTCA	0	0	0	0	0	0	0	0	0	0	0	0	0	0	0	0	0	0	0	0	0	0	0	0	0	0	0	0.00120106	0.00217213	0	0.0023294	0.00140825	0.00128727	0	0	8.76828e-05	0	0.00119652	0	0.0009518
ASV_293	Eukaryota	Stramenopiles	Ochrophyta	Bacillariophyta	Bacillariophyta_X	Polar-centric-Mediophyceae	Chaetoceros	Chaetoceros_decipiens	AGCTCCAATAGCGTATATTTTAGTTGTTGCAGTTAAAAAGCTCGTAGTTGAATTTCTGGTGGGAGAATGCAGTCCAACCTTAGGGTTGGTACTCGCACTCTCCGGCCATCCTTGGGTGGAGCCTGTCTGGCATTAAGTTGTCGGGCAGGGGATACCCATCGTTTACTGTGAAAAAATTAGAGTGTTCAAAGCAGGCTTATGCCGTTGAATATATTAGCATGGAATAATAAGATAGGACCGCAGTGCTATTTTGTTGGTTTGCGCACCGTGGTAATGATGAATAGGGACAGTTGTGGGTATTCGTATTCACTTGTAAGAGGTGAAATTCTTAGATTAAGGGAAGACGAACTACTGCGAAAGCATTTACCAAGGATGTTTTCA	0.000562272	0.000520542	0.000471449	0.00103614	0.00104887	0.000639463	0.000221164	0.000192738	0.000308408	0.000279744	0	0	0.000107648	0.000124948	0	0	0	0	0	0	0	0	0	0	0	0	0	0	0	0	0	0	0	0	0	0	0	0	0	0
ASV_294	Eukaryota	Alveolata	Ciliophora	Spirotrichea	Tintinnida	Eutintinnidae	Eutintinnus	Eutintinnus_pectinis	AGCTCCAATAGCGTATATTAAAGTTGTTGCAGTTAAAAAGCTCGTAGTTGGATTTCTGGTATGGGCCAAGGGCGCACGCTGTGCGCCCGCGATTCATGCCATCCGTCTGTTAAACCAGTATGGCATTCTTTTGCTGACTGGCGGCTCAGACATTTTACCTTGAGAAAATTAGAGTGTTTCAGGCAGGCTTGGCCGGGATACATTAGCATGGAATAATAGAACAGGACTTGATTCTCTTCTGTTGGTTTTGAGGGAGTTAAGTAATGATTAATAGGGATAGTTGGGGGCATTAGTACTTTACTGTCAGAGGTGAAATTCTTGGATTTGTAAAAGACTAACTTATGCGAAAGCATTTGCCAAGGATGTTTTCA	0	0	0	0	0	0	0.000208154	0	0	8.60752e-05	0	0	0	0	0	0.000129011	0	0	0.00196626	0.00217538	0.002805	0.000868129	0.0015138	0.00207985	7.89422e-05	0.00032161	0	0.000792191	0.000800259	0.000384973	0.000457306	0.000379753	0	0.000316356	0.00131494	0.000569938	0.000330204	0.000927916	0.000478194	0.00724832
ASV_295	Eukaryota	Archaeplastida	Chlorophyta	Pyramimonadales	Pyramimonadales_X	Pyramimonadales_XX	Pyramimonadales_XXX	Pyramimonadales_XXX_sp.	AGCTCCAATAGCGTATATTTAAGTTGTTGCAGTTAAAAAGCTCGTAGTTGGATTTCGGGTGAGGATGACCGGTCTGCCGTTGCGGTACGCACTGGACGTTTTCATCTTGTTGTCGGGGACGCGCTTCTGGGCTTCACTGTTCGGGACGCGGAGTCGGCGCTGTTACTTTGAAAAAATTAGAGTGTTCAAAGCAGGCAATCGCTCTGAATACATTAGCATGGAATAACGCTATAGGACTCTGGTCCTATTGTGTTGGTCTTCGGGACCGGAGTAATGATTAAGAGGGACAGTTGGGGGCATTCGTATTTCATTGTCAGAGGTGAAATTCTTGGATTTATGAAAGACGAACTTCTGCGAAAGCATTTGCCAAGGATGTTTTCA	0	0	0.000357158	0	0	0.000106577	0	0	0	0	0	0	0.000980791	0.000603915	0.0010061	0.00150942	0.00199778	0.00153152	0.00026685	0	0	0.000359956	0	0.000323911	0.000868364	0.000918885	0.00121627	0.000664418	0.000666883	0.000657663	0.00192926	0.00210446	0.00231004	0.00333611	0.00337103	0.00252088	0.00047172	0.000341864	0.000358646	0.000414887
ASV_296	Eukaryota	Hacrobia	Haptophyta	Prymnesiophyceae	Prymnesiales	Chrysochromulinaceae	Chrysochromulina	Chrysochromulina_sp.	AGCTCCAATAGCGTATATTAAAGTTGTTGCAGTTAGAACGCTCGTAGTCGGATTTCGGGGCGTTCCGACCGGTCTGCCGATGGGTATGCACTGGCCGGAGTGTCCTTTTTGCCGGAGACCGTGCCTACTCTTAACTGAGCGGGGGCGGGAGACGGCACTTTTACTTTGAAAAAATCAGAGTGTTTCAAGCAGGCAGCTCGCTCTTGCATGGATTAGCATGGGATAATGAAATAGGACTTTGGTGCTATTTTGTTGGTTTCGAACACCGAAGTAATGATGAGAAGGGACAGTCAGGGGCACTCGTATTCCGCAGAGAGAGGTGAAATTCTCAGACCCGCGGAAGACGAACCACTGCGAAAGCATTTGCCAGGGATGTTTTCA	0	0.00028919	0.000357158	0.000259034	0.000235702	0.000319731	0.000286212	0	0	0.0010329	0.000896861	0.00124437	0.0002751	0.000437318	0.000461818	0.000683756	0.0008582	0.000863221	0	0	0	0	0	0	0	0	0	0	0	0	0	0	0	0	0	0	0	0	0	0
ASV_298	Eukaryota	Alveolata	Dinoflagellata	Syndiniales	Dino-Group-II	NA	NA	NA	AGCTCCAATAGCGTATATTAAAGTTGTTGCGGTTAAAAAGCTCGTAGTTGGATTTCTGTTGAGGGCGACCGGTCCGTACTATGTGCGCGTATCTGGCTTGGCCTCGGCATCCTCTGACAATACGGTTCTGCGCTTGATTGCGTGGTCCGGAGTGTCAGACTTTTACTTTGAGGAAATTAGAGTGTTCACGGCAGGCAAACGCCTTGAATATATTAGCATGGAATAATAATATAGGATCTTGGTTCTATTTTGTTGGTTTCTAGGGCTAAGATAATGATTAATAGGGACAATTGGGGGCATTCGTATTAATGCGTCAGAGGTGAAATTCTTGGATTGCATTACGACGAACTACTGCGAAAGCATTTGCCAAGGATGTTTTCA	0	0	0	0	0	0	0	0	0	0	0	0	0	0	0	0	0	0	0	0	0	0	0	0	0	0	0	0	0	0	0	0	0	0	0	0	0	0	0	0
ASV_299	Eukaryota	Alveolata	Ciliophora	CONThreeP	CONThreeP_X	CONThreeP_XX	Askenasia	Askenasia_sp.	AGCTCCAATAGCGTATATTAAAGTTGTTGCAGTTAAAAAGCTCGTAGTTGAACTTATGGCGATTGCATAAGCTGGCTTCGGTCGTTTATGTGGTCGTCATCCGCTTGGGAACCCCGTTCGGTCTTCATTGGTCGGCGGGAGGATCAGGCATTTTACTTTGAAAAAATAAGAGTGTTCAAGGCAGGCAATCGCCATGAATACACAAGCATGGAATAATGGAATAGGACTGTGATCCATTTTATTGGTTATTGGATTACAGTAATGATTAATAGGGACAGTTGGGGGCATTAGTATTTAATTGTCAGAGGTGAAATTCTTGGATTACTTAAAGACTAACTTATGCGAAAGCATTTGCCAAGGATGTTTTCA	0.00106207	0.00086757	0.00107147	0.000481063	0.000659965	0.0011457	0.000247183	0.000533737	0.000700928	0.000581008	0.000573991	0.000730821	0	0	0	0.000348329	0.000478341	0.000737915	0.000505611	0.000597463	0.000379054	0.00135513	0.00182432	0.00194347	0.000302612	0.000482415	0.000600979	0.000306654	0.000266753	0.000272689	0.000557342	0.000537983	0.000476115	0.00074775	0.000502068	0.000438414	0.000408824	0.000341864	0.000573833	0
ASV_300	Eukaryota	Stramenopiles	Ochrophyta	Bacillariophyta	Bacillariophyta_X	Raphid-pennate	Raphid-pennate_X	Raphid-pennate_X_sp.	AGCTCCAATAGCGTATATTAAAGTTGTTGCAGTTAAAAAGCTCGTAGTTGGATTTGTGGTGTATGCCGGCGGCCTGGTACTTAGTATCGGAGCTTGCTTGCGTCGCCATCCTTGGGTGGATCCTGTGTGGCATTAAGTTGTCGTGCAGGGGATGCCCATCGTTTACTGTGAAAAAATTAGAGTGTTCAAAGCAGGCTTATGCCGTTGAATATATTAGCATGGAATAATAAGATAGGACCTTGGTACTATTTTGTTGGTTTGCGCACCAAGGTAATGATTAATAGGGACAGTTGGGGGTATTCGTATTCCATTGTCAGAGGTGAAATTCTTGGATTTTTGGAAGACGAACTACTGCGAAAGCATTTACCAAGGATGTTTTCA	0.00153063	0.00183154	0.00201437	0.000314541	0.000365338	0.000159866	0.000455338	0.000696823	0.00103737	0.00118353	0.00118386	0.00120487	0.000358826	0.000333195	0.000230909	0.00314786	0.00410811	0.00325796	0.000140447	0.000168515	0.00028429	0.000169391	0.000174669	0.000153432	0.00035524	0.000344582	0.000515125	0.000459982	0.000323914	0.000561419	0.000142908	0.00015823	0	0	0.00047816	0.000416493	0.000581788	0.000439539	0.000502104	0.00222087
ASV_301	Eukaryota	Alveolata	Dinoflagellata	Syndiniales	Dino-Group-II	Dino-Group-II-Clade-1	Dino-Group-II-Clade-1_X	Dino-Group-II-Clade-1_X_sp.	AGCTCCAATAGCGTATATTAAAGTTGTTGCGGTAAAAAAGCTCGTAGTTGGATTTCTGTTGAAGAGTAGCGGTCCATACCACGTATGCGTATCTGCTTTACTCTTCGGCATCCTCTCGAAACACGTTTCTGCGCTTGATTGCGTGGTGCGGAGTTCGGGACTTTTACTTTGAGGAAATTAGAGTGTTCACGGCAGGCTATCGCCCGAATACATTAGCATGGAATAATAATATAGGATCTTGATTCTATTTTGTTGGTTTCTAGAAACAAGATAATGATTAATAGGGACAATTGGGGGCATTCGTATCAAGAAGTCAGAGGTGGAATTCTTGGATTTTCTTGCGACGAACTACTGCGAAAGCATTTGCCAAGGATGTTTTCA	0	5.7838e-05	7.14316e-05	0	0	0	0	0	0	0.00036582	0.000681614	0.000474046	0.0010406	0.000832986	0.00136896	0.00129011	0.00122399	0.00201882	0.00137639	0.00107237	0.0014404	0.000931651	0.000679269	0.000698967	0.00157884	0.00209046	0.00157399	0	0	0	0	0	0	0	0	0	0	0	0	0
ASV_302	Eukaryota	Alveolata	Ciliophora	CONThreeP	CONThreeP_X	CONThreeP_XX	Askenasia	Askenasia_sp.	AGCTCCAATAGCGTATATTAAAGTTGTTGCAGTTAAAAAGCTCGTAGTTGAACTTCTGGCTGTGGCTCCAGCAGGCTTCGGTCGCTGGCGTCGCGGTCATCCGCTTGGGAACTACGTTCGGACTTCACTGTTCGGCGTAAGGAACAGGCATTTTACTTAGAAAAAATTAGAGTGTTCAAGGCAGGCTATCGCCCTGAATACACAAGCTTGGAATAATGAAATAGGACTTTTTCCATTTTATTGGTTATTGGAGAGAGTAATGATTAATAGGGACAGTTGGGGGCATTAGTATTTCGTTGTCAGAGGTGAAATTCTTGGATTTACGAAAGACTAACTTATGCGAAAGCATTTGCCAAGGATGTTTTCA	0	0	0	0	0	0	0	0	0	0	0	0	0	0	0	0.00304465	0.00353128	0.0024922	0.0036095	0.00644954	0.00585638	0	0.000698676	0.000750111	0.00126307	0.00209046	0.00304782	0	0	0	0	0	0	0	0	0	0	0	0	0
ASV_303	Eukaryota	Alveolata	Ciliophora	Spirotrichea	Tintinnida	TIN_11	NA	NA	AGCTCCAATAGCGTATATTAAAGTTGTTGCAGTTAAAAAGCTCGTAGTTGGATTTCTGGTAGAAGGTTAGAGCGCACCTGTGTGATGCTCGCGTCTTCTGCCATCCTTCTGTTAACCTTTCATGGCCTTGATTGGTCGGTTAGGGGCTCAGATATTTTACCTTGAGAAAATTAGAGTGTTTCAGGCAGGCTTGTGCCCGGATACATTAGCATGGAATAATGGAATAGGACTTTAGCCTCTTCTGTTGGTCTGAGGGGTTGAAGTAATGATTAATAGGGATAGTTGGGGGCATTAGTACTTAACTGTCAGAGGTGAAATTCTCGGATTTGTTAAAGACTAACTTATGCGAAAGCATTTGCCAAGGATGTTTTCA	0	0	0	0	0	0	0	0	0	0	0	0	0	0	0	0.000167714	8.44131e-05	0	0.00408702	0.00280348	0.00354415	0.00184213	0.00285293	0.00497801	0.000368397	0.000712136	0	0	0	0	0.00121472	0.000981028	0.000969864	0	0.00047816	0.000504176	0.00209129	0.00158722	0.00243879	0
ASV_304	Eukaryota	Stramenopiles	Stramenopiles_X	Bicoecea	Bicoecales	Bicoecaceae	Bicosoeca	Bicosoeca_vacillans	AGCTCCAATAGCGTATATTAAAGTTGTTGCAGTTAAAAAGCTCGTAGTTGAATTTCTGGTGGGGACGGCGGTCCGCCGCCTTTGTGTGGTGTGTACCTGCGTGTTCCCCGCCTTGCTTGTGGAGTGTGTTGCGGTCCTTAATTTGGGTTGTGGCATGTGTCTCTGCATCGATTACTGTGAACAAATTAGAGTGTTTAAAGCAGGCTTGTTAGCTTGAATACATTAGCATGGAATAATGATATAGGACTTTGGTGCTATTTCGTTGGTTGTGTACCAAGGTAATGATTAATAGGGATAGTTGGGGGTATTCATATTTGATTGTCAGAGGTGAAATTCTTGGATTTATTAAAGATGAACAACTGCGAAAGCATTTACCAAGGATGTTTTCA	0.000218661	0	0.000185722	0	0	0	0	0	0	0	0	0	0	0	0	0	0	0	0.00143256	0.0015626	0.0018005	0.000931651	0.000950976	0.00107402	0.00444708	0.00489306	0.00522279	0.000792191	0.000781205	0.000609541	0.000714541	0.000632921	0.000934596	0.00442898	0.0044947	0.00403341	0.000676133	0.00083024	0.000645562	0
ASV_305	Eukaryota	Alveolata	Dinoflagellata	Dinophyceae	Gonyaulacales	Gonyaulacaceae	Gonyaulax	Gonyaulax_spinifera	AGCTCCAATAGCGTATATTAAAGTTGTTGCGGTTAAAAAGCTCGTAGTTGGAATTCTGCTGAGGACAACTGGTCCGCCCTCTGGGTGAGTATCTGGTCTGGCCTTGGCATCTTCTTGGGTAACACAGTTGCACTTGATTGTGTGGTGTGGAACTCAAGGCTTTTACTTTGAGGAAATCAGAGTGCTTCCAGCAGGCTACCGCCTTGAATACATTAGCATGGAATAATAACATAAGGCTTTGGTTTTATTTTGTTGGTTTTTAGAATTGAAGTAATGATTAATAGGGATAGTTGGGGGCATTTGTATTTAACTGTCAGAGGTGAAATTCTTGGATTTGTTAAAGACAAACTACTGCGAAAGCATTTGCCAAGGATGTTTTCT	0	0	0	0	0	0	0	0	0	0	0	0	0	0	0	0	0	0	0.0046769	0.00693976	0.00610276	0.00531464	0.0117611	0.0107402	0	0	0.000529434	0	0	0.000481217	0.000157199	0	0	0	0	0	0	0	0	0
ASV_306	Eukaryota	Alveolata	Dinoflagellata	Dinophyceae	NA	NA	NA	NA	AGCTCCAATAGCGTATATTAAAGTTGTTGCGGTTAAAAAGCTCGTAGTTGGATTTCTGCTGAGGACGACCGGTCCGCCCTCTGGGTGAGTATCTGGCTCGGCCTGGGCATCTTCTTGGAGAACGTAGCTGCACTTCACTGTGTGGTGCGGTATCCAGGACTTTTACTTTGAGGAAATTAGAGTGTTTCAAGCAGGCATACGCCTTGAATACATTAGCATGGAATAATAAGATAGGACCTCGGTTCTATTTTGTTGGTTTCTAGAGCTGAGGTAATGATTAATAGGGATAGTTGGGGGCATTCGTATTTAACTGTCAGAGGTGAAATTCTTGGATTTGTTAAAGACGGACTACTGCGAAAGCATTTGCCAAGGATGTTTTCA	0	0	0.000671457	0	0	0	0.000247183	0	0	0	0	0	0.000610004	0	0	0.000980481	0.0013084	0.00108599	0.000421342	0.000643422	0.000530675	0.000486999	0.000815122	0.000664871	0	0.00117158	0.000186017	0	0	0	0	0	0	0.000603952	0	0.000482255	0	0	0.000334736	0
ASV_307	Eukaryota	Alveolata	Ciliophora	Spirotrichea	Tintinnida	Tintinnidiidae	Tintinnidium	Tintinnidium_sp.	AGCTCCAATAGCGTATATTAAAGTTGTTGCAGTTAAAAAGCTCGTAGTTGGATTTCTGGTAGGACGTCAATGCCGGCTCGACGCTGCGCAGAGATGGCTTACCATCCTTCTGTTAACCTGCCTTGTCGTTTTCTCGACGGGCAGGGGCTCAGATATTTTACCTTGAGAAAATTAGAGTGTTTCAGGCAGGCTAGCGTCGGAATACATTAGCATGGAATAATGGAATAGGACTTATACCTCTTCTGTTGGTCTAAGGGGTGCAAGTAATGATTAATAGGGATAGTTGGGGGCATTAGTACTTAACTGTCAGAGGTGAAATTCTCGGATTTGTTAAAGACTAACCTATGCGAAAGCATTTGCCAAGGATGTTTTCA	0	0	0	0	0	0	0	0	0	0	0	0	0	0	0	0	0	0	0	0	0	0	0	0	0	0	0	0	0	0	0	0	0.000740623	0.00468781	0.00490114	0.0064666	0.00212274	0.00163606	0.00210406	0
ASV_308	Eukaryota	Alveolata	Ciliophora	Spirotrichea	Strombidiida	Tontoniidae_A	Laboea	Laboea_strobila	AGCTCCAATAGCATATATTAATGTTGTTGCAGTTAAAAAGCTCGTAGTTGGATTTCTGCAGGAGTGCCAATGTCCACCCACGTGTGAGTTGCAGCGGCGCTCCTGCATCCTTCGGTTACCTCCGCTCGGCATTCACTTGCCGGCGGTTGGCTCCGAATATTTACCTTGAGAAAATTAGAGTGTTTCAGGCAGGCTAAGCCGGAATACATTAGCATGGAATAATAGAATAGGACTACGGTCTCGTTGTTGGTTTGAGGGACTGGAGTAATGATTAATAGGGATAGTTGGGGGCATTAGTATTTAATTGTCAGAGGTGAAATTCTCAGATTAACTAAAGACTAACTTATGCGAAAGCATTTGCCAAGGATGTTTTCA	0.00718458	0.00395226	0.00535737	0.00199826	0.00175598	0.00269107	0.00290115	0.00200151	0.00311212	0.000581008	0.00111211	0.000276527	3.58826e-05	0	0	0.000993382	0.00122399	0.000737915	0.000154492	0	7.58107e-05	0.000127043	0.000310523	0.000460295	0	0	0	0	0	0	8.57449e-05	0	0	0	0	0	0	0	0	0
ASV_309	Eukaryota	Stramenopiles	Ochrophyta	Bacillariophyta	Bacillariophyta_X	Polar-centric-Mediophyceae	Skeletonema	Skeletonema_sp.	AGCTCCAATAGCGTATATTAAAGTTGTTGCAGTTAAAAAGCTCGTAGTTGGTTTTCAGTCTGGGGTGGCGAAGCACTCACAACGTGAGTGACTTCTGCCTTCCTGGACTTCCTTGGTGAGAATCTGTTTGGTATTAAGTTATCGGGCAGAGGATAACCATCGTTTACTGTGAAAAAATTAGAGTGTTTAAAGCAGGCTTATGCCGTTGAATATATTAGCATGGAATAATAAGATAGGACTTTGAGTCTATTTTGTTGGTTTGTGAGTCAAAGTAATGATTAATAGGGACAGTTGGGGGTATTCGTATTTCATTGTCAGAGGTGAAATTCTTGGATTTCTGAAAGACGAACTACTGCGAAAGCATTTACCAAGGATGTTTTCA	0	0	0	0	0	0	0	0	0	0	0	0	0.00238021	0.00245731	0.0020287	0.00152233	0.00167419	0.00190744	0.00396062	0.00436608	0.00439702	0.00357839	0.00357101	0.0029834	0.00144727	0.00153913	0.00164554	0	0	0	0.000514469	0	0	0	0	0	0.000880545	0	0	0
ASV_310	Eukaryota	Alveolata	Ciliophora	CONThreeP	CONThreeP_X	CONThreeP_XX	Askenasia	Askenasia_sp.	AGCTCCAATAGCGTATATTAAAGTTGTTGCAGTTAAAAAGCTCGTAGTTGAACTTCTGGCGGATGTTTTCGCTGGCTTCGGTCGCGTTAATGTCTGTCATCCGCTAGGGAACCTCGTTCGGTCTTCATTGGTCGGCGGGAGGATCTGGCATTTTACTTTGAAAAAATTAGAGTGTTCAAGGCAGGCAATCGCCATGAATACACAAGCATGGAATAATGGAATAGGACTTATGGTCATTTTATTGGTTATTGACTGTAAGTAATGATTAATAGGGACAGTTGGGGGCATTAGTATTTAATTGTCAGAGGTGAAATTCTTGGATTTATTAAAGACTAACTTATGCGAAAGCATTTGCCAAGGATGTTTTCA	0	0	0	0	0	0	0	0	0	0	0	0	0	0	0	0	0	0	0	0	0	0	0	0	0	0	0	0	0	0	0	0	0	0	0	0	0	0	0	0
ASV_311	Eukaryota	Stramenopiles	Ochrophyta	Bacillariophyta	Bacillariophyta_X	Polar-centric-Mediophyceae	Chaetoceros	Chaetoceros_peruvianus	AGCTCCAATAGCGTATATTAAAGTTGTTGCAGTTAAAAAGCTCGTAGTTGGATTTCTGGTGGGAGGGATACGTTCCGCATTCAATGTGGTAACTATATCCTCTCCGGCCATCCTTGGGTGGATCCTGTCTGGCATTAAGTTGTCAGGCAGGGGATGCCCATCGTTTACTGTGAAAAAATTAGAGTGTTCAAAGCAGGCTTATGCCGTTGAATATATTAGCATGGAATAATAAGATAGGGCCCTGGTACTATTTTGTTGGTTTGCGTACCGAGGTAATGATTAATAGGGACAGTTGGGGGTATTTGTATTCAGTATTCAGTGGTGAAATACTTAGACCTACGGAAGACAAACTACTGCGAAAGCATTTACCAAGGATGTTTTCA	0.00103083	0.000674777	0.000842893	0.000203527	0.000436048	0.000506241	0.000455338	0.000652345	0.000644854	0	0	0	0	0	0	0	0	0	0	0	0	0	0	0	0	0	0	0	0	0	0	0	0	0	0	0	0	0	0	0
ASV_312	Eukaryota	Alveolata	Ciliophora	Spirotrichea	Strombidiida	NA	NA	NA	AGCTCCAATAGCGTATATTAAAGTTGTTGCAGTTAAAAAGCTCGTAGTTGGATTTCTGGTAGGGTGCCGATGCCAGCTTCGTGCGGTCGCGGAGGCGCCCTGCCATCCTTCTGTTAGCGCCTCTTGGCATTCATTTGCTGGTGGCGGGCTCAGATATTTTACCTTGAGAAAATTAGAGTGTTTCAGGCAGGCTAAGCCGGAATACATTAGCATGGAATAATGGAATAGGACTGAGGTCTCTTTGTTGGTTTGAGGGACTACAGTAATGATTAATAGGGACAGTTGGGGGCATTAGTATTTAATAGTCAGAGGTGGAATTCTATGATTTGTTAAAGACTAACCTATGCGAAAGCATTTGCCAAGGATGTTTTCA	0.000937119	0.000732615	0.000985757	0.00649435	0.00619896	0.00586174	0.000936695	0.000845083	0.000672891	0	0.00032287	0.000237023	0	0	0	0.00036123	0.000225102	0.000250613	0.0005337	0.000398309	0.000303243	0.000338782	0.000116446	0.000392103	0	0	0	0.000102218	0	0	0	0.000174053	0	0.000805269	0.000502068	0.00100835	0.00015724	0.000317445	0.000263007	0.000341672
ASV_313	Eukaryota	Rhizaria	Cercozoa	Filosa-Thecofilosea	Ebriida	TAGIRI1-lineage	TAGIRI1-lineage_X	TAGIRI1-lineage_X_sp.	AGCTCCAATAGCGTATATTAAAGTTGTTGCAGTTAAAAAGCTCGTAGTTGGATTTCTGGTCTGATGCCCTGGCCCGCGCCAATTTCGGTGTGAGTGCCGGCTGTGCGTCTACCATCCTTCTAGCAAACCTTCCTACCCTTCACTGGGCCGGGTTGGCGAGTTAGATCTTTTACTTTGAAAAAATTAGAGTGTTTAAAGCAGGCTTTTGCTATGAATACATTAGCATGGAATAATAATCTAGGACTTCGGTTCTATTTTGTTGGTTTCTAGTACTGAAGTAATGATTGATAGGGATAGTTGGGGGTGCTAGTATTGAGCGGCCAGAGGTGAAATTCTTGGATTCGCTCAAGACTAACTTATGCGAAAGCATTCACCAAGGATGTCTTCT	0	0	0	0	0	0	0	0	0	0	0	0	0	0	0	0	0	0	0	0	0	0	0	0	0	0	0	0	0	0	0	0	0	0	0	0	0	0	0	0
ASV_314	Eukaryota	Stramenopiles	Ochrophyta	Bacillariophyta	Bacillariophyta_X	Polar-centric-Mediophyceae	Thalassiosira	Thalassiosira_tenera	AGCTCCAATAGCGTATATTAAAGTTGTTGCAGTTAAAAAGCTCGTAGTTGGATTTCTGGCAGGAGCGACCGGTCACGCACTCTGTGCGTGAACTTGTGTTGTCTCTGGCCATCCTCGGGGAGATCCTGTTTGGCATTAAGTTGTCGGGCAGGGGATACCCGTCGTTTACTGTGAAAAAATTAGAGTGTTTAAAGCAGGCTTATGCCGTTGAATATATTAGCATGGAATAATAAGATAGGACTTCGGAACTATTTTGTTGGTTTGCGTTACGAAGTAATGATTAATAGGGACAGTTGGGGGTATTCGTATTTCGTTGTCAGAGGTGAAATTCTTGGATTTCCGAAAGACGAACTACTGCGAAAGCATTTACCAAGGATGTTTTCA	0	0	0	0	0	0	0	0	0	0	0	0	0	0	0	0	0	0	0	0	0	0	0	0	0	0	0	0	0	0	0	0	0	0.000460154	0.000693332	0.000701462	0.00023586	0	0	0.000634533
ASV_315	Eukaryota	Alveolata	Dinoflagellata	Dinophyceae	NA	NA	NA	NA	AGCTCCAATAGCGTATATTAAAGTTGTTGCGGTTAAAAAGCTCGTAGTTGGATTTCTGCCGAGGACGTCCGGTCCGCCCTCTGGGTGAGTATCTGGCTCGGCCTGGGCATCTTCTTGGAGAACGTAGCTGCATTTGACTATGTGGTGCGGTATCCAGGACTTTTACTTTGAGGAAATTAGAGTGTTTCAAGCAGGCATCCGCCTTGAATACATTAGCATGGAATAATAAGATAGGACCTCGGTTCTATTTTGTTGGTTTCTAGAGCTGAGGTAATGATTAATAGGGATAGTTGGGGGCATTCGTATTTAACTGTCAGAGGTGAAATTCTTGGATTTGTTAAAGACGGACTACTGCGAAAGCATTTGCCAAGGATGTTTTCA	0	0	0	0	0	0	0	0	0	0	0	0	0	0	0	0	0	0	0.00778079	0.0057142	0.00634915	0.00179978	0.00248418	0.00315388	0.00228932	0.00300935	0.00217497	0	0	0	0.000743123	0.0010285	0.00105803	0	0	0	0	0	0	0
ASV_316	Eukaryota	Alveolata	Dinoflagellata	Dinophyceae	Gonyaulacales	Goniodomataceae	Alexandrium	Alexandrium_leei	AGCTCCAATAGCGTATATTAAAGTTGTTGCGGTTAAAAAGCTCGTAGTTGGGATTCTGCTTTGGGTGGCTGGTCTGCCTTCTGGGTGAGTATCTGGTTCAGCCTGAGCATTTTCTTGAAAGCATAATTGCGCTTGACTGTGTGGTGTGGTTTTGAGAACCTTTACTTTGAGGAAATCGGAGTGCTTCAAGCAGGCATTAGCCGCGAACACATTAGCATGGAATAATGCAGTAGGGCGTTGGTTTTATTTTGTTGGTTTTAGAATTATGGCAATGATTAATAGGGATAGTTGGGGGCATTCGTATTTAATTGTCAGAGGTGAAATTCTTGGATTTGTTAAAGACGGACATCTGCGAAAGCATTTGCCATGGATGTTTTCA	0	0	0	0	0	0	0	0	0	0	0	0	0	0	0	0	0	0	0	0	0	0	0	0	0	0	0	0.0050598	0.00594478	0.00588688	0.00104323	0	0.00178102	0	0	0.00155637	0.0011793	0	0.00141067	0.00263575
ASV_317	Eukaryota	Alveolata	Dinoflagellata	Dinophyceae	Dinophyceae_X	Oodiniaceae	Oodinium	Oodinium_pouchetii	AGCTCCAATAGCATATATCAAAGTTGTTGCGGTTAAAAAGCTCGTAGTTGGATTTCTGTCGAGAGCATCTGTTCCGCTCATTGGGCGTGCATTTGGTTTGCTTTGGGCATAGTTCAGACTATCTGTGAGGCACTTGACTGTGTGTCCCGAAAGTCTGATCTTTTACTTTGAAGAAATTAGAGTGTTTCTCGCAGGCATACGCCTTGAATTTAATAGCATGGAATCATGACTTAGGACTTTACTTCTGATATGTTGGTTCTTAGGAAGAAAGTAATGACCAACAGGGACAACTGGGGGCATTCGAATTTAACAGTCAGAGGTGAAATTCTTGAATTTGTTAAAGACGGACAACTGCGAAAGCATTTGTCACGGATGTTTTCA	0	0	0	0	0	0	0	0	0	0	0	0	0	0	0	0	0	0	0	0	0	0	0	0	0	0	0	0	0	0	0	0	0	0	0	0	0	0	0	0
ASV_318	Eukaryota	Stramenopiles	Ochrophyta	Bacillariophyta	Bacillariophyta_X	Raphid-pennate	Pseudo-nitzschia	Pseudo-nitzschia_sp.	AGCTCCAATAGCGTATATTAAAGTTGTTGCAGTTAAAAAGCTCGTAGTTGGATTTGTGGTGTGTCCAGTCGGCCTTTGCTCTTTGAGTGATTGTGCTGTACTGGTCTGCCATGTTTGGGTGGAATCTGTGTGGCATTAGGTTGTCGTGCAGGGGATGCCCATCGTTTACTGTGAAAAAATTAGAGTGTTCAAAGCAGGCTTATGCCGTTGAATATATTAGCATGGAATAATGATATAGGACCTTGGTACTATTTTGTTGGTTTGCGCACTAAGGTAATGATTAAGAGGGACAGTTGGGGGTATTTGTATTCCATTGTCAGAGGTGAAATTCTTGGATTTTTGGAAGACAAACTACTGCGAAAGCATTTACCAAGGATGTTTTCA	0.00190548	0.0018701	0.00155721	0.00109164	0.00188561	0.0017452	0.00231572	0.00351377	0.00409342	0.000193669	0	0.000316031	0	0	0	0	0	0	0	0	0	0	0	0	0	0	0	0	0	0	0	0.000443045	0	0	0.00011954	0	0	0	0	0
ASV_319	Eukaryota	Alveolata	Ciliophora	Spirotrichea	Strombidiida	Strombidiidae	Strombidium	Strombidium_sp.	AGCTCCAATAGCGTATATTAAAGTTGTTGCAGTTAAAAAGCTCGTAGTTGGATTTCTGGGAGGGTGCCAATGTCCGCTAACGTGCGTGCGCAGCGGCGCCCTTCCATCCTTCTGTTAACGCTTCATGGCATTCATTTGCTGGTCGCGGGCTCAGATATTTTACCTTGAGAAAATTAGAGTGTTTCAGGCAGGCTAGGCCGGAATACATTAGCATGGAATAATGGAACAGGACTGATGGTCTCTTTGTTGGTTTGAGGGACTGCAGTAATGATTAATAGGGATAGTTGGGGGCATTAGTATTTAATTGTCAGAGGTGGAATTCTCAGATTTGTTAAAGACTAACTTATGCGAAAGCATTTGCCAAGGATGTTTTCA	0.00140568	0.00366307	0.00184294	0.00107314	0.00144957	0.00262446	0.0036427	0.00241664	0.00285979	0	0	0.00041479	0.000299022	0	0.000362857	0	0	0	0	0	0	0	0	0	0	0	0	0	0	0	0	0	0	0	0	0	0	0	0	0
ASV_320	Eukaryota	Alveolata	Dinoflagellata	Syndiniales	Dino-Group-I	Dino-Group-I-Clade-4	Dino-Group-I-Clade-4_X	Dino-Group-I-Clade-4_X_sp.	AGCTCCAATAGCGTATATTAAAATTGTTGCGGTTAAAACGCTCGTAGTTGGATATCTGTGAGCGGGTTTCGGTCCTTCCCAGTGAAGATTACACGGAACTCTGCTCGCATTCGTTCAGGGAGGGTGGATGCACTTCACTGTGTGACCACATGATCTGAATTTTTACTTTGAGGAAATGAGAGTGTTCCAAGCAGGCAATCGCCGTGAATATGATAGCATGGAATAATAGCACAGGACTCTTGGTTCAATGCTGTTGGTTTGTTGGACTAGAGTAATCACAATAAGGATAGTTGGGGGTATTCGTATTTAACTGTCAGAGGTGAAATTCTTGGATTTTTTAAAGACGAACAATTGCGAAGGCATCTACCCAGGATGTTTTTG	0	0	0	0	0	0	0	0	0	0	0	0	0	0	0	0	0	0	0.00153088	0.000903854	0.00174365	0	0	8.52399e-05	0.000644694	0.000689164	0.00121627	0.00357763	0.00339157	0.00450739	0	0	0	0	0.00023908	0	0	0	0	0
ASV_321	Eukaryota	Alveolata	Dinoflagellata	Syndiniales	Dino-Group-II	Dino-Group-II-Clade-1	Dino-Group-II-Clade-1_X	Dino-Group-II-Clade-1_X_sp.	AGCTCCAATAGCGTATATTAAAGTTGTTGCGGTAAAAAAGCTCGTAGTTGGATTTCTGTTGAGGGCGGTCGGTCCACACAACGTGTTGGTATCTGGCTCGGCCTCGGCATCCTCTCGAAAGACGTTTCTGCGCTTCGTTGCGTGGGGCGGATCTCGGGACTTTTACTTTGAGGAAATTAGAGTGTTCACGGCAGGCCAACGCCAGAATACATTAGCATGGAATAATACTATAGGATCTCGATTCTATTTTGTTGGTTTCTAGGATTGGGATAATGATTAATAGGGACAATTGGGGGCATTCGTATCAACACGTCAGAGGTGAAATTCTTGGATTGTGTTGCGACGAACTACTGCGAAAGCATTTGCCAAGGATGTTTTCA	0.000281136	0.000347028	0.000214295	0.00109164	0.00161456	0.00191839	0.00684308	0.0068941	0.0061962	0.00718728	0.00591928	0.00703168	0.000227256	0.000187422	0.000131948	0	0	0	0	0	0	0	0	0	0	0	0	0	0	0	0	0	0	0	0	0	0	0	0	0
ASV_322	Eukaryota	Alveolata	Ciliophora	Spirotrichea	Strombidiida	Strombidiidae	Strombidium	Strombidium_conicum	AGCTCCAATAGCGTATATTAAAGTTGTTGCAGTTAAAAAGCTCGTAGTTGAATTTCTGGTAGGGTGCCAATGTCCGCCGCCGTGCGTGCGCAGCGGCGCCCTTCCATCCTTCTGTCAACGCTTCTTGGCATTCATTTGCTGGTTGCGGGCTCAGATATTTTACCTTGAGAAAATTAGAGTGTTTCAGGCAGGCTAGGCCGGAATACATTAGCATGGAATAATGGAATAGGACTACGGTCTCTTTGTTGGTTTGAGGGACTGCAGTAATGATTAATAGGGATAGTTGGGGGCATTAGTATTTAATTGTCAGAGGTGAAATTCTCGGATTTGTTAAAGACTAACTTATGCGAAAGCATTTGCCAAGGATGTTTTCA	0	0.001311	0.00171436	0.00116565	0.00115494	0.00133221	0.00136601	0.00149743	0.00145793	0.00101138	0	0.0010666	0	0	0	0	0.000520548	0	0	0	0	0	0	0	0	0	0	0	0	0	0	0	0	0	0	0	0	0	0	0
ASV_324	Eukaryota	Alveolata	Dinoflagellata	Dinophyceae	Gymnodiniales	Gymnodiniaceae	Akashiwo	Akashiwo_sanguinea	AGCTCCAATAGCGTATATTAAAGTTGTTGCGGTTAAAAAGCTCGTAGTTGGATTTCTGCCGAGAACGACCGGTCCGCCCTCTGGGTGAGTATCTGGCTCGGTCTGGGCATCTTCTTGGAGAACGTAGCTGCACTTGACTGTGTGGTGCGGTATCCAGGACATTTACTTTGAGGAAATTAGAGTGTTTCAAGCAGGCATGCGCCTTGAATACATTAGCATGGAATAATAATATAGGACCTTAATTCTATTTTGTTGGTTTCTAGAATTGAGGTAATGATTAATAGGGATAGTTGGGGGCATTCGTATTTAACTGTCAGAGGTGAAATTCTTGGATTTGTTAAAGACGGACTACTGCGAAAGCATTTGCCAAGGATGTTTTCA	0	0	0	0	0	0	0	0	0	0	0	0	0	0	0	0	0	0	0	0	0	0	0	0	0	0	0	0.00493202	0.00518263	0.0040743	0	0	0	0	0	0.00155637	0	0	0	0.00324588
ASV_325	Eukaryota	Archaeplastida	Chlorophyta	Mamiellophyceae	Mamiellales	Mamiellaceae	Micromonas	Micromonas_sp.	AGCTCCAATAGCGTATATTTAAGTTGTTGCAGTTAAAAAGCTCGTAGTTGGATTTCGGTTGCGAACGACCGGTCCGCCGTTTGGTGTGCACTGGTTGGTTGCAGCTTCCTGTAGAGGACACGCTCTGGGGTTAACGCTTCGGACGTGGAGTCTACGTGGTTACTTTGAAAAAATTAGAGTGTTCAAAGCGGGCTTACGCTTGAATATTTCAGCATGGAATAACACTATAGGACTCCTGTCCTATTTCGTTGGTCTCGGGACGGGAGTAATGATTAAGAGGAACAGTTGGGGGCATTCGTATTTCATTGTCAGAGGTGAAATTCTTGGATTTATGAAAGACGAACTTCTGCGAAAGCATTTGCCAAGGATGTTTTCA	0.000281136	0.000173514	8.5718e-05	0.000185024	0.000141421	0.000266443	0.000286212	0.000192738	0.000140186	0.00036582	0.000394619	0.000296279	0.00135158	0.00189504	0.00128649	0.000722459	0.000590892	0.000598686	0	7.65978e-05	5.6858e-05	0	0	0	0.000263141	0	0.000157399	0.000204436	0	0	0	0	0	0	0	0	0	0	0	0
ASV_326	Eukaryota	Stramenopiles	Ochrophyta	Bacillariophyta	Bacillariophyta_X	Polar-centric-Mediophyceae	Thalassiosira	Thalassiosira_sp.	AGCTCCAATAGCGTATATTAAAGTTGTTGCAGTTAAAAAGCTCGTAGTTGGATTTCTGGCAGGAGCGACCGGTCAAGCACTCTGTGCCTGAACTTGCGTTGTCTCTGGCCATCCTTGGGGAGATCCTATTTGGCATTAAGTTGTCGGGTAGGGGATACCCATCGTTTACTGTGAAAAAATTAGAGTGTTTAAAGCAGGCTTATGCCGTTGAATATATTAGCATGGAATAATAAGATAGGACTTCGGAACTATTTTGTTGGTTTGCGTTACGAAGTAATGATTAATAGGGACAGTTGGGGGTATTCGTATTTCGTTGTCAGAGGTGAAATTCTTGGATTTCCGAAAGACGAACTACTGCGAAAGCATTTACCAAGGATGTTTTCA	0	0	0	0	0	0	6.50483e-05	5.93041e-05	0	0.000193669	0.000143498	0.000197519	0	0	0	0	0.000112551	0	0.000112358	0.000229793	0.000265337	0.000359956	0.000485192	0.000477343	0.000421025	0.000183777	0.00028618	0.000919963	0.000495399	0.000545379	0.00172919	0.00200953	0.00195736	0.00370999	0.0038731	0.0037046	0.000361652	0.000463958	0.000430375	0.000634533
ASV_327	Eukaryota	Alveolata	Dinoflagellata	Dinophyceae	Peridiniales	Heterocapsaceae	Heterocapsa	Heterocapsa_rotundata	AGCTCCAATAGCGTATATTAAAGTTGTTGCGGTTAAAAAGCTCGTAGTTGGATTTCTGCCGAGGACGACCGGTCCGCCCTCTGGGTGAGTATCTGGCTCGGCCTGGGCATCTTCTTGGAGAACGTAACTGCACTTGACTGTGTGGTGCGGTATCCAGGACTTTTACTTTGAGGAAATTAGAGTGTTTCAAGCAGGCACACGCCTTGAATACATTAGCATGGAATAATAATATAGGACCTCGGTTCTATTTTGTTGGTTTCTAGAGCTGAGGTAATGATTAATAGGGATAGTTGGGGGCATTCGTATTTAACTGTCAGAGGTGAAATTCTTGGATTTGTTAAAGACGGACTACTGCGAAAGCATTTGCCAAGGATGTTTTCA	0	0.000848291	0.00158578	0.00225729	0.00183847	0.00169191	0.00204252	0.00213495	0.00210278	0.00159239	0	0.0015604	0.00185393	0.0016868	0.00224311	0.00250281	0.00222288	0.00281243	0.00105336	0.00110301	0	0	0	0	0.000789422	0	0.000600979	0.0008433	0.000933636	0.000721825	0	0	0	0	0	0	0	0	0	0
ASV_328	Eukaryota	Stramenopiles	Ochrophyta	Bacillariophyta	Bacillariophyta_X	Radial-centric-basal-Coscinodiscophyceae	Coscinodiscus	Coscinodiscus_radiatus	AGCTCCAATAGCATATATTAAAGTTGTTGTAGTTAAAAAGCTCGTAGTTGGATTTCTGGTGGGAGCAATCAGTGTGACCTTATGGTTTCAACTTGTATTGTCTCTGGCCATCTTTGGGGAGAGTCTGTCTGGCATTAGGTTGTCGGGCAGTGGATCTCCATCTTTTACTGTGAAAAAAATAGAGTGTTCAAAGCAGGCTTATGCCAATGAATATATTAGCATGGAATAATCAGATAGGACCCTGGTACTATTTGGTTGGTTTGTGTGCCATGGTAATGATTAATAGGGATAGTTGTGGGTATTTGTATTGCGATGTCAGAGGTGAAATTCTTGGATTTCCGCAAGACAGACAACTGCGAAAGCATTTACCAAGGATGTTTTCA	0	0.000231352	0.000300013	0.000129517	0.000294627	0.000226476	0.000403299	0.000355824	0.000532705	0.00109746	0.00114798	0.000849332	0.000920987	0.000770512	0.00113805	0.000477339	0.000436134	0.000598686	0	0.000153196	0.000398006	8.46955e-05	0.0002523	0.000221624	0.00124992	0.00195263	0.00130212	0.000229991	0.000438237	0.000144365	0.00035727	0	7.05355e-05	0	0	0	0	0	0	0
ASV_330	Eukaryota	Alveolata	Ciliophora	Spirotrichea	Tintinnida	Eutintinnidae	Eutintinnus	Eutintinnus_sp.	AGCTCCAATAGCGTATATTAAAGTTGTTGCAGTTAAAAAGCTCGTAGTTGGATTTCTGGTCGGGGTCAACGGTGCGCATCCGCGCGCCCGCGTCCTCTGCCATCCTTCTGTTAAGCCCGTATAACATTCATTTGTTGACGGGTGGCTCAGATATTTTACCTTGAGAAAATTAGAGTGTTTCAGGCAGGCTAGCGCCGGGATACATTAGCATGGAATAATGGAACAGGACTTTAACCTCTTCTGTTGGTCTGAGGGGTTAGAGTAATGATTAATAGGGATAGTTGGGGGCATTAGTACTTAACTGTCAGAGGTGAAATTCTCGGATTTGTTAAAGACTAACTTATGCGAAAGCATTTGCCAAAGATGTTTTCA	0.000249898	0.000134955	0.000300013	0.000148019	0	0.00018651	0.000507376	0.000504085	0.000700928	0	0	0	0	0	4.94805e-05	0	0	0	0.000224716	0.00033703	0	0.000508173	0.000446377	0.000750111	0.000513124	0.00105672	0.00103025	0.00148216	0.00146714	0.00123512	0.00387281	0.00286397	0.00382655	0.000834028	0.000980228	0.0012714	0.000172964	0	0	0.00109823
ASV_331	Eukaryota	Stramenopiles	Stramenopiles_X	MAST	MAST-4	MAST-4E	MAST-4E_X	MAST-4E_X_sp.	AGCTCCAATAGCGTATATTAAAGTTGTTGCAGTTAAAAAGCTCGTAGTTGGATTTCTGGTTGAAGCGACCGGTCGGGCGTTGATTCGTCTGCACTGGAGTCGGTTTTGGCCATCCTCTAGGAAAGTGCGTCTGGTATTAAGTTATCGGGCGTATGATCCTGGTCTTTTACTGTGAAAAAATTAGAGTGTTTAAAGCAGGCCTTCGCCTTGAATACATTAGCATGGAATAATAAGATAGGACTTTGGTCTATTTTGTTGGTTTGCAGACCGAAGTAATGATTAATAGGGATAGTTGGGGGTATTTATATTCCGATGTCAGAGGTGAAATTCTTAGATTTTCGGAAGATAAACTTATGCGAAAGCATTTACCAAGGATGTTTTCA	0.000624746	0.000347028	0.000528594	0.000980628	0.000931022	0.000879261	0.00074155	0.000696823	0.00159812	0.00154935	0.00107623	0.000908588	0	0	0	0.000528944	0.000534616	0.000515148	0.000365163	0.000275752	0.000322195	0	0	0.000204576	0	0	0	0.00145661	0.00142903	0.00189278	0.00120043	0.000648744	0.000652454	0.0017831	0.00155402	0.00175366	0.00125792	0.00146513	0.00138676	0
ASV_332	Eukaryota	Alveolata	Ciliophora	Spirotrichea	Tintinnida	Tintinnida_X	Tintinnida_XX	Tintinnida_XX_sp.	AGCTCCAATAGCGTATATTAAAGTTGTTGCAGTTAAAAAGCTCGTAGTTGGATTTCTGGCATGGGGCGAGGGCGCGCATGTGCGAGGCCCAAGTGCCATGCCATCCTTCTGTTAACCTTTCTTGGCATTCATTTGTTAGTTAGGGGCTCAGATATTTTACCTTGAGAAAATTAGAGTGTTTCAGGCAGGCTCGCGCCGGGATACATTAGCATGGAATAATGGAACAGGACTTTAGCCTCTTCTGTTGGTCTGAGGGGTCGAAGTAATGATTAATAGGGATAGTTGGGGGCATTAGTACTAAACTGTCAGAGGTGAAATTCTCGGATTTGTTTAAGACTAACTTATGCGAAAGCATTTGCCAAGGATGTTTTCA	0.00128073	0.00202433	0.00228581	0.00160971	0.00155563	0.00158533	0.00075456	0.00037065	0.00039252	0.000688601	0.000430493	0.000651813	0.00161472	0.00170762	0.00206169	3.87032e-05	0.000140689	0.000208844	0.000379208	0.000566824	0.000644391	0.000232913	0.000426969	0.000340959	0.000539438	0.000367554	0.000171708	0	0.000114323	0.000128324	0	0	0	0.00069023	0.00023908	0.000394572	0	0	0	0
ASV_333	Eukaryota	Alveolata	Dinoflagellata	Syndiniales	Dino-Group-II	Dino-Group-II-Clade-17	Dino-Group-II-Clade-17_X	Dino-Group-II-Clade-17_X_sp.	AGCTCCAATAGCGTATATTAAAGTTGTTGCGGTTAAAAAGCTCGTAGTTGGATTTCTTCATAAGGAGGGCGGTCTGCGCTATGCGCACGTATCTGCCACTCTTTGTGAATCCGGAAGTTTAAGGTGTGTCGCTTCATTGCGACATCCGTAGGCTTCTCTTTTACTTTGAGGAAATTAGAGTGTTCACGGCAGGCATTCGCCCTGAATACATTAGCATGGAATAATAATATAGGACGTTGGCCCTATTTTGTTGGTTTCTAGAGCTAACGTAATGATTAATAGGGACAATTGGGGGCATTCGTATTATCACGTCAGAGGTGGAATTCTTGGATTGTGTTACGACGAACTACTGCGAAAGCATTTGCCAAGGATGTTTTCA	0	0	0	0	0	0	0	0	0	0	0	0	0	0	0	0.000438636	0.000393928	0.000487302	0.00235952	0.00186899	0.00193317	0.000529347	0.000329931	0.000272768	0.000157884	0.000344582	0.000271871	0.000868854	0.000628775	0.000737865	0.000157199	0.00015823	0.000193973	0	0	0	0.00125792	0.000927916	0.00124331	0
ASV_335	Eukaryota	Stramenopiles	Ochrophyta	Bacillariophyta	Bacillariophyta_X	Raphid-pennate	Raphid-pennate_X	Raphid-pennate_X_sp.	AGCTCCAATAGCGTATATTAAAGTTGTTGCAGTTAAAAAGCTCGTAGTTGGATTTGTGGCATACGGTGGGCGCCTGTCGCTTATTGCGTCAGTGTTGTCTGCTGTTGCCATCCTTGGGCGGAATCTGTGTGGCATTAGGTTGTCGTGCAGGGGATGTCCATCGTTTACTGTGAAAAAATTAGAGTGTTCAAAGCAGGCTTATGCCGTTGAATATATTAGCATGGAATAATAAGATAGGTCCTTAGTACTATTTTGTTGGTTTGCGCACTGAGGAAATGATTAACAGAAACAGTTGGGGGTATTCGTATTTCATTGTCAGAGGTGAAATTCTTGGATTTTTGAAAGACGAACTACTGCGAAAGCATTTACCAAGGATGTTTTCA	0.000406085	0.000192793	0.000185722	0	0	6.66107e-05	0.000182135	0.00029652	0.000252334	0.00053797	0.000466368	0.000395038	0	0	0	0.001174	0.00158978	0.00139229	0.000168537	0.000107237	0.000208479	0	0	0	0.000210512	0.000482415	0.00028618	0	0	0	0	7.91152e-05	0.000105803	0.000316356	0.000525976	0.000745303	0.000298756	0.000488377	0.000406465	0.000732154
ASV_336	Eukaryota	Alveolata	Dinoflagellata	Dinophyceae	Suessiales	Suessiales_X	Suessiales_XX	Suessiales_XX_sp.	AGCTCCAATAGCGTATATTAAAGTTGTTGCGGTTAAAAAGCTCGTAGTTGGATTTCTGCTGAGGATGACCGGTCCGCCCTCTGGGCAGGTATCTGGCTCAGCCTTGGCATCTTCCTGAAGAACGCAGCTGCACTTGACTGTGTGGTGCGGTATTTAGGACATTTACTTTGAGGAAATTAGAGTGTTTCAAGCAAGCGCACGCCTTGAATACATTAGCATGGAATAATAAGATAGGACCTCGGTTCTATTTTGTTGGTTTCTAGAGCTGAGGTAATGATTGATAGGGATAGTTGGGGGCATTCGTATTTAACTGTCAGAGGTGAAATTCTTGGATTTGTTAAAGACGGACTACTGCGAAAGCATTTGCCAAGGATGTTTTCA	0.00112454	0.00086757	0.00118577	0.000222029	0.000518544	0.000466275	0.000130097	0.000207564	0	0.000731639	0.00132735	0.000553054	0.000215296	0.000124948	0.000148441	0	0.000211033	0	0	0	0	0.00038113	0	0	0	0.000528359	0.000214635	0	0	0	0.000300107	0.000348107	0.000564284	0	0	0	0	0	0	0
ASV_337	Eukaryota	Archaeplastida	Rhodophyta	Rhodophyta_X	Rhodophyta_XX	Rhodophyta_XXX	Neorhodella	Neorhodella_cyanea	AGCTCCAGTAGCGTATACTAAAGTTGTTGCAGTTAAAAAGCTCGTAGTCGGAGATGGGGTCGCTTGAGCCGTCTTTCGCGAATGCGAGGATGGTTTGGGGGGCCTTCCTTCTGGGAAGTGTATTTGCACTTTATTGGGCGGATGCATGGATCAGAACGTTTACTGTGAAAAAATTAGAGTGTTTAAAGCAGGCGAAAGCTGTGAATACATTAGCATGGGATAATAGAATAGGACTTGCTTCTATTTTGTTGGTTTGAGAAGTCAAGGAATGATAAATAGGGACGGTTGGGGGCATTCGTATTCCAGGGTCAGCGGTGAAATGCATTGATTCCTGGAAGACGTACCGGTGCGAAAGCGTCTGCCAAGGACGTCTCCA	0	0	0	0	0	0	0	0	0	4.30376e-05	0	0	4.78435e-05	0	0	0.000722459	0.000604961	0.000459456	0	0	0	0	0	0	0	0	0	0.00125217	0.00207686	0.0022938	0.00087174	0.00183547	0.00155178	0.00117914	0	0.00160021	0.00141516	0.00124536	0	0.000463697
ASV_338	Eukaryota	Alveolata	Ciliophora	Spirotrichea	Tintinnida	Tintinnidiidae	Tintinnidium	Tintinnidium_sp.	AGCTCCAATAGCGTATATTAAAGTTGTTGCAGTTAAAAAGCTCGTAGTTGGATTTCTGGTAGGACGTTGATGCCGGCTCGACGCTGCGCAGAGATATCTTACCATCCTTCTGTTAACTCGTTTTGATCTTCTGTGATCGGACGAGGGCTCAGATATTTTACCTTGAGAAAATTAGAGTGTTTCAGGCAGGCTAGCGTCGGAATACATTAGCATGGAATAATGGAATAGGACTTATACCTCTTCTGTTGGTCTAGGGGGTGCAAGTAATGATTAATAGGGATAGTTGGGGGCATTAGTACTTAACTGTCAGAGGTGAAATTCTCGGATTTGTTAAAGACTAACCTATGCGAAAGCATTTGCCAAGGATGTTTTCA	0	0	0	0	0	0	0	0	0	0	0	0	0	0	0	0	0	0	0.000870774	0.000765978	0.000909728	0.00027526	0.000388154	0.000340959	0.000552595	0.000482415	0.00058667	0.000511091	0.000171484	0.000352892	0.00107181	0.00131331	0.00100513	0.00207069	0.00325149	0.00195094	0.000754753	0.000683727	0.00107594	0.00161074
ASV_339	Eukaryota	Hacrobia	Cryptophyta	Cryptophyceae	Cryptophyceae_X	Cryptomonadales	Chroomonas	Chroomonas_coerulea	AGCTCTAATAGCGTATATTAAAGTTGTTGCAGTTAAAAAGCTCGTAGTCGGATGTCGGGGTCGGGAGGACTGTTGGCCTCTGGTCGAACGGTAAGCTCGGCCCTTTTTGCCTGGGGACTCCGTCACACTTAACTGTGGGGCGGATGGACGCAGGCCGTTTACTTTGAAAAAATCAGATCGTTCAAAGAAGGCTTTTGCTCGAATATGTTAGCATGGAATAATGGAATAGGACTTTGGTGCTATTTTGTTGGTTTATGGGACCGAAGTAATGATTAATAGGGACAGTTGGGGCCGTTTATATTCCGTTGTCAGAGGTGAAATTCTTGGATTTACGGAAGATAAACTTCTGCGAAAGCATTCGGCAAGGATGTTTTCA	0.000687221	0	0	0	0.000188561	0	0.000416309	0.00037065	0.000560742	0.00133417	0.000860987	0.00100735	0.000322943	0.000333195	0.000412337	0.000696657	0.000815993	0.0011556	0.000617969	0.000398309	0.000341148	0.000423478	0.000291115	0.000460295	0.000171041	0.000436471	0.000300489	0.000255545	0.000438237	0.000449135	0.00034298	0.000316461	0.000246874	0.000862788	0.000884596	0.000657621	0.00055034	0.000610471	0.000645562	0.00139109
ASV_341	Eukaryota	Archaeplastida	Chlorophyta	Chlorodendrophyceae	Chlorodendrales	Chlorodendraceae	Chlorodendrales_XX	Chlorodendrales_XX_sp.	AGCTCCAATAGCGTATATTTAAGTTGTTGCAGTTAAAAAGCTCGTAGTTGGATTTCGGATGGGATTTGCCGGTCCGTCTTTGAGATGTGTACTGGTAAGTCCTATCTTGTTGTCGGGGACTAGCTCCTGGGCTTCACTGTCCGGGACTAGGAGCCGACGAAGTTACTTTGAGTAAATTAGAGTGTTCAAAGCAAGCCTACGCTCTGAATATATTAGCATGGAATAACACGATAGGACTCTGGCTTATCTTGTTGGTCTGTGAGACCAGAGTAATGATTAAGAGGGACAGTCGGGGACATTCGTATTTCATTGTCAGAGGTGAAATTCTTGGATTTATGAAAGACGAACTTCTGCGAAAGCATTTGTCAAGGATGTTTTCA	0.000374848	0	0.000300013	0.000259034	0.000436048	7.99329e-05	0.000299222	0.000533737	0.000869151	0.000602526	0.000502242	0.000533302	7.17652e-05	0	0	0.0012385	0.00106923	0.0010303	0.000168537	7.65978e-05	0	0.000444651	0.000291115	0.000323911	0	0	0.000200326	0.000229991	0	0.000417054	0.000128617	0	0	0.00158178	0.00208	0.00263048	0	0	0	0.000732154
ASV_343	Eukaryota	Alveolata	Ciliophora	Spirotrichea	Tintinnida	Tintinnidiidae	Tintinnidium	Tintinnidium_sp.	AGCTCCAATAGCGTATATTAAAGTTGTTGCAGTTAAAAAGCTCGTAGTTGGATTTCTGGTAGGACGTTGATGCCGGCTCGACGCTGCGCAGAGATATCTTACCATCCTTCTGTTAACTCGTTTTGGTCTTCTGTGACCGGACGAGGGCTCAGATATTTTACCTTGAGAAAATTAGAGTGTTTCAGGCAGGCTAGCGTCGGAATACATTAGCATGGAATAATGGAATAGGACTTATACCTCTTCTGTTGGTCTAGGGGGTGCAAGTAATGATTAATAGGGATAGTTGGGGGCATTAGTACTTAACTGTCAGAGGTGAAATTCTCGGATTTGTTAAAGACTAACCTATGCGAAAGCATTTGCCAAGGATGTTTTCA	0.00199919	0.00210145	0.00218581	0.000203527	0.000282842	0.000359698	0.000494367	0.000652345	0.000364483	0	0.000179372	0	0	0	0	0	0	0	0	0	0	0	0	0	0	0	0	0	0	0	0	0	0	0	0	0	0	0	0	0
ASV_345	Eukaryota	Stramenopiles	Stramenopiles_X	Bicoecea	Bicoecales	Bicoecaceae	Bicoecaceae_X	Bicoecaceae_X_sp.	AGCTCCAATAGCGTATATTAAAGTTGTTGCAGTTAAAAAGCTCGTAGTTGAATTTCTGGGGGGCGCGCCGGTCTTCCAAGTGTTGTACTGGGCGCAGTCCGCCATCCTTGTGGAGAGGGCTCGCATTGAGTTGCGTGTCGGATCTGCATCATTTACTGTGAAAAAATTAGAGTGTTTAAAGCAGGCTGTCGCTTGAATACATTAGCATGGAATAATAAGATAGGACTTCGGTCTATTTTGTTGGTTGCGAACCGAGGTAATGATTAATAGGGATAGTTGGGGGTATTCATATTTAATTGTCAGAGGTGAAATTCTTGGATTTATGAAAGATGAACAACTGCGAAAGCATTTACCAAGGATGTTTTCA	0	0	0	0	0	0	0	0	0	0	0	0	0	0	0	0	0	0	0.000126403	0	0.000208479	0	0	0	0.00130255	0.0018148	0.00248977	0	0	0.000144365	0.000900322	0.0010285	0.00146361	0	0	0.00030689	0.0111326	0.0107931	0.00970735	0
ASV_347	Eukaryota	Stramenopiles	Stramenopiles_X	Bicoecea	Bicoecales	Bicoecaceae	Bicosoeca	Bicosoeca_vacillans	AGCTCCAATAGCGTATATTAAAGTTGTTGCAGTTAAAAAGCTCGTAGTTGAATTTCTGGTCCGGGTGCCGGTCGGCCGTTGAGGCTCGCACTTGGTTTTTTAACCCGGATCATCCTTGCGGGGAAGTCGCCTGGCCTTCACTGGTTCGGGCGGTCGGACCCGCATCGATTACTGTGAACAAATTAGAGTGTTTAAAGCAGGCGTTTGCTTGAATACATTAGCATGGAATAATGATATAGGACTTTGGTGCTATTTCGTTGGTTGCGTACCGAAGTAATGATTAATAGGGATAGTTGGGGGTATTCATATTTGATTGTCAGAGGTGAAATTCTTGGATTTATTAAAGATGAACAACTGCGAAAGCATTTACCAAGGATGTTTTCA	0.000562272	0.000636218	0.000957184	0.000129517	0.000377123	0.000439631	0.00133999	0.0014826	0.0019626	0	0	0	0.000562161	0.000541441	0.000676233	0.00129011	0.0013084	0.000960682	0	0	0	0	0	0	0	0	0	0	0	0	0	0.000142407	0	0.00161054	0.00160184	0.00129332	0.00322342	0.00231979	0.00351473	0.00361196
ASV_348	Eukaryota	Archaeplastida	Chlorophyta	Pyramimonadales	Pyramimonadales_X	Pyramimonadales_XX	Pyramimonas	Pyramimonas_disomata	AGCTCCAATAGCGTATATTTAAGTTGTTGCAGTTAAAAAGCTCGTAGTTGGATTTCGGATTAGCTGGGCCGGTCCGCCGAATGGTGTGCACTGGCTGAGTTGATCTTGCTGCCGGGGACGCGCTTCTGGCCTTAATTGGCTGGGACGCGGAGTCGGCGATGTTACTTTGAAAAAATTAGAGTGTTCAAAGCAGGCCTAAGCTCTGAATACATTAGCATGGAATAACGCTATAGGACTCTGGTCTTATTGCGTTGGTCTTCGAGACCGGAGTAATGATTAAGAGGGACAGTTGGGGGCATTCGTATTTCATTGTCAGAGGTGAAATTCTTGGATTTATGAAAGACGAACTTCTGCGAAAGCATTTGCCAAGGATGTTTTCA	0.000187424	0.000134955	0.000142863	0	5.89254e-05	5.32886e-05	0.000169125	8.89561e-05	8.41114e-05	0.000107594	0.000179372	9.87596e-05	0	0	4.94805e-05	0.000877272	0.000801925	0.00114168	0.000449432	0.000520865	0.000473817	0.00103752	0.000407561	0.00122745	0.00035524	0.000941858	0.00120196	0.000459982	0.000743098	0.000737865	0.00122901	0.00169306	0.00132254	0.00123666	0.00145839	0.0012714	0.000330204	0.000512795	0.000358646	0.000219646
ASV_349	Eukaryota	Rhizaria	Cercozoa	Filosa-Thecofilosea	Ebriida	Ebriidae	Ebria	Ebria_tripartita	AGCTCCAATAGCGTATATTAAAGTTGTTGCAGTTAAAAAGCTCGTAGTTGGATTTCTGGTTTGATGCCCTGGCCCGCTGCCACTTTGGTAGTGTGTGCCGGTTGTGCGTCTGCCATCCTTCTAGGGAACGTTCCTTCTCTTCACTGAGCCGGGTTCGTGATCTAGATCGTTTACTTTGAAAAAATTAGAGTGTTTAAAGCAGGCTTTTGCTATGAATACATTAGCATGGAATAATAATCTAGGACTTCGGTCATATTTTGTTGGTTTCTGTAACTGAAGTAATGATTGATAGGGATAGTTGGGGGTGCTAGTATTGAGCGGCCAGAGGTGAAATTCTTGGATTCGCTCAAGACTAACTTATGCGAAAGCATTCACCAAGGATGTCTTCT	0.000655984	0	0.00054288	0	0.000282842	0	0	0	0	0.000451895	0	0.000730821	0.00155491	0.00106206	0.00112156	0	0	0	0	0	0	0	0	0	0	0	0	0	0	0	0	0	0	0	0	0	0	0	0	0
ASV_351	Eukaryota	Hacrobia	Haptophyta	Prymnesiophyceae	Prymnesiales	Chrysochromulinaceae	Chrysochromulina	Chrysochromulina_sp.	AGCTCCAATAGCGTATATTAAAGTTGTTGCAGTTAGAACGCTCGTAGTCGGATTTCGGGGCGGGCCGACCGGTCTGCCGATGGGTACGCACTGGTCGGCGCGTCCTTCCTTCCGGAGACCGTGCCTACTCTTAACTGAGCGGGGGCGGGAGACGGATCGTTTACTTTGAAAAAATCAGAGTGTTTCAAGCAGGCAGCTCGCTCTTGCATGGATTAGCATGGGATAATGAAATAGGACTTTGGTGCTATTTTGTTGGTTTCGAACACCGAAGTAATGATTAACAGGGACAGTCAGGGGCACTCGTATTCCGCCGAGAGAGGTGAAATTCTCAGACCAGCGGAAGACGAACTACTGCGAAAGCATTTGCCAGGGATGTTTTCA	0	0	0	0.000666087	0.000459618	0	0	0.000548563	0	0.00101138	0	0.000849332	0.00136354	0.00158267	0.00191324	0.000632152	0.000998889	0.00101637	0.00164324	0.00104173	0.00117507	0.00220208	0.00145558	0.00182413	0.000421025	0.000804025	0.000615288	0	0	0	0	0	0	0	0	0	0.00055034	0	0	0
ASV_353	Eukaryota	Stramenopiles	Stramenopiles_X	MAST	MAST-12	MAST-12D	MAST-12D_X	MAST-12D_X_sp.	AGCTCCAATAGCGTATATTAAAGTTGTTGCAGTTAAAAAGCTCGTAGTCGTATTTCTAGGATGAGCAATTTGTCCGGGTGTTTTGCATCTGTGTACATTTTTGTCTCGTCCTATCCTTGTGGAGAGCTTGTTTGGCCTTAATCGGTTGAGCAAGGGATCTGCATCATTTACTGTGAAAAAATTAGAGTGTTTAAAGCAGGCATTTGCTGTGAATACATTAGCATGGAATAATAAGATAGGACTTTGGTACTATTTTGTTGGTTTGCATACCAAGGTAATGATGAATAGGGACAGTTGGGGGTATTCATATTTAGTTGTCAGAGGTGAAATTCTTGGATTTACGAAAGATGAACTTATGCGAAAGCATTTACCAAGGATGTTTTCA	0	0	0	0	0	0	3.9029e-05	0	0	0.000688601	0.00032287	0.000355534	0.00124393	0.000853811	0.00118753	0.000645053	0.00049241	0.000640454	0.000772461	0.000597463	0.000720202	0.00129161	0.00083453	0.000835351	0.0013157	0.00121752	0.00148814	0.00130328	0.00247699	0.00239004	0.000500179	0.000791152	0.000705355	0.00112162	0.00138666	0.00166597	0.00031448	0.000341864	0.000191278	0.000536913
ASV_354	Eukaryota	Alveolata	Ciliophora	Oligohymenophorea	Peritrichia_2	Sessilida	NA	NA	AGCTCCAATAGCGTATATTAAAGTTGTTGCAGTTAAAAAGCTCGTAGTTGAAGTTCTGACTGTTCAGGCTCTCAGCCTTGAGGCGAGGGTGCTGACAGTCATCCGCTTGCAAATATAAGTTCGATCTTCACCGGTTGGCTATATGAGCAAGCATTTTACCTTGAGAAAAACAGAGTGTTCCAGGCAGGTTTGTCCGGAATGCATTAGCATGGAATAATAGAACATGACTGAAGTCTATTTATTGGTTTAAGGCTACAGTAATGATTAATAGGAACAGTCGGGGGCATTCGTACTCAGCAGTCAGAGGTGAAATTCTAAGATTTGCTGAAGACGAACTAATGCGAAAGCATTTGCCAAGGATGTTTTCA	0	0	0	0	0	0	0	0	0	0	0	0	0	0	0	0	0	0	0.000786506	0.00171579	0.00157307	0.00122809	0.000970384	0.00119336	0.000565752	0.000229721	0.000400652	0.0036543	0.00274375	0.00418658	0.00121472	0.000490514	0.00086406	0.000632711	0.00047816	0.000548017	0.0012422	0.000805821	0.00131503	0.000268456
ASV_355	Eukaryota	Rhizaria	Cercozoa	Filosa-Imbricatea	Filosa-Imbricatea_X	Novel-clade-2	Novel-clade-2_X	Novel-clade-2_X_sp.	AGCTCCAGTAGCGTATACTAATGTTGCTGCAGTTAAAAAGCTCGTAGTTGGATTTCTGGTTTATACTTGTGGTCCGACGGATTTATCCGCTGAGTATCGCATAGTATCTGCCATCCTATCAGGGTGCCTGGGTTTCGGCTCAGGTGGTCTGATTCATTTACTTTGAAAAAATTAGAGTGTTTAAAGCAAGCTTGCGCGATGAATACATTAGCATGGAATAATAATATAGGACTACGGGTTCTATTTTGTTGGTTTCTAGACCTGAAGTAATGATTGATAGGGATAGTTGGGGGTGCTAGTATTGAGAGGCCAGAGGTGAAATTCTTGGATTCTCTCAAGACTAACTTATGCGAAAGCATTCACCAAGGATGTCTTCT	0.00149939	0.00125316	0.00152864	0.00127667	0.00152028	0.00191839	0.000715531	0.000770953	0.000336445	0	0	0	0	0	0	0	0	0	0	0	0	0	0	0	0	0	0	0	0	0	0	0	0	0	0	0	0	0	0	0
ASV_356	Eukaryota	Alveolata	Dinoflagellata	Syndiniales	Dino-Group-I	Dino-Group-I-Clade-5	Dino-Group-I-Clade-5_X	Dino-Group-I-Clade-5_X_sp.	AGCTCCAATAGCGTATATTAAAGTTGTTGCGGTTAAAAAGCTCGTAGTTGGGTTTCTGCCGGTGAGCGACGGTCCGCCCGAGTGGTTGGTACACGTCGCGCCGCCGGCATCTTCCTGGGGAATGTGTCTGCACTTCACTGTGTGGCGCGGGATCCAGGACGTTTACTTTGAGGAAATTACAGTGCTTCAAGCAGGCTCACGCTCTCTGAATACGTTAGCATGGAATAATAGCATCGGACCTCGATCCAAAGCTGTTGGTTTCTTGGATCTGGGTAAAGGTGAATAGGGATTGTTGGGGGCATTCGTATTTAACTGTCAGAGGTGAAATTCTTGGATTTGTTGAAGACGGACTACTGCGAAAGCATCTGCCAAAGATGTTCTCA	0	0	0	0	0	0	0	0	0	0	0	0	0	0	0	0	0	0	0	0	0	0	0	0	0.0104204	0.00921183	0.0130069	0	0	0	0	0	0	0	0	6.57621e-05	0	0	0	0
ASV_357	Eukaryota	Stramenopiles	Ochrophyta	Bacillariophyta	Bacillariophyta_X	Radial-centric-basal-Coscinodiscophyceae	NA	NA	AGCTCCAATAGCGTATATTAAAGTTGTTGCAGTTAAAAAGCTCGTAGTTGGATTTCTGGTGGGAGTGATCGGTCCTTCACTTAGTGTTGGAACCTGATTGTCTCCTGCCATCCATGGAGAGAACTTATCTGGCATTAAGTTGTCGGGTAGGCAATCTCCATCCTTTACTGTGAAAAAATTAGAGTGTTCAAAGCAGGCTTATGCCGTTGAATACATTAGCATGGAATAATAAGATAGGACTATGGTACTATTTTGTTGGTTTGTGCACCATAGTAATGATTAATAGGGACAGTTGGGGGTATTCGTATTCCATTGTCAGAGGTGAAATTCTTGGATTTATGGAAGACGAACTACTGCGAAAGCATTTACCAAGGATGTTTTCA	0	0	0	0	0	0	0	0	0	0	0	0	0	0	0	0	0	0	0	0	0	0	0	0	0	0	0	0	0	0	0.000443015	0.00015823	0.000229241	0	0.000215172	0.000219207	0	0	0	0.000463697
ASV_358	Eukaryota	Rhizaria	Cercozoa	Filosa-Thecofilosea	Cryomonadida	Protaspa-lineage	Protaspa-lineage_X	Protaspa-lineage_X_sp.	AGCTCCAAGAGCGTATATTAAAGTTGTTGCAGTTAAAAAGCTCGTAGTTGGATTTCTGGTCTAATGCGCCTGGCCCGCGGCAGTAATGCCTGTGAGTGCCGGTGCGCGTTAACCATCCTTCTAGAAAACGTTTCTACCATTCACTTGGCCGGACTCGCGATCTAGATCTTTTACTTTGAAAAAATTAGAGTGTTCAAAGCAGGCTTTTGCTGTGAATACATTAGCATGGAATAATAATCTAGGACTTCGGTTTTATTTTGTTGGTTTCTAAAATTGAAGTAATGATTGATAGGGATAGTTGGGGGTGCTAGTATTGGCCGGCCAGAGGTGAAATTCTTGGATTCGGTCAAGACTAACTTATGCGAAAGCATTCACCAAGGATGTCTTCT	0.00034361	0	0.000242868	0	0	0.000239799	0	0	0	0	0	0	0	0	0	0	0	0	0	0	0	0	0	0	0	0	0	0	0	0	0	0	0	0	0	0	0	0	0	0
ASV_359	Eukaryota	Alveolata	Ciliophora	Spirotrichea	Strombidiida	Strombidiidae	Varistrombidium	Varistrombidium_kielum	AGCTCCAATAGCGTATATTAAAGTTGTTGCAGTTAAAAAGCTCGTAGTTGGATTTCTGGGAGGGTGCCAATGTCCGCCGAAGCGCGTGCGCAGCGGCGCCCTTCCATCCTTCTGTTAACGCCTCTTGGCATTCATTTGCTGGTGGCGGGCTCAGATATTTTACCTTGAGAAAATTAGAGTGTTTCAGGCAGGCTAGGCCGGAATACATTAGCATGGAATAATGGAATAGGACTACGGTCTCTTTGTTGGTTTGAGGGACTGCAGTAATGATTAATAGGGATAGTTGGGGGCATTAGTATTTAATTGTCAGAGGTGGAATTCTCGGATTTGTTAAAGACTAACTTATGCGAAAGCATTTGCCAAGGATGTTTTCA	0.00146815	0.000751894	0.000328586	0.000758599	0.000883882	0.000905906	0.000676502	0.000889561	0.000728965	0.00174302	0.00175785	0.00191594	0.000203335	0.000354019	0.000296883	0.000838569	0.00177268	0.0016429	0	0	0	0	0	0.000204576	0.00035524	0.000367554	0.00107318	0	0	0	0	0	0	0	0	0	0	0	0	0
ASV_361	Eukaryota	Archaeplastida	Chlorophyta	Trebouxiophyceae	Chlorellales	Chlorellales_X	Picochlorum	Picochlorum_sp.	AGCTCCAATAGCGTATATTTAAGTTGCTGCAGTTAAAAAGCTCGTAGTTGGATTTCGGGTGGGGCCTGCCGGTCCGCCGTTTCGGTGTGCACTGGCCGGGCCCACCTTGCTGCCGGGGACGTGTTCCTGGGCTTCACTGTCCGGGACACGGAGTCGGCGAGGTTACTTTGAGTAAATTAGAGTGTTCAAAGCAGGCCTACGCTCTGAATACATTAGCATGGAATAACACGATAGGACTCTGGCCTATCTTGTTGGTCTGTAGGACCGGAGTAATGATTAAGAGGGACAGTCGGGGGCATTCGTATTTCATTGTCAGAGGTGAAATTCTTGGATTTATGAAAGACGAACTACTGCGAAAGCATTTGCCAAGGATGTTTTCA	0	0	0	0	0	0	0	0	0	0	0	0	0.00013157	0	0	0.000103208	0	9.74605e-05	0.00101122	0.000674061	0.000530675	0.00114339	0.00118387	0.000835351	0.000723637	0.000826997	0.000744069	0.000434427	0.000285807	0.000657663	0.000600214	0.000268992	0.000899328	0.000546432	0.0005977	0.000832986	0.000487444	0.000488377	0.000334736	0.000585723
ASV_362	Eukaryota	Rhizaria	Cercozoa	Filosa-Thecofilosea	Ebriida	TAGIRI1-lineage	TAGIRI1-lineage_X	TAGIRI1-lineage_X_sp.	AGCTCCAATAGCGTATATTAAAGTTGTTGCAGTTAAAAAGCTCGTAGTTGGATTTCTGGTCTGATGCCCTGGCCCGCGTCCGATTTCGGAGTGAGTGCCGGCTGTGCGTCTACCATCCTTCTAGAAAACGGATCTACCCTTCACTGGGCCGGGTTCGCGATCTAGATCTTTTACTTTGAAAAAATTAGAGTGTTTAAAGCAGGCTTTTGCTATGAATACATTAGCATGGAATAATAATCTAGGACTTCGGTTCTATTTTGTTGGTTTCTAGTACTGAAGTAATGATTGATAGGGATAGTTGGGGGTGCTAGTATTGGGCGGCCAGAGGTGAAATTCTTGGATTCGCTCAAGACTAACTTATGCGAAAGCATTCACCAAGGATGTCTTCT	0	0	0	0	0	0	0	0	0	0	0	0	0	0	0	0	0	0	0	0	0	0	0	0	0	0	0	0	0	0	0	0	0	0	0	0	0	0	0	0
ASV_363	Eukaryota	Rhizaria	Cercozoa	Filosa-Thecofilosea	Ventricleftida	Ventrifissuridae	Ventrifissuridae_X	Ventrifissuridae_X_sp.	AGCTCCAGTAGCGTATATTAACGTTGTTGCAGTTAAAAAGCTCGTAGTTGGATTTCTGGCGAGATTGACCCGGCCCCGTCCGTTCGGATGTGAGTGCTGGAGTCTATCTGCCATCCTTCTAGAGAACAGTTCTGCCCTTCATTGGGTCGGAACTGCTATCTAGATCTTTTACTTTGAAAAAATTAGAGTGTTTAAAGCAGGCATTGCATTGAATACATTAGCATGGAATAATAATATAGGACTTCGGTCTCTATTTTGTTGGTTTCTAGAACTGAAGTAATGATTGATAGGGATAGTTGGGGGTGCTAGTATTCAGCGGCCAGAGGTGAAATTCTTGGATTCGCTGAAGACTAACTTATGCGAAAGCATTCACCAAGGATGTCTTCT	0	0	0	0	0	0	0	0	0	0	0	0	0	0	0	0.000709558	0.00105516	0.000918913	0.000842685	0.000903854	0.000890776	0.000211739	0.000388154	0.000562583	0.000605223	0.00112563	0.000844232	0	0.000304861	0	0	0	0	0	0	0	0	0	0	0
ASV_364	Eukaryota	Alveolata	Dinoflagellata	Dinophyceae	NA	NA	NA	NA	AGCTCCAATAGCGTATATTAAAGTTGTTGCGGTTAAAAAGCTCGTAGTTGGATTTCTGCCGAGGACGACCGGTCCGCCCTCTGGGTGAGTATCTGGCTCGGCCTGGGCATCTTCTTGGAGAACGTAGCTGCACTTGACTGTGTGGTGCGGTATCCAGGACTTTTACTTTGAGGAAATTAGAGTGTTTCAAGCAGGCATACGCCTTGAATACATTAGCATGGAATAATAAGATAGGACCTCGGTTCTATTTTGTTGGTTTCTAGAGCTGAGGTAATGATTAATAGGGATAGTTGGGGGCATTCGTATTTAACTGTCAGAGGTGAAATTCTTGGATTTGTTAAAGACGGACTACTGCGAAAGCATTTGCCAAGGATGTTTTCA	0	0	0.000585739	0	0	0	0.00074155	0.000800605	0.00204671	0	0	0.0010666	0	0	0	0	0	0	0.00101122	0.000153196	0.000814965	0	0.000524007	0.00102288	0.000302612	0.000367554	0.000515125	0.000485536	0.000609721	0.000352892	0.00034298	0.000537983	0.000599552	0.00074775	0.000908504	0.000153445	0.00023586	0.000781403	0.00100421	0.000463697
ASV_365	Eukaryota	Alveolata	Ciliophora	Spirotrichea	Tintinnida	Eutintinnidae	Eutintinnus	Eutintinnus_sp.	AGCTCCAATAGCGTATATTAAAGTTGTTGCAGTTAAAAAGCTCGTAGTTGGATTTCTGGTGGGCGGACAAGAGCGGCATGATGTGTCAGTTTGCGTCCCCTGCCATCCTTCTGTTAAACCGGTACGGCGTTCGTTCGCTGACCGGCGGCTCAGATATTTTACCTTGAGAAAATTAGAGTGTTTCAGGCAGGCTCGGCCGGGATACATTAGCATGGAATAATGGAATAGGACTCCAGCCTCTTCTGTTGGTCTGAGGGGTTGAAGTAATGATTAATAGGGATAGTTGGGGGCATTAGTACTTAACTGTCAGAGGTGAAATTCTTGGATTTGTTAAAGACTAACTTATGCGAAAGCATTTGCCAAGGATGTTTTCA	0	0	0	0	0	0	0	0	0	0	0	0	0	0	0	0	0	0	0.000140447	0	0	0.000359956	0.000349338	0.000119336	9.20992e-05	0.00032161	0.000228944	0.000945518	0.00106701	0.000737865	0.0018721	0.00175636	0.00167522	0	0.000693332	0.00103027	0.0044499	0.00437097	0.00475803	9.76205e-05
ASV_367	Eukaryota	Rhizaria	Cercozoa	Cercozoa_X	Cercozoa_XX	Cercozoa_XXX	Cercozoa_XXXX	Cercozoa_XXXX_sp.	AGCTCCAGTAGCGTATATTAAAGTTGTTGCAGTTAAAAAGCTCGTAGTTGGATTTCTGACTTCAAACACCTGACCCTCCCTCGCTAGAGGTGTGTGTGCCGGAGTGTTTGTATCATCCTTTCAGTGATCGGTTCTACCCTTAACCGGGTCGGAACTGCTAACTGGATCTTTTACTTTGAAGAAATTGGAGTGTTTAAAGCAGGCTTACGCCAGAACATATTAGCATGGAATAATAATTTAGGACTTTTGTTCTATTTTGTTGGTTTCTAGGACGAAAGTAATGATTGATAGGGATAGTTGGGGGTGCTAGTATTCGGCGGCCAGAGGTGAAATTCTTTGATCCGCTGAAGACTAACTTATGCGAAAGCATTCACCAAGGATGTCTTCT	0.00121826	0.00125316	0.00180008	0.000740097	0.00119029	0.00139882	0.000949705	0.000874735	0.000728965	0	0	0	0	0	0	0	0	0	0	0	0	0	0	0	0	0	0	0	0	0	0	0	0	0	0	0	0	0	0	0
ASV_368	Eukaryota	Rhizaria	Cercozoa	Filosa-Imbricatea	Filosa-Imbricatea_X	Novel-clade-2	Novel-clade-2_X	Novel-clade-2_X_sp.	AGCTCCAGTAGCGTATACTAATGTTGCTGCAGTTAAAAAGCTCGTAGTTGGATTTCTGGTTGATAATTGTGGTCCGTCTAGTCTAACTAGTATGAGTATCGCTTATTATCTGCCATCCTATCAGGGTTCTAGGGTCTCGGCTCTAGGGTTCTGGTTCTTTTACTTTGAAAAAATTAGAGTGTTTAAAGCAAGCTTGCGCGATGAATACATTAGCATGGAATAATAATATAGGACTACGGGTTCTATTTTGTTGGTTTCTAGACCTGAAGTAATGATTGATAGGGATAGTTGGGGGTGCTAGTATTGGGAGGCCAGAGGTGAAATTCTTGGATTCTCTCAAGACTAACTTATGCGAAAGCATTCACCAAGGATGTCTTCT	0.000905882	0.000983246	0.00100004	0.00109164	0.00113137	0.000972516	0.00100174	0.000934039	0.000897188	0.000473414	0.000538117	0.000770325	0	0	0	0	0	0	0	0	0	0	0	0	0	0	0	0	0	0	0	0	0	0	0	0	0	0	0	0
ASV_369	Eukaryota	Archaeplastida	Rhodophyta	Porphyridiophyceae	Porphyridiales	Porphyridiales_X	Porphyridiales_XX	Porphyridiales_XX_sp.	AGCTCCAATAGCGTATATAAAAGTTGTTGCAGTTAAAAAGCTCGTAGTCGGAACTGGGGCGCTGCACGTGTGTGTGCCCTAAGGGTGCGTGCGCGGCGCGGCGTCTTCCTCGGTGCGACGTGTCGTGTACTTTATTGTGCGCGGCCCGGAGTGTCGATTTTTACTGTGAAAAAATTAGAGTGTTCAAAGCAGGCGTTTGCTGTGAATACATTAGCATGGGATATTGGAAGAAGCTTTGGCTTATTCGTTGGTTGGTGAGCTAGAAGCATGGTCAAGAGGAACGGTCGGGGGCACTCGTATTTCATTGTCAGAGGTGAAATTCTTGGATTTTTGAAAGACGAACAGCTGCGAAAGCGTTTGCCAAGGACGTTTTCA	0	0	0	0	2.35702e-05	0	9.10676e-05	0	0	0.000193669	0.000215247	0.000158015	0.000753534	0.000499792	0.000412337	0.000335428	0.000295446	0.000180998	0.000154492	7.65978e-05	0.000265337	0.000359956	0.000291115	0.000392103	0.000920992	0.000826997	0.00101594	0.000229991	0.000514452	0.000609541	0.00317256	0.00275321	0.00285669	0.00112162	0.00138666	0.00133716	0.000518892	0.00041512	0.000597743	0.000634533
ASV_370	Eukaryota	Stramenopiles	Ochrophyta	Bacillariophyta	Bacillariophyta_X	Araphid-pennate	Thalassionema	Thalassionema_sp.	AGCTCCAATAGCGTATATTAAAGTTGTTGCAGTTAAAAAGCTCGTAGTTGGATTTGTGGATTTCGCGGTTCGGTCGCACTAATTGTGTGTACATGAGTCGTGAGTCCATCCTTGGGTGGAATCTGTGTGGCATTAGGTTGTCGTGCAGGGGATGCCCATCGTTTACTGTGAAAAAATTAGAGTGTTCAAAGCAGGCTTATGCCGTTGAATATATTAGCATGGAATAATAAGATAGGACCTTGGTACTATTTTGTTGGTTTGCGCACCGAGGTAATGATTAATAGGGACAGTTGGGGGTATTCGTATTCCATTGTCAGAGGTGAAATTCTTGGATTTTTGGAAGACGAACTACTGCGAAAGCATTTACCAAGGATGTTTTCA	0	0	0	0	0	0	0	0	0	0	0	0	0	0	0	0.000129011	0.000140689	0	0	0	0	0	0.000291115	0	0	0	0.000171708	0	0	0	0	0	0	0	0.00011954	0	0	0	0	0
ASV_371	Eukaryota	Alveolata	Dinoflagellata	Syndiniales	Dino-Group-I	Dino-Group-I-Clade-1	Dino-Group-I-Clade-1_X	Dino-Group-I-Clade-1_X_sp.	AGCTCCAATAGCGTATATTAAAGTTGTTGCGGTTAAAAAGCTCGTAGTTGGAGTTCTGCCAGGTGACACTCGTCCGCCCAAGTGGTGTGTACAGGGTGTGCATCTGGCCCTTTCAAGGGGAACGTGTCTGCACTTCATTGTGTGGTGCGAGATCCTTGACTTTTACTTTGAGGAAATAAGAGTGTTCCAAGCAGGCTCTCGTCGTGCATAGCTCAGCATGGAATAATAGCATTGGACTTCGTTTCTACGCTGTTGGTTGCAAGAAGCGAGGTAATGATGAAGAGGGATAGTTGGGGGCATTCGTATTTAACTGTCAGAGGTGAAATTCTTGGATTTGTTAAAGACGGACTACTGCGAAAGCATCTGCCATGGATGTTTTCA	0	0	0	0	0	0	0	0	0	0	0	0	0	0	0	0	0	0	0.00056179	0.000597463	0.000625438	0.00173626	0.00199899	0.00153432	0.00344714	0.0036296	0.00296197	0	0	0.000272689	0.000271526	0.000316461	0.000405579	0.0017831	0.00205609	0.00146869	0.00015724	0.000341864	0.000310826	0.000244051
ASV_372	Eukaryota	Alveolata	Ciliophora	Spirotrichea	Strombidiida	Strombidiidae	Strombidium	Strombidium_sp.	AGCTCCAATAGCGTATATTAAAGTTGTTGCAGTTAAAAAGCTCGTAGTTGGACTTCTGGCAGGGCGCCGAGTGCCACATCTGTGCGCACGAGGGCCCGGCCATCCTTCTGTAAACGTTGAGGGCGTTCACTCGTCAGCTGCGGGATCAGATAATTTACCTTGAGAAAATTAGAGTGTTTCAGGCAGGCTTAGCCGGAATACATTAGCATGGAATAATGGAATAGGACTTAGTCTCTTTGTTGGTTCGGGGGACTGGAGTAATGATTAATAGGGATAGTTGGGGGCATTAGTATTTATTAGCTAGAGGTGGAATTCTCTAATTTGATAAAGACTAACTTATGCGAAAGCATTTGCCAAGGATGTTTTCA	0	0	0	0	0	0	0	0	0	0	0	0	0	0	0	0	0	0	0	0.000245113	0.000189527	0	0	0	0	0	0	0	0.000266753	0	0	0	0.00031741	0.000805269	0.000262988	0.000372652	0.000283032	0	0	0
ASV_374	Eukaryota	Alveolata	Dinoflagellata	Syndiniales	Dino-Group-I	Dino-Group-I-Clade-1	Dino-Group-I-Clade-1_X	Dino-Group-I-Clade-1_X_sp.	AGCTCCAATAGCGTATATTAAAGTTGTTGCGGTTAAAAAGCTCGTAGTTGGAGTTCTGCCAGGTGCCGCCTGTCCGCCCCAGTGGTGAGTACGTGGCGCGCATTTGGCCCTTTCAAGGGGAGCGTATCTGCACTTTATTGTGTGGTGCGGGATCCTTGACTTTTACTTTGAGGAAATAAGAGTGTTCCAAGCAGGCTCTCGTCGTGCATAGCTCAGCATGGAATAATAGCATTGGACCTCGATTCTAAGCTGTTGGTTGCCAGAAGCGAGGTAATGATGAAGAGGGATAGTTGGGGGCATTCGTATTTAACTGTCAGAGGTGAAATTCTTGGATTTGTTAAAGACGGACTACTGCGAAAGCATCTGCCATGGATGTTTTCA	0.000531034	0.000250631	0.000285727	0	0.000141421	0	0	0.000281694	0	0.00499236	0.00523767	0.00505649	0.000645887	0.00062474	0.000643246	0	0	0	0	0	0	0	0	0	0	0	0	0	0	0	0	0	0	0	0	0	0	0	0	0
ASV_375	Eukaryota	Stramenopiles	Ochrophyta	Chrysophyceae	Chrysophyceae_X	Chrysophyceae_Clade-C	Chrysophyceae_Clade-C_X	Chrysophyceae_Clade-C_X_sp.	AGCTCCAATAGCGTATACTAAAGTTGTTGCAGTTAAAAAGCTCGTAGTTGAATTTCTGGTCTTGGACGGCGGTCTACCACAATTGTGGTACGTACCAACTGTCCGAGTCCATCCTCGGGGAAAACATGCCTGTGATTCAGTTCATGGGTATGGGATCCTCGTCATTTACTGTGAGCAAAATAGAGTGTTCAAAGCAGGCTTATGCCGTTGAATACATTAGCATGGAATAATAAGATAGGACCTTGGTCTATTTTGTTGGTTTGTACTCCAAGGTAATGATTAATAGGGATAGTTGGGGGTATTCGTATTCAATTGTCAGAGGTGAAATTCTTGGATTTATGGAAGACGAACTACTGCGAAAGCATTTACCAAGGATGTTTTCA	0.000937119	0.00146523	0.000900039	0.000684589	0.000612825	0.000652785	0	0	0	0.000301263	0.00032287	0	0.000299022	0.000291545	0	0	0	0	0	0	0	0	0	0	0	0	0	0	0	0	0	0	0	0	0	0	0	0	0	0
ASV_376	Eukaryota	Hacrobia	Cryptophyta	Cryptophyceae	Cryptophyceae_X	Cryptomonadales	Cryptomonadales_X	Cryptomonadales_X_sp.	AGCTCTAATAGCGTATATTAAAGTTGTTGCAGTTAAAAAGCTCGTAGTCGGATGTCGGGTTCGGGCAGGCTGTCGGCCTCTGGTCGGATGGCAGGCTCGGATCTTCTTGCCTGGGGATCCGTCACACTTAACTGTGGGGCGGTAGTTCGCAGGCCGTTTACTTTGAAAAAATTAGAGTGTTCAAAGCAGGCCTACGCTTGAATACATTAGCATGGAATAATGGAATAGGACTTTGGTGCTATTTTGTTGGTTTATGGGACCGAAGTAATGATTAATAGGGACAGTTGGGGCCGTTTATATTTCGTTGTCAGAGGTGAAATTCTTGGATTTACGAAAGATAAACTTCTGCGAAAGCATTCGGCAAGGATGTTTTCA	0	0	0	0	0	0	0	0	0	0	0	0	0	0	0	0	0	0	0	0	0	0	0	0	0.00653904	0.00657003	0.00459319	0	0	0	0.00164344	0.00128167	0.00148125	0.00175434	0.00143448	0.00175366	0.00130509	0	0	0
ASV_377	Eukaryota	Alveolata	Ciliophora	Spirotrichea	Strombidiida	Strombidiidae	Strombidiidae_X	Strombidiidae_X_sp.	AGCTCCAATAGCGTATATTAAAGTTGTTGCAGTTAAAAAGCTCGTAGTTGGATTTCTGGGAGGGTGCCAATGTCCGCCAGAGTGCGTGCGCAGCGGCGCCCTTCCATCCTTCTGTTAACGCCTCTCGGCATTCATTTGCCGGTGGCGGGCTCAGATATTTTACCTTGAGAAAATTAGAGTGTTTCAGGCAGGCTAGGCCGGAATACATTAGCATGGAATAATGGAATAGGACTACGGTCTCTTTGTTGGTTTGAGGGACTGCAGTAATGATTAATAGGGACAGTTGGGGGCATTAGTATTTAATTGTCAGAGGTGGAATTCTCGGATTTGTTAAAGACTAACTTATGCGAAAGCATTTGCCAAGGATGTTTTCA	0	0	0	0	0	0	0	0	0	0	0	0	0	0	0	0	0	0	0	0.000658741	0	0.00076226	0	0	0	0	0.000958704	0	0	0	0.00184352	0.00120255	0.0011462	0.00250209	0.00212781	0.00267432	0.000911993	0	0	0
ASV_378	Eukaryota	Stramenopiles	Ochrophyta	Bacillariophyta	Bacillariophyta_X	Polar-centric-Mediophyceae	Thalassiosira	Thalassiosira_tenera	AGCTCCAATAGCGTATATTAAAGTTGTTGCAGTTAAAAAGCTCGTAGTTGGATTTCTGGCAGGAGCGACCGGTCACGCACTCTGTGCATGAACTCGTGTTGTCTCTGGCCATCCTCGGGGAGATCCTGTTTGGCATTCAGTTGTCGGGCAGGGGATACCCGTCGTTTACTGTGAAAAAATTAGAGTGTTTAAAGCAGGCTTATGCCGTTGAATATATTAGCATGGAATAATAAGATAGGACTTCGGAACTATTTTGTTGGTTTGCGTTACGAAGTAATGATTAATAGGGACAGTTGGGGGTATTCGTATTTCGTTGTCAGAGGTGAAATTCTTGGATTTCCGAAAGACGAACTACTGCGAAAGCATTTACCAAGGATGTTTTCA	0	0	0	0	0	0	0	0	0	0	0	0	0	0	0	0	0	0	0	0	0	0	0	0	0.000118413	0.000206749	0.000157399	0.000153327	0	0.000128324	0	0	0.000141071	0.000517673	0.000932412	0.000789145	0.000172964	0.000463958	0.000239097	0.000341672
ASV_379	Eukaryota	Stramenopiles	Stramenopiles_X	Bicoecea	Borokales	Borokaceae	Borokaceae_X	Borokaceae_X_sp.	AGCTCCAATAGCGTATATTAAAGTTGTTGCAGTTAAAAAGCTCGTAGTTGGATTTCTGATGGAGACTGCCGGTCCGGCGCCTCTGGTGCTGTGTACTGGTGTGTTTTCGTCTTCCTTGTGGGGAACTTGTCTGGCATTGGTTTGTCGGGCTTGGGAGCCACATCATTTACTGTGAAAAAATTAGAGTGTTTAAAGCAGGCATATGCCTTGAATACATTAGCATGGAATAATAAGATAGGACTTTGGCCTATTTTGTTGGTTTGCAAGCCAGAGTAATGATTAATAGGGATAGTTGGGGGTATTCGTATTTAATTGTCAGAGGTGAAATTCTTGGATTTATGAAAGACGAACAACTGCGAAAGCATCTACCAAGGATGTTTTCA	0	0	0	0	0	0	0	0	0	0.000882271	0.000538117	0.000790077	0.000167452	0.000124948	0.000296883	0	0	0	0	0	0	0	0	0	0	0	0	0.00153327	0.00055256	0.000946392	0.000543051	0.000648744	0.000670088	0	0	0	0.00553485	0.00556749	0.00430375	0
ASV_380	Eukaryota	Alveolata	Ciliophora	Spirotrichea	Choreotrichida	Strombidinopsidae	Strombidinopsis	Strombidinopsis_acuminata	AGCTCCAATAGCGTATATTAAAGTTGTTGCAGTTAAAAAGCTCGTAGTTTGATTTCTGGACGGGCGCTGACACCCGCTTGTTAGTGAGGAGGAGGCGCCCGCCCATCCTTCTGTTAACGCCATCGGCATTCATTTGCTGGCGGCGGGCTCAGATATTTTACCTTGAGAAAATTAGAGTGTTTCAGGCAGGCTTGCGCCTAGATACATTAGCATGGAATAATAGAATAGGACTTTGGCCTCTTCTGTTGGTCTGAGGGGTTAGAGTAATGATTAATAGGGATAGTTGGGGGCATTAGTACTTAACTGCTAGAGGTGAAATTCTCAGATTTGTTAAAGACTAACTTATGCGAAAGCATTTGCCAAGGATGTTTTCA	0	0	0	0	0	0	0	0	0	0	0	0	0	0.000166597	0	0	0	0	9.83132e-05	0	0	0	0	0	0	0	0	0.00199325	0.00209592	0.00359308	0	0	0	0.00123666	0.000549884	0.000767224	0.000660409	0.000708146	0.000621653	0.00122026
ASV_381	Eukaryota	Stramenopiles	Ochrophyta	Bacillariophyta	Bacillariophyta_X	Raphid-pennate	Navicula	Navicula_lanceolata	AGCTCCAATAGCGTATATTAAAGTTGTTGCAGTTAAAAAGCTCGTAGTTGGATTTGTGGCGTACGGTGTGTTCCGGGCACTTGTTGTCTGAGTAACCTGCTGTTGCCATCCTTGGGTGGAACCTGTGTGGCATTAGGTTGTCGTGCAGGGGATGCCCATCATTTACTGTGAAAAAATTAGAGTGTTCAAAGCAGGCTTATGCCGTTGAATATATTAGCATGGAATAATGAGATAGGACTTTTTTGCTATTTTGTTGGTTTGCGCAAAGAGGTAATGATTAATAGGGACAGTTGGGGGTATTCGTATTCCATTGTCAGAGGTGAAATTCTTGGATTTTTGGAAGACGAACTACTGCGAAAGCATTTACCAAGGATGTTTTCA	0	0	0.000500021	0.00061058	0.000494974	0	0.000728541	0.000444781	0.00283175	0.000494932	0	0.000849332	0.000346865	0	0.000247402	0.00100628	0.00101296	0.00144798	0.000407298	0	0.000303243	0	0	0	0	0	0.000243253	0	0	0	0	0	0	0	0	0.000898748	0	0	0	0
ASV_382	Eukaryota	Stramenopiles	Ochrophyta	Bacillariophyta	Bacillariophyta_X	Raphid-pennate	Nitzschia	Nitzschia_linearis	AGCTCCAATAGCGTATATTAAAGTTGTTGCAGTTAAAAAGCTCGTAGTTGGATTTGTGGCTGTCGCTAGCGGCCCATCACTTAGTGTTGGTGTTTGCTGGCGTCGCCATCCTTGGGTGGAGCCTGTGTGGCATTAGGTTGTCGTGCAGGGGATGCCCATCGTTTACTGTGAGAAAATTAGAGTGTTCAAAGCAGGCTTATGCCGTTGAATATGTTAGCATGGAATAATAAGATAGGACCTCGGTACTATTTTGTTGGTTTGCGCACCGAGGTAATGATTAATAGGGACAGTTGGGGGTATTCGTATTTCATTGTCAGAGGTGAAATTCTTGGATTTCTGAAAGACGAACTACTGCGAAAGCATTTACCAAGGATGTTTTCA	0	0	0	0	0	0	0	0	0.000728965	0.000516451	0	0.000908588	0	0	0	0.00148362	0.00123806	0.00168467	0.000589879	0.00036767	0.000341148	0	0	0	0.00121045	0.00126347	0	0.000459982	0.000438237	0.000529338	0.000142908	0.000395576	0	0.000661471	0.00095632	0.00094259	0	0	0.00081293	0.000439292
ASV_383	Eukaryota	Rhizaria	Cercozoa	Filosa-Thecofilosea	Cryomonadida	NA	NA	NA	AGCTCCAAAAGCATATATTAAAGTTGTTGCAGTTAAAAAGCTCGTAGTTGGATTTCTGGTATTATGCACCTGACCCGCCCCTTTGGGGTGTGCGTTGGAGCGCATTTACCATCTTGTCAGCGAACAAATATGCTCTTCATTGGGTGTGTTTGCAAACTGGCTCGTTTACTTTGAAAAAATTAGAGTGTTTAAAGCAGGCAATTGCCTTGAATACATTAGCATGGAATAATAACTTAGGACTTCGGTTCTATTTTGTTGGTTTCTAGGACGAAGTAATGATTGATAGGGACAGTTGGGGGTGCTAGTATTGACCGGCCAGAGGTGAAATTCTTGGATTCGGTCAAGACTAACTTATGCGAAAGCATTCACCAAGGATGTCTTCT	0.00181176	0.00138811	0.00210009	0.000259034	0.000424263	0.000279765	0.000910676	0.000978517	0.00140186	0.00126961	0.00100448	0.00132338	0.000227256	0.000187422	0.000148441	0.00024512	8.44131e-05	0.000125306	0.000126403	9.19174e-05	0.000170574	0	0.000116446	0.000102288	0.000105256	0	0	0	0	4.81217e-05	0.000100036	9.49382e-05	0	0	0	0	0.00015724	0	0.000119549	0.000512508
ASV_384	Eukaryota	Rhizaria	Cercozoa	Filosa-Imbricatea	Filosa-Imbricatea_X	Novel-clade-2	Novel-clade-2_X	Novel-clade-2_X_sp.	AGCTCCAGTAGCGTATATTAATGTTGTTGCAGTTAAAAAGCTCGTAGTTGGATTTCTAGCTGACTTGCGTGGTCCGGTAGCATTGCTTCTGAGTACCGCTGTAAGTCATCTATCCTATCAGTTTATTTGGGTTACGGCCCAGGTTGACTGGTTCTTTTACTTTGAAAAAATTAGAGTGTTTAAAGCAGGCTTGCGCAATGAATACATTAGCATGGAATAATAACATAGGACTTCGGTCTCTATTTTGTTGGTTTCTAGAACTGAAGTAATGATTGATAGGGATAGTTGGGGGTGCTAGTATTCAGCGGCCAGAGGTGAAATTCTCGGATTCGCTGAAGACTAACTTATGCGAAAGCATTCACCAAGGATGTCTTCT	0.000406085	0.00057838	0.000342872	0.000314541	0.000895667	0.000466275	0.00110582	0.001023	0.00140186	0.00247466	0.00172197	0.00238998	0	0	0	0	0	0	0	0	0	0	0	0	0	0	0	0	0	0	0	0	0	0	0	0	0	0	0	0
ASV_385	Eukaryota	Rhizaria	Cercozoa	NA	NA	NA	NA	NA	AGCTCCAGTAGCGTATATTAAAGTTGTTGCAGTTAAAAAGCTCGTAGTTGGATTTCTGGTGTTACAGGACTGGCCTGCCGGCTCAGCCGGTGCGCGCCGGGACTCGTATACCATCCTTCTAGAGATCGTTTTCATCCCTTCACTGGGATGATTACGTGATCTAGATCTTTTACTTTGAAGAAATTAGAGTGTTCAAAGCAGGCTCGCGCTGTGAATACATTAGCATGGAATAATAATTTAGGACTTGGTATCCTATTTTGTTGGTTTTCAGGATCTAAGTAATGATTGATAGGGATAGTTGGGGGTGCTAGTATTCAGCGGCCAGAGGTGAAATTCTATGATTCGCTGAAGACTAACTTATGCGAAAGCATTCACCAAGGATGTCTTCT	0	0	0	0	0	0	0	0	0	0	0	0	0.000310982	0	0.00037935	0.000258021	0.000351721	0.000292381	0.00834258	0.00666401	0.00682296	0.00107987	0.00114505	0.00107402	5.26281e-05	0	0	0	0	0	0	0	0	0	0	0	0	0	0	0
ASV_386	Eukaryota	Alveolata	Dinoflagellata	Syndiniales	Dino-Group-II	Dino-Group-II-Clade-1	Dino-Group-II-Clade-1_X	Dino-Group-II-Clade-1_X_sp.	AGCTCCAATAGCGTATATTAAAGTTGTTGCGGTAAAAAAGCTCGTAGTTGGATTTCTTCTGAGAATGAGCGGTCTACACCATGTGTACGCATCTGCTTCAGTCTCGGAATCTTCGCAGAATACGTCTCTGCGCTTGATTGCGTGGAACGGACTCTGTGACTTTTACTTTGAGGAAATTAGAGTGTTCACGGCAGGCTATCGCCAGAATACATTAGCATGGAATAATAATATAGGATCTCGATTCTATTTTGTTGGTTTCTAGAAGCGAGATAATGATTAATAGGGACAATTGGGGGCATTCGTATCAACACGTCAGAGGTGGAATTCTTGGATTGTGTTGCGACGAACTACTGCGAAAGCATTTGCCAAGGATGTTTTCA	0	0	0	0	0	0	0	0	0	0	0	0	0	0	0	0.00150942	0.00140689	0.00222767	0.000435387	0.00035235	0.000587533	0.00118574	0.00116446	0.00114221	0.000394711	0.000849969	0.000372034	0.000255545	0.000228645	0.000272689	0.000185781	0.000284815	0.000246874	0.000402634	0.000406436	0.000263048	0.000676133	0.000659308	0.00107594	0
ASV_388	Eukaryota	Stramenopiles	Ochrophyta	Bacillariophyta	Bacillariophyta_X	Radial-centric-basal-Coscinodiscophyceae	Leptocylindrus	Leptocylindrus_minimus	AGCTCCAATAGCGTACATTAAAGTTGTTGCAGTTAAAAAGCTCGTAGTTGGATTTCTGGTGTCGCATTGCGTCCGCGTGTTTAGTTACATGTCGAGTTGTATTTGCGTCGCCATCTTTTAGCAGCGCCTTCCTGGCATTAGGTTGTTGGGTTGGTAATGCTAATCGTTTACTGTGAAGAAATTAGAGTGTTCAAAGCAGGCTTATGCCGTTGAATACGTTAGCATGGAATAATGAGATAGGACCTTGATACTATTTTGTTGGTTTGCGCATCAAGGTAATGATTAATAGGGTCAGTTGGGGGTATTCGTATTCCGTTGTCAGAGGTGAAATTCTTGGATTTACGGAAGACGAACGACTGCGAAAGCATTTACCAAGGATGTTTTCA	0	0	0	0	0	0	0	0	0	0	0	0	0	0	0	0	0	0	5.6179e-05	4.59587e-05	0.000132669	0.00120691	0.00112565	0.000988782	0.00035524	0	0.000271871	0.00250434	0.00163863	0.00174842	0.00101465	0.00132913	0.00135781	0.00204193	0.00131494	0.00122756	0.00150951	0.00141629	0.000717292	0.000512508
ASV_389	Eukaryota	Rhizaria	Cercozoa	Filosa-Thecofilosea	Cryomonadida	Protaspa-lineage	Protaspa-lineage_X	Protaspa-lineage_X_sp.	AGCTCCAAGAGCGTATATTAAAGTTGTTGCAGTTAAAAAGCTCGTAGTTGGATTTCTGGTATAATGCGCCTGGCCCGCGGCGGTTACGTCTGTGAGTGCCGGTGCGCGTTTACCATCCTTCTAGAAAACGTTTCTACCCTTCACTGGGCCGGACTCGCGATCTAGATCTTTTACTTTGAAAAAATTAGAGTGTTTAAAGCAGGCTTTTGCTATGAATACATTAGCATGGAATAATAATCTAGGACTTCGGTTCTATTTTGTTGGTTTCTAGTACTGAAGTAATGATTGATAGGGATAGTTGGGGGTGCTAGTATTGGCCGGCCAGAGGTGAAATTCTTGGATTCGGTCAAGACTAACTTATGCGAAAGCATTCACCAAGGATGTCTTCT	0.00249898	0.00119532	0.00122862	0.00333043	0.00436048	0.00622144	0.00173028	0.00197186	0.0019626	0	0	0	0	0	0	0	0	0	0	0	0	0	0	0	0	0	0	0	0	0	0	0	0	0	0	0	0	0	0	0
ASV_390	Eukaryota	Stramenopiles	Ochrophyta	Bacillariophyta	Bacillariophyta_X	Polar-centric-Mediophyceae	Skeletonema	Skeletonema_costatum	AGCTCCAATAGCGTATATTAAAGTTGTTGCAGTTAAAAAGCTCGTAGTTGGATTTCTGGCAGGAGTGACCGGCCACACACACTGTGTGTGAGTTGTGTCATTCTGGCCATCCTTGGTGAGATCCTGTTTGGCATTAAGTTGTCGGGCAGGGGATAACCATCGTTTACTGTGAAAAAATTAGAGTGTTTAAAGCAGGCTTATGCCGTTGAATATATTAGCATGGAATAATAAGATAGGACTTTGAGTCTATTTTGTTGGTTTGCGAATCAAAGTAATGATTAATAGGGACAGTTGGGGGTATTCGTATTTCATTGTCAGAGGTGAAATTCTTGGATTTCTGAAAGACGAACTACTGCGAAAGCATTTACCAAGGATGTTTTCA	0	0	0	0	0	0	0	0	0	0	0	0.000177767	0	0	0	0	0	0	0	0	0	0	0	0	0	0	0	0	0	0	0	0	0	0	0	0	0	0	0	0
ASV_391	Eukaryota	Alveolata	Ciliophora	Spirotrichea	Choreotrichida	Strobilidiidae	Pelagostrobilidium	Pelagostrobilidium_sp.	AGCTCCAATAGCGTATATTAAAGTTGTTGCAGTTAAAAAGCTCGTAGTTGGATTTCTGGTCGGAAGCTCCTGTCCTCTGATGAGCGTACAAGTGCGTCCTACCATCCTTCTGTTAACCTTTAAGGCTTTCGCGGCTTTCTAGGGGCTCAGATATTTTACCTTGAGAAAATTAGAGTGTTTCAGGCAGGCTAGCGCCGGAATACATTAGCATGGAATAATGGAATAGGACTTTTGCCTCTTCTGTTGGTCATGAGGCTCGAGTAATGATTAATAGGGATAGTTGGGGGCATTAGTACTTAACTGTCAGAGGTGAAATTCTCGGATTTGTTAAAGACTAACTTATGCGAAAGCATTTGCCAAGGATGTTTTCA	0	0	0	0	0	0	0	0	0	0	0	0	0	0	0	0	0	0	0.000182582	0	0	0.000465825	0.000232892	0.000153432	0	0.000298638	0.000114472	0.0008433	0.00110512	0.000545379	0	0	0.000229241	0.00368123	0.00585746	0.00567746	0.000880545	0.00224653	0.00365819	0.000292862
ASV_392	Eukaryota	Alveolata	Ciliophora	Spirotrichea	Strombidiida	Strombidiidae	Strombidium	Strombidium_sp.	AGCTCCAATAGCGTATATTAAAGTTGTTGCAGTTAAAAAGCTCGTAGTTGGACTTCTGGCAGGGCGCCGCGTGCCACACTAGTGCGTACAAGGGCCCGGCCATCCTTCTGTAAACGTCGCGGGCGTTCACTCGTCCGCGGTGGGACCAGTTAATTTACCTTGAGAAAATTAGAGTGTTTCAGGCAGGCGTAGCCGGAATACATTAGCATGGAATAATGGAATAGGACTTAGTCTCTTTGTTGGTTCGAGGGACTGGAGTAATGATTAATAGGGATAGTTGGGGGCATTAGTATTTATTAGCTAGAGGTGGAATTCTCTAATTTGATAAAGACTAACTTATGCGAAAGCATTTGCCAAGGATGTTTTCA	0	0	0	0	0	0	0	0	0	0	0	0	0	0	0	0	0	0	0.00029494	0.000612783	0.000265337	0	0	0	0	0	0.000629597	0.000587754	0	0.000753906	0.00191497	0.00170889	0.00169285	0.00166806	0.00337103	0.00238936	0.00193405	0.00136745	0.00372992	0.000732154
ASV_393	Eukaryota	Alveolata	Dinoflagellata	Dinophyceae	NA	NA	NA	NA	AGCTCCAATAGCGTATATTAAAGTTGTTGCGGTTAAAAAGCTCGTAGTTGGATTTCTGCTGGAAGCGATCGGTCCGCCCTCCGGGTGAGTATCTGGTTCGGTTTCGGCATCATCTTGGGGAGCACATCTGCACTTGATTGTGTGGAGTGGTACCTAAGACTTTTACTTTGAGGAAATTAGAGTGTTTCAAGCAAGCATGTGCCTTGAATACATTAGCATGGAATAATAAGATAGGGCCTTGGTTCTATTTTGTTGGTTTCTAGAGCTGAGGTAATGATTGATAGGGACAGTTGGGGGCATTCGTATTTAACTGTCAGAGGTGAAATTCTTGGATTTGTTAAAGACGAACTACTGCGAAAGCATTTGCCAAGGATGTTTTCA	0.00190548	0.00239064	0.00205723	0.00238681	0.00200346	0.001985	0.00191242	0.00249077	0.00266353	0.00071012	0.000717489	0.00041479	0.00129177	0.0017701	0.00267194	0.000399933	0.000844131	0.000515148	0	0	0	0	0	0	0	0	0	0	0	0	0	0	0	0	0	0	0	0	0	0
ASV_394	Eukaryota	Alveolata	Dinoflagellata	Dinophyceae	Peridiniales	Heterocapsaceae	Heterocapsa	Heterocapsa_triquetra	AGCTCCAATAGCGTATATTAAAGTTGTTGCGGTTAAAAAGCTCGTAGTTGGATTTCTGCCGAGGACGACCGGTCCGCCCTCTGGGTGAGTATCTGGCTCGGCCTGGGCATCTTCTTGGAGAACGTAACTGCACTTGACTGTGTGGTGCGGTATTCAGGACTTTTACTTTGAGGAAATTAGAGTGTTTCAAGCAGGCACACGCCTTGAATACATTAGCATGGAATAATAAGATAGGACCTCGGTTCTATTTTGTTGGTTTCTAGATCTGAGGTAATGGTTAATAGGGATAGTTGGGGGCATTCGTATTTAACTGTCAGAGGTGAAATTCTTGGATTTGTTAAAGACGGACTACTGCGAAAGCATTTGCCAAGGATGTTTTCA	0.005529	0.00649714	0.0090861	0.00129517	0.00107244	0.000985839	0.00176931	0.00238699	0.00190652	0	0	0	0	0	0	0	0	0	0	0	0	0	0	0	0	0	0	0	0	0	0	0	0	0	0	0	0	0	0	0
ASV_395	Eukaryota	Alveolata	Dinoflagellata	Syndiniales	Dino-Group-I	Dino-Group-I-Clade-4	Euduboscquella	Euduboscquella_sp.	AGCTCCAATAGCGTATATTAAAATTGTTGCGGTTAAAACGCTCGTAGTTGGATACCTGCCTAGGAGGCCCCGGTGCGCCCTAGTGGCGTTTACGCGGTCGGCCATACCTTGGCGCTTGCTCGGGAAAACGCGGTTGCACTTCATTGTGTGTCGCGTGACTTGGGCTTTTACTTTGAGGAAATGAGAGTGTTTCAAGCAGGCATTTGCCGTGAATACGATAGCATGGAATAATAGCACGGGACCCCGTTCCAACGCTGTTGGTTTGTGGAACGAGGTAACTAGAACAAGGATAGTCGGGGGTATTCGTATTTAACTGTCAGAGGTGAAATTCTTGGATTTTTTAAAGACGAACTATTGCGAAGGCATCTGCCCAGGATGTTTTTG	0	0	0	0	0	0	0	0	0	0	0	0	0	0	0	0	0	0	0.00636227	0.00598995	0.00818756	0.000148217	0.000135854	0.000136384	0	0	0	0	0	9.62433e-05	0	0	0	0	0	0	0.00172964	0.00173374	0.00205624	0.000658938
ASV_396	Eukaryota	Opisthokonta	Fungi	Cryptomycota	Cryptomycotina	Cryptomycotina_X	Cryptomycotina_XX	Cryptomycotina_XX_sp.	AGCTCCAATAGCGTATATTAAAGTTGTTGCAGTTAAAAAGCTCGTAGTCGAATTTCGGATTTGGCTTTCCGGTCTACCTTATGGTTAGTACTGGTTTAGTTGGATCTTACCTTCTGGGGAACTATTATGCTCTTTATTGAGTGTGATTGGGAACCAGGACATTTACTTTGAAAAAATTAGAGTGTTTAAGGCAGGCTTATGCTTGAATACATTAGCATGGAATAATGAAATAGGACTTTGGTTCTATTTTGTTGGTTTCTAGGACCAAAGTAATGATCAATAGGAACAGTTGGGGGCATTAGTATTGAGACGTTAGAGGTGAAATTCTTGGATCGTCTCAAGACTAACTACTGCGAAAGCATTTGCCAAGGATGTTTTCA	0	0	0	0	0	0	0	0	0	0	0	0	0	0	0	0	0	0	0	0	0	0	0	0	0	0	0	0.000715527	0.00211497	0.00107472	0	0	0	0	0	0	0	0	0	0.00441733
ASV_397	Eukaryota	Rhizaria	Cercozoa	Filosa-Thecofilosea	Filosa-Thecofilosea_X	Mataza-lineage	Mataza-lineage_X	Mataza-lineage_X_sp.	AGCTCCAATAGCGTATATTAAAGTTGTTGCAGTTAAAAAGCTCGTAGTTGGATTTCTGGCACGATGCGCCTGGCCCGCCTCATTACGAGTGTGTGTGCTAGTGCGCGTCTGCCATCCATTTACAGAACGGTCGTACCTTTCATTAGGCCGCGCTCGTGATGTAAATCTTTTACTTTGAAAAAATTAGAGTGTTTAAAGCAGGCATTTGCTATGAATACATTAGCATGGAATAATAATCTAGGACTCTGGTTCTATTTTGTTGGTTTCTAGTACTGGAGTAATGATTGATAGGGATAGTTGGGGGTGCTAGTATTTAGGGGCCAGAGGTGAAATTCTTGGATTCTCTAAAGACTAACTTATGCGAAAGCATTCACCAAGGATGTCTTCT	0	0	0	0	0	0	0	0	0	0.000258226	0	0.000197519	0.0005502	0.000749688	0.000527792	0.000387032	0.000351721	0.000375919	0.000435387	0.000413628	0.000227432	0.000529347	0.000426969	0.000579631	0.00048681	0.000528359	0.000600979	0	0	0	7.14541e-05	0	0	0	0	0	0	0	0	0
ASV_398	Eukaryota	Alveolata	Ciliophora	CONThreeP	CONThreeP_X	Urotrichidae	Urotricha	Urotricha_sp.	AGCTCCAATAGCGTATATTAATGTTGTTGCAGTTAAAAAGCTCGTAGTTGAATTTCTGGTTAAAATCTTAGCTGGCTTTGGTCGTTAATGTTTTAATCATCCGTTAGAGAACTATAACCGTCCTTAACTGGTCATTATAGAGATCTAACATTTTACTTTGAAAAAATTAGAGTGTTCAAGGCAGGCAATCGTCATGAATACTATAGCATGGAATAATGGAATAGGACTTTGGTTCATTTTATTGGTTATTGAACCTTAGTAATGATTAACAGGGACAGTTGGGGGCATTAGTATTTAATTGTCAGAGGTGAAATTCTTGGATTTATTAAAGACTAACTTATGCGAAAGCATTTGCCAAGGATGTTTTCA	0.000905882	0.000848291	0.00085718	0.000148019	0.000400693	0.000306409	0.000143106	0.000163086	0.000364483	0.000279744	0.000251121	0.000395038	0.000119609	0	9.89609e-05	0	0	0	0.000505611	0.000597463	0.000416959	0.000127043	0	0	0	0	0	0.00178882	0.00121944	0.00174842	0.000643087	0.00052216	0.000370312	0.000431394	0.00083678	0.000613779	0.00128937	0.00153839	0.00227142	0.000268456
ASV_399	Eukaryota	Alveolata	Ciliophora	CONThreeP	CONThreeP_X	CONThreeP_XX	Askenasia	Askenasia_sp.	AGCTCCAATAGCGTATATTAAAGTTGTTGCAGTTAAAAAGCTCGTAGTTGAACTTCTGGCTGTGGCTCCAGCAGGCTTCGGTCGCTGGCGTTGCGGTCATCCGCTTGGGAACTACGTTCGGACTTCACTGTTCGGCGTAAGGAACAGGCATTTTACTTAGAAAAAATTAGAGTGTTCAAGGCAGGCTATCGCCCTGAATACACAAGCTTGGAATAATGAAATAGGACTTTTTCCATTTTATTGGTTATTGGAATTAGTAATGATTAATAGGGACAGTTGGGGGCATTAGTATTTCGTTGTCAGAGGTGAAATTCTTGGATTTACGAAAGACTAACTTATGCGAAAGCATTTGCCAAGGATGTTTTCA	0	0	0	0	0	0	0	0	0	0	0	0	0	0	0	0	0	0	0.000646058	0.000949813	0.00119402	0.000232913	0	0	0.000789422	0.00192966	0.0030192	0	0	0	0.000400143	0.000395576	0.000387945	0.000862788	0.00047816	0.00032881	0.00245295	0.00222211	0.00274962	0.000463697
ASV_400	Eukaryota	Hacrobia	Cryptophyta	Cryptophyceae	Cryptophyceae_X	Cryptomonadales	Falcomonas	Falcomonas_daucoides	AGCTCTAATAGCGTATATTAAAGTTGTTGCAGTTAAAAAGCTCGTAGTCGGATTTCGGGCTCGGGCAGGCTGTCGGCCTCGGTCGGACGGCAGGCTCGGGCCTTTCTGCCTGGGGACTCCGTCACACTTAACTGTGGGGCGGCTGGACGCAGGCCGTTTACTTTGAAAAAATTAGAGTGTTCAAAGCAGGCCTACGCTTGAATACATTAGCATGGAATAATGGAATAGGACTTTGGTGCTATTTTGTTGGTTTATGGGACCGAAGTAATGATTAACAGGGACAGTTGGGGCCGTTTATATTTCGTTGTCAGAGGTGAAATTCTTGGATTTACGAAAGATAAACTTCTGCGAAAGCATTCGGCAAGGATGTTTTCA	0	0	0.00134291	0.00355246	0.00444298	0.00467607	0.00437124	0.00336551	0.00384109	0	0	0	0	0	0	0	0	0	0	0	0	0	0	0	0	0	0	0	0	0	0	0	0	0	0	0	0	0	0	0
ASV_401	Eukaryota	Archaeplastida	Chlorophyta	Chlorophyceae	Chlamydomonadales	Chlamydomonadales_X	Tetracystis	Tetracystis_aplanospora	AGCTCCAATAGCGTATATTTAAGTTGTTGCAGTTAAAAAGCTCGTAGTTGGATTTCGGGCGGGGTGCGTTGGTCCGCCTCTGGTGTGCACTGCCGTCCCCCGCCTTTCTGCCGAGGACGGGCTCTTGGGCTTCACTGTCCGGGACCCGGGTTCGGCGAGGTTACCCTGAGCAAATTAGAGTGTTCAAAGCAGGCGATCGCCGTGAATACATTAGCATGGAATAGCACGATAGGACTCTGGCCTATTCTGCTGGTCTGTAGGACCGGAGTAATGATTAAGAGGGACAGTCGGGGGCATTCGTATTTCATTGTCAGAGGTGAAATTCTTGGATTTATGAAAGACGAACTTCTGCGAAAGCATTTGCCAAGGATGTTTTCA	0	0	0	0	0	0	0	0	0	0	0	0	0	0	0	0	0	0.000153152	0.000168537	0	0	0.000846955	0.0005046	0.000818303	0.000999934	0.00107969	0.00120196	0.000638863	0.00116228	0.00117096	0.000800286	0.000664567	0.00063482	0	0.000191264	0.000350731	0.00102206	0.000586052	0.000310826	0.000195241
ASV_402	Eukaryota	Stramenopiles	Ochrophyta	Bacillariophyta	Bacillariophyta_X	Polar-centric-Mediophyceae	Chaetoceros	Chaetoceros_peruvianus	AGCTCCAATAGCGTATATTAAAGTTGTTGCAGTTAAAAAGCTCGTAGTTGGATTTCTGGTGGGAGGGATCGGTCCTGCATTCTTTGTAGGAACTTGTATCCTCTCCGGCCATCCTTGGGTGGATCTTGTCTGGCATTAAGTTGTCAGTCAGGGGATGCCCATCGTTTACTGTGAAAAAATTAGAGTGTTCAAAGCAGGCTTATGCCATTGAATATATTAGCATGGAATAATAAGATAGGGCCCTGGTACTATTTTGTTGGTTTGCGTACCGAGGTAATGATTAATAGGGACAGTTGGGGGTATTTGTATTCAGTATTCAGTGGTGAAATACTTAGACCTACGGAAGACAAACTACTGCGAAAGCATTTACCAAGGATGTTTTCA	0	0	0	0	0	0	0	0	0	0	0	0	0	0	0	0	0	0	0	0	0	0	0	0	0	0	0	0.000741081	0.000304861	0.00028873	8.57449e-05	0.000126584	0.000370312	0.00103535	0.00112368	0.000986431	0.000833373	0.000439539	0.00174541	0.00109823
ASV_403	Eukaryota	Stramenopiles	Ochrophyta	Bacillariophyta	Bacillariophyta_X	Raphid-pennate	Psammodictyon	Psammodictyon_sp.	AGCTCCAATAGCGTATATTAAAGTTGTTGCAGTTAAAAAGCTCGTAGTTGGATTTGTGGCTGTCACGGGCGGCCTATCACTTAGTGTTAGTGCTTGCCTGTGTCGCCATCCTTGGGTGGAGCCCGTGTGGCATTAGGTTGTCGTGCGGGGGATGCCCATCGTTTACTGTGAGAAAATTAGAGTGTTCAAAGCAGGCTTATGCCGTTGAATATGTTAGCATGGAATAATAAGATAGGACCTCGGTACTATTTTGTTGGTTTGCGCACCGAGGTAATGATTAATAGGGACAGTTGGGGGTATTCGTATTCCATTGTCAGAGGTGAAATTCTTGGATTTCTGGAAGACGAACTACTGCGAAAGCATTTACCAAGGATGTTTTCA	0.000281136	0.000327749	0.000214295	0	0	0	0.00037728	0.000340998	0.000336445	0	0	0	0.00014353	0	0	9.03074e-05	0.000225102	0.000153152	0	0	0	0	0	0	0.000236827	0	7.15451e-05	0	0	0	0	0	0	0	0.000406436	0.000723383	0	0	0	0
ASV_404	Eukaryota	Alveolata	Dinoflagellata	Syndiniales	Dino-Group-II	Dino-Group-II-Clade-6	Dino-Group-II-Clade-6_X	Dino-Group-II-Clade-6_X_sp.	AGCTCCAATAGCGTATATTAAAGTTGTTGCGGTTAAAAAGCTCGTAGTTGGATTTCTGTTGAGGTCAGCCGGTGTGCTCCATGAGCATTATTTGGTTTGGTCTCGGCATCCTCCTGGGGAGCGTCTCTGGCCTTCGTTGGACAGGGCGAGATTCAGGACTTTTACTTTGAGGAAATTAGAGTGTTCACGGCAGGCAAGTGCTTTGAATACATTAGCATGGAATAATAATATAGGACCTTCGTTCTATTTTGTTGGTTTCTAGAACTTAGGTAATGATTAATAGGGACAATTGGGGGCATTCGTATTAACGCGTCAGAGGTGGAATTCTTGGATTGCGTTACGACGAACTACTGCGAAAGCATTTGCCAAAGATGTTTTCA	0.000749695	0.000539821	0.000314299	0.000222029	3.53553e-05	2.66443e-05	0	0	0	0	0	0	0	0	0	0	0	0	0.000505611	0.000643422	0.000606486	0.000211739	0.000155261	0.000136384	0.00146043	0.00165399	0.00124488	0	0	0	0	0	0	0	0.00011954	0	0.00141516	0.00107443	0.00157804	0.000317267
ASV_405	Eukaryota	Alveolata	Ciliophora	CONThreeP	CONThreeP_X	CONThreeP_XX	Askenasia	Askenasia_sp.	AGCTCCAATAGCGTATATTAAAGTTGTTGCAGTTAAAAAGCTCGTAGTTGAACTTCTGGCGGTTGGTGTTGCTGGCTTCGGTCGCTTCATTGGCAGTCATCCGCTTGGGAACCCCGTTCGGTCTTCATTGGTCGGCGGGAGGATCAGGCATTTTACTTTGAAAAAATTAGAGTGTTCAAGGCAGGCAATCGCCATGAATACACAAGCATGGAATAATGGAATAGGACTGATAGTCATTTTATTGGTTATTGACTGTTAGTAATGATTAATAGGGACAGTTGGGGGCATTCGTATTTAATTGTCAGAGGTGAAATTCTTGGATTTATTAAAGACGAACTTATGCGAAAGCATTTGCCAAGGATGTTTTCA	0.000624746	0.000751894	0.00070003	0.000277536	0.000565684	0.000439631	0.00156116	0.00173464	0.00157008	0	0	0	0	0	0	0	0	0	0	0	0	0	0	0	0	0	0	0	0	0	0	0	0	0	0	0	0	0	0	0
ASV_406	Eukaryota	Rhizaria	Cercozoa	Filosa-Thecofilosea	Ventricleftida	Ventrifissuridae	Ventrifissuridae_X	Ventrifissuridae_X_sp.	AGCTCCAGTAGCGTATATTAACGTTGTTGCAGTTAAAAAGCTCGTAGTTGGATTTCTGGTGAGACTAACCCGGCCCCGTCCGTCTGGATGTGAGTGCTGGTGTTTATCTGCCATCCTTCTAGAGAACGGTTCTGCCCTTCATTGGGTTGGAGCCGCTATCTAGATCTTTTACTTTGAAAAAATTAGAGTGTTTAAAGCAGGCATTGCATTGAATACATTAGCATGGAATAATAATATAGGACTTCGGTTTCTATTTTGTTGGTTTCTAGTACTGAAGTAATGATTGATAGGGATAGTTGGGGGTGCTAGTATTCAGCGGCCAGAGGTGAAATTCTTGGATTCGCTGAAGACTAACTTATGCGAAAGCATTCACCAAGGATGTCTTCT	0	0	0	0	0	0	0	0	0	0	0	0	0.000598043	0.00031237	0.000577272	0.000193516	0.000211033	0.00033415	0.00056179	0.000597463	0.000398006	0.000550521	0.000388154	0.000375055	0.000394711	0.00032161	0.000157399	0.0002811	0	0.000336852	0.000757413	0.000901913	0.000687722	0.000546432	0.000454252	0.000504176	0.000864821	0.000732565	0.00081293	0.000439292
ASV_407	Eukaryota	Alveolata	Ciliophora	Spirotrichea	Tintinnida	Stenosemellidae	Stenosemella	Stenosemella_sp.	AGCTCCAATAGCGTATATTAAAGTTGTTGCAGTTAAAAAGCTCGTAGTTGGATTTCTGGTAGTGGGTAAGAGCTCGTTGCACGATGCTCGCGTTCATTGCCATCCTTCTGTTAACCTTTCAGGACATTCATTTGTTTGTTAGGGGCTCAGATATTTTACCTTGAGAAAATTAGAGTGTTTCAGGCAGGCTTGTGCCCGGATACATTAGCATGGAATAATGGAATAGGACTTTAGCCTCTTCTGTTGGTCTGAGGGGTTGAAGTAATGATTAATAGGGATAGTTGGGGGCATTAGTACTTAACTGTCAGAGGTGAAATTCTCGGATTTGTTAAAGACTAACTTATGCGAAAGCATTTGCCAAGGATGTTTTCA	0	0	0	0	0	0	0	0	0	0	0	0	0	0	0	0	0	0	0.000730327	0.000674061	0.000322195	0	5.8223e-05	0.00025572	0	0	0	0	0	0	0	0	0	0	0	0	0	0	0	0
ASV_409	Eukaryota	Alveolata	Ciliophora	Oligohymenophorea	Peritrichia	Zoothamniidae	Zoothamnium	Zoothamnium_alternans	AGCTCCAATAGCGTATATTAAAGTTGTTGCAGTTAAAAAGCTCGTAGTTGAAGTTCTGGTCGTATGAGGCTTCAGCACTAGATGCGCAAGTACTCGCGGCCATCCACTTGCAAACATATGTCCGTCCTTAAACAGATGGCTATGTAAGTAAGTATTTTACCTTGAGAAAAACAGAGTGTTCCAGGCAGGTTTGTCCGGAATGCATTAGCATGGAATAATAGAATATGACTGAAGTCTATTTATTGGTTTAAGGCTTTAGTAATGATTAATAGGAACAATCGGGGGCATTAGTACTTGTCAGTCAGAGGTGAAATTCTAGGATTTGACAAAGACTAACAAATGCGAAAGCATTTGCCAAGGATGTTTTCA	0	0	0	0	0	0	0	0	0	0	0	0	0	0	0	0	0	0	0	0	0	0	0	0	0	0	0	0	0	0	0	0	0	0	0	0	0	0	0	0
ASV_410	Eukaryota	Alveolata	Ciliophora	Spirotrichea	Strombidiida	Tontoniidae	Pseudotontonia	Pseudotontonia_simplicidens	AGCTCCAATAGCGTATATTAAAGTTGTTGCAGTTAAAAAGCTCGTAGTTGGATTTCTGCGAGGGTGCCAATGTCCGCCGACGCGCGTGCGCAGCGGCGCCCTCGCATCCTTCTGTTACCACCTCTCGGCATTCACTTGCCGGTGGTCGGCTCAGAGAATTTACCTTGAGAAAATTAGAGTGTTTCAGGCAGGCTAGGCCGGAATACATTAGCATGGAATAATGGAATAGGACTACGGTCTCGTTGTTGGTTTGAGGGACTGCAGTAATGATTAATAGGGATAGTTGGGGGCATTAGTATTTAATTGTCAGAGGTGAAATTCTCGGATTTGTTAAAGACTAACTTATGCGAAAGCATTTGCCAAGGATGTTTTCA	0	0	0	0	0	0.000146544	0.000195145	0	0	0	0	0	0	0	0	0.000425735	0.000576823	0.000598686	0.00105336	0.000566824	0.00100449	0.000444651	0.000349338	0.000375055	0.000263141	0.000505387	0.00100163	0	0	0.000144365	0.000271526	0	0	0.000230077	0.000215172	0	0	0	0	0.00124466
ASV_411	Eukaryota	Alveolata	Dinoflagellata	Syndiniales	Dino-Group-II	Dino-Group-II-Clade-17	Dino-Group-II-Clade-17_X	Dino-Group-II-Clade-17_X_sp.	AGCTCCAATAGCGTATATTAAAGTTGTTGCGGTTAAAAAGCTCGTAGTTGGATTTCTTCATAAGGAGGGCGGTCTGCGCTATGCGCACGTATCTGCCACTCTTTGTGAATCCGGAAGTTTAAGGTGTGTCGCTTCATTGCGACATCCGTAGGCTTCTCTTTTACTTTGAGGAAATTAGAGTGTTCACGGCAGGCAATCGCCCTGAATACATTAGCATGGAATAATAATATAGGACGTTGGCCCTATTTTGTTGGTTTCTAGAGCTAACGTAATGATTAATAGGGATAATTGGGGGCATTCGTATTATCACGTCAGAGGTGGAATTCTTGGATTGTGTTACGACGAACTACTGCGAAAGCATTTGCCAAGGATGTTTTCA	0.000718458	0.000829012	0.00070003	0.000203527	0.000494974	0.000492919	0.00139203	0.00146778	0.00162615	0.00350756	0.0033722	0.00369361	0.00349257	0.00381091	0.00448623	0	0	0	0	0	0	0	0	0	0	0	0	0	0	0	0	0	0	0	0	0	0	0	0	0
ASV_412	Eukaryota	Stramenopiles	Stramenopiles_X	MAST	MAST-12	MAST-12A	MAST-12A_X	MAST-12A_X_sp.	AGCTCCAATAGCGTATATTAATGTTGTTGCAGTTAAAAAGCTCGTAGTTGAATTTCTGGATCCATCTTTCGGTCCGAGGCCTTGTGCCTTGCGTACTGTTCTCGATGGGTTCATCTTAGTAGGGAACCTCTCTGGTATTAACTTATTGGAGTGTGGAACTGCTTCGTTTACTGTGAATAAAATAGAGTGTTTAAAGCAGGCATTACGCCTTGAATACTTCAGCATGGAATAAAATTATAGGACTTAGTTCTACTTTTATTGGTTATGTTAACTAGGTAATGATTAATAGGGACAGTTGGGGGTATTCATATTTGATTGTCAGAGGTGAAATTCTTGGATTTATGAAAGATGAACTTATGCGAAAGCATTTACCAAGGATGTTTTCA	0	0	0	0	0	0	0	0	0	0	0	0	0	0	0	0.000825668	0.000942613	0.000765761	0	0	0	0.000635216	0.000407561	0.000528487	0.000789422	0.000987802	0.00113041	0.000868854	0.00104796	0.0016201	8.57449e-05	0	0.000158705	0.000977826	0.00117149	0.0006357	0.000330204	0.00041512	0.000669472	0.000439292
ASV_414	Eukaryota	Alveolata	Dinoflagellata	Syndiniales	Dino-Group-II	Dino-Group-II-Clade-10-and-11	Dino-Group-II-Clade-10-and-11_X	Dino-Group-II-Clade-10-and-11_X_sp.	AGCTCCAATAGCGTATATTAAAGTTGTTGCGGTTAAAAAGCTCGTAGTTGGATTTCTGTTGAGAACGTCCGGTCCGCACTATGTGCGTGTATCTGGTTCGGTCTTGGCATCCTCTTGAGGAACGTATCTGCGCTTGATTGCGTGGAGCGGTATTCAAGACTTTTACTTTGAGGAAATTAGAGTGTTCACGGCAGGCAAGCGCCTTGAATACGTTAGCATGGAATAATAATATAGGATCTTGGTTCTATTTTGTTGGTTTCTAGGGCTAAGGTAATGATTAATAGGGATAATTGGGGGCATTTGTATTAACGCGTCAGAGGTGGAATTCTTGGATTGCGTTACGACAAACTACTGCGAAAGCATTTGCCAAGGATGTTTTCA	0	0	0	0	0	0	0	0	0	0	0	0	0	0.000333195	0.000445324	0.000799866	0.000942613	0.000946759	0	0	0	0.000402304	0.000601638	0.000426199	0.000907835	0	0	0	0.000190538	0.00028873	0	0	0.000158705	0	0	0	0	0	0	0
ASV_415	Eukaryota	Alveolata	Dinoflagellata	Dinophyceae	Peridiniales	Heterocapsaceae	Heterocapsa	Heterocapsa_nei/rotundata	AGCTCCAATAGCGTATATTAAAGTTGTTGCGGTTAAAAAGCTCGTAGTTGGATTTCTGCCGAGGACGACCGGTCCGCCCTCTGGGTGAGTATCTGGCTCGGCCTGGGCATCTTCTTGGAGAACGTATCTGCACTTGACTGTGTGGTGCGGTATTCAGGACTTTTACTTTGAGGAAATTAGAGTGTTTCAAGCAGGCACACGCCTTGAATACATTAGCATGGAATAATAAGATAGGACCTCGGTTCTATTTTGTTGGTTTCTAGAACTGAGGTAATGATTAATAGGGATAGTTGGGGGCATTCGTATTTAACTGTCAGAGGTGAAATTCTTGGATTTGTTAAAGACGGACTACTGCGAAAGCATTTGCCAAGGATGTTTTCA	0	0	0	0	0	0	0	0	0	0	0	0	0	0	0	0	0	0	7.02237e-05	0.000137876	1.89527e-05	0	0.0002523	0.000323911	0.00314453	0.00360663	0.00256131	0.00217214	0	0.00202111	0.000443015	0.000712037	0.000775891	0	0	0	0	0	0	0
ASV_418	Eukaryota	Stramenopiles	Ochrophyta	Bacillariophyta	Bacillariophyta_X	Polar-centric-Mediophyceae	Thalassiosira	Thalassiosira_profunda	AGCTCCAATAGCGTATATTAAAGTTGTTGCAGTTAAAAAGCTCGTAGTTGGATTTCTGGCAGGAGCGGCCGGCCACGCGCTCTGCGCGTGAGTTTGTGCTGTCTCTGGCCATCCTCGGGGAGATCGCGTTTGGCATTAAGTTGTCGGGCGTGGGATACCCGTCGTTTACTGTGAAAAAATTAGAGTGTTTAAAGCAGGCTTATGCCGTTGAATATATTAGCATGGAATAATAAGATAGGACTTCGGAACTATTTTGTTGGTTTGCGTTACGAAGTAATGATTAATAGGGACAGTTGGGGGTATTCGTATTTCGTTGTCAGAGGTGAAATTCTTGGATTTCCGAAAGACGAACTACTGCGAAAGCATTTACCAAGGATGTTTTCA	0.000937119	0.000616939	0.000942898	0	0	0	0.00141805	0.00155673	0.00210278	0.0010329	0.000502242	0.000809829	0.000370787	0.000374844	0.000494805	0.000735361	0.000717512	0.000891067	0.000337074	0.000229793	0	0	0	0	0.000263141	0	0	0	0.000114323	0.00028873	0	0	0	0	0	0	0	0	0	0
ASV_419	Eukaryota	Alveolata	Dinoflagellata	Dinophyceae	Gymnodiniales	Gymnodiniaceae	Gymnodinium	Gymnodinium_sp.	AGCTCCAATAGCGTATATTAAAGTTGTTGCGGTTAAAAAGCTCGTAGTTGGATTTCTGCTGAGGACGATCGGTCCGCCCTCTGGGTGAGTATCTGGTTCGGCCTTGGCATCTTCTTGGAGAACGTTTCTGCACTTGACTGTGTGGTGCGGTATCCAGGACTTTTACTTTGAGGAAATTAGAGTGTTTCAAGCAGGCGCACGCCTTGAATACATTAGCATGGAATAATAAGATAGGACCTTGGTTCTATTTTGTTGGTTTCTAGAGCTGAGGTAATGATTAATAGGGATAGTTGGGGGCATTCGTATTTAACTGTCAGAGGTGAAATTCTTGGATTTGTTAAAGACGGACTACTGCGAAAGCATTTGCCAAGGATGTTTTCA	0	0	0	0	0	0	0	0	0	0	0	0	0	0	0	0	0	0	0	0.000321711	0	0	0	0	0.000289455	0	0.00028618	0	0	0	0.000614505	0.000553806	0.000652454	0.000834028	0	0.000811066	0.000125792	0	0	0.000366077
ASV_420	Eukaryota	Stramenopiles	Ochrophyta	Bacillariophyta	Bacillariophyta_X	Polar-centric-Mediophyceae	Chaetoceros	Chaetoceros_sp.	AGCTCTAGAAGCGTATATTAATTTTGTTGCAGTTAAAAAGCTCGTAGTTGGATTTCTGGTGGGAGAGATCGGTCTGTTCTTCGGAGCGGTACTTGTATCTTCTCCGGCCATCCTTGGGTGGAGGCTGTCTGGCATTGAGTTGTCGGGCAGCGGATGCCCATCGTTTACTGTGAAAAAATTAGAGTGTTCAAAGCAGGCTTATGCCGTTGAATATATTAGCATGGAATAATAAGATAGGACTTTGGTACTATTTTGTTGGTTTGCGCACCGAAGTAATGATCAATAGGGACAGTTGGGGGTATTCGTATTCAGTTGTCAGAGGTGAAATTCTTAGATTTACGGAAGACGAACTACTGCGAAAGCATTTACCAAGGATGTTTTCA	0.00131197	0.00190865	0.00144292	0	0.00064818	0.000945872	0.000455338	0.000711649	0.000532705	0	0.000286996	0	0	0	0	0	0	0	0	0	0	0	0	0	0	0	0	0	0	0	0	0	0	0	0	0	0	0	0	0
ASV_421	Eukaryota	Alveolata	Dinoflagellata	Syndiniales	Dino-Group-I	Dino-Group-I-Clade-1	Dino-Group-I-Clade-1_X	Dino-Group-I-Clade-1_X_sp.	AGCTCCAATAGCGTATATTAAAGTTGTTGCGGTTAAAAAGCTCGTAGTTGGAGTTCTGCCAGGTGACGCTCGTCCGCCCAAGTGGTGTGTACAGGGCGTGCATCTGGCCCTTTCAAGGGGAACGTGTCTGCACTTTACTGTGTGGTGCGAGATCCTTGACTTTTACTTTGAGGAAATCAGAGTGTTCCAAGCAGGCTCTCGTCGTGTATAGCTCAGCATGGAATAATAGCATTGGACTTCGTTTCTAAGCTGTTGGTTGCAAGAAGCGAGGTAATGATGAAGAGGGATAGTTGGGGGCATTCGTATTTAACTGTCAGAGGTGAAATTCTTGGATTTGTTAAAGACGGACTACTGCGAAAGCATCTGCCATGGATGTTTTCA	0.00156187	0.00169658	0.00111433	0.00116565	0.00199168	0.00155869	0.00208154	0.00197186	0.00112148	0.00105442	0.00208072	0.00110611	0.00276296	0.00256143	0.00334818	0	0	0	0	0	0	0	0	0	0	0	0	0	0	0	0	0	0	0	0	0	0	0	0	0
ASV_423	Eukaryota	Opisthokonta	Mesomycetozoa	Ichthyosporea	Ichthyosphonida	Abeoformidae_Group_MAIP_2	Abeoformidae_Group_MAIP_2_X	Abeoformidae_Group_MAIP_2_X_sp.	AGCTCCAATAGCGTATATTAAAGTTGTTGCAGTTAAAAAGCTCGTAGTTGGATGTTGGGTTCTAGTTATGGTCGGTCTCTTCTAGAGTACTGTCATGCTGGCCCTTTTTCTCGAGGCCTATAGGTGCACTTTACCGTGTGTTTATAGTGTTCGGGACTTTTACCGTGAGAAAATTAGAGTGTTCATAGCAGGCTAGTGCTTGAATATTACAGCATGGAATAATGGAATAGGATCATGATCTTATTTTGTTGGTTTCTAAGATTAAGATAATGATTAATAGGGATAGTTGGGGGCATTAATATTTAGTTGTCAGAGGTGAAATTCTTAGATTTACAAAAGATTAACTTCTGCGAAAGCATTTGCCAAGGATGTTTTCG	0.000312373	9.63967e-05	0	0	0	0	0	0	0	6.45564e-05	0	0	0.0041265	0.00224906	0.00229259	0.000980481	0.00135061	0.00125306	0	0	0	0.000317608	0.000659861	0.000375055	0.000644694	0.000918885	0.000686833	0.000127773	0	0	0	0	0	8.62788e-05	0.0005977	0.000723383	0	0	0	0
ASV_424	Eukaryota	Alveolata	Dinoflagellata	Dinophyceae	NA	NA	NA	NA	AGCTCCAATAGCGTATATTAAAGTTGTTGCGGTTAAAAAGCTCGTAGTTGGATTTCTGCTGAGGACGACCGGTCCGCCCCCTGGGTGAGTATCTGGCTTGGCCTTGGCATCTTCTTGGAGAACGTAGCTGCACTTGACTGTGTGGTGCGGTATCCAGGACTTTTACTTTGAGGAAATTAGAGTGTTTCAAGCAGGCACACGCCTTGAATACATTAGCATGGAATAATAAGATAGGACCTCGGTTCTATTTTGTTGGTTTCTAGAACTGAGGTAATGATTAATAGGGATAGTTGGGGGCATTCGTATTTAACTGTCAGAGGTGAAATTCTTGGATTTGTTAAAGACGGACTACTGCGAAAGCATTTGCCAAGGATGTTTTCA	0	0	0	0	0	0	0	0	0	0	0	0	0	0	0	0	0	0	0.0021348	0.0013328	0.00233118	0	0.000524007	0.000681919	7.89422e-05	0.000114861	4.29271e-05	0.000485536	0	0.000224568	0.00224366	0.00210446	0.00181629	0	0	0	0	0	0	0
ASV_425	Eukaryota	Alveolata	Dinoflagellata	Syndiniales	Dino-Group-II	Dino-Group-II-Clade-5	Dino-Group-II-Clade-5_X	Dino-Group-II-Clade-5_X_sp.	AGCTCCAATAGCGTATATTAAAGTTGTTGCGGTTAAAAAGCTCGTAGTTGGATTTCTGTTGAAGACCGGCGGTCCACCTTTTGGGTGAGTATCTGCTTGGGCTTCGGCATCTTCTCGGAATACGTTGCTGCGCTTGATTGCGTGGTTCGGAGTCCGGGACTTTTACTTTGAGGAAATTAGAGTGTTCACGGCAGGCATACGCCTTGAATATATTAGCATGGAATAATAATATAGGATCTTGGTTCTATTTTGTTGGTTTCTAGAGCTAAGATAATGATTAATAGGGACAATTGGGGGCATTCGTATTAACGCGTCAGAGGTGAAATTCTTGGATTGCGTTACGACGAACTACTGCGAAAGCATTTGCCAAGGATGTTTTCA	0.000562272	0.000443425	0.000928611	0.000555072	0.000483189	0.000799329	0.0033695	0.00361755	0.00314016	0.000451895	0.000538117	0.000592557	0	0	0	0	0	0	0.00248592	0.00225198	0.00126983	0.000592869	0	0.000596679	0.000513124	0.000574303	0.000472198	0	0.000285807	0.000657663	0	0	0	0	0	0	0	0	0	0
ASV_426	Eukaryota	Alveolata	Dinoflagellata	Syndiniales	Dino-Group-I	Dino-Group-I-Clade-1	Dino-Group-I-Clade-1_X	Dino-Group-I-Clade-1_X_sp.	AGCTCCAATAGCGTATATTAAAGTTGTTGCGGTTAAAAAGCTCGTAGTTGGAGTTCTGCCAGATGACACTCGTCCGCCCAAGTGGTGTGTACAGGGTGTGCATCTGGCCCTTTCAAGGGGAACGTGTCTGCTCTTTATTGAGTGGTGCGAGATCCTTGACTTTTACTTTGAGGAAATAAGAGTGTTCCAAGCAGGCTCTCGTCGTGCATAGCTCAGCATGGAATAATAGCATTGGACTTCGTTTCTAAGCTGTTGGTTGCAAGAAGCGAGGTAATGATGAAGAGGGATAGTTGGGGGCATTCGTATTTAACTGTCAGAGGTGAAATTCTTGGATTTGTTAAAGACGGACTACTGCGAAAGCATCTGCCATGGATGTTTTCA	0	0	0	0	0	0	0	0	0	0	0	0	0	0	0	0	0	0	0	0	0	0.00387482	0.00283352	0.00315388	0.001592	0.00121752	0.00133074	0	0.000362022	0	0	0	0	0.00184061	0.000932412	0.0011618	0	0	0	0
ASV_427	Eukaryota	Alveolata	Ciliophora	Spirotrichea	Strombidiida	Strombidiidae	Strombidium	Strombidium_sp.	AGCTCCAATAGCGTATATTAAAGTTGTTGCAGTTAAAAAGCTCGTAGTTGGATTTCTGGTAGGGTGCCAATGTCCGCCGCCGTGCGTGCGCAGCGGCGCCCTTCCATCCTTCTGTCAACGCTCCTTGGCATTCATTTGCTGGTTGCGGGCTCAGATATTTTACCTTGAGAAAATTAGAGTGTTTCAGGCAGGCTAGGCCGGAATACATTAGCATGGAATAATGGAATAGGACTACGGTCTCTTTGTTGGTTTGAGGGACTGCAGTAATGATTAATAGGGATAGTTGGGGGCATTAGTATTTAATTGTCAGAGGTGAAATTCTCGGATTTGTTAAAGACTAACTTATGCGAAAGCATTTGCCAAGGATGTTTTCA	0	0	0	0	0	0	0	0	0	0	0	0	0	0	0	0	0	0	0	0	0	0	0	0	0	0	0	0	0	0	0.000743123	0.000696214	0	0	0	0	0	0	0	0
ASV_428	Eukaryota	Hacrobia	Haptophyta	Prymnesiophyceae	Isochrysidales	Noelaerhabdaceae	Gephyrocapsa	Gephyrocapsa_oceanica	AGCTCCAATAGCGTATATTAAAGTTGTTGCAGTTAAAACGCTCGTAGTCGGATTTCGGGGCGGGCCGACCGGTCTGCCGATGGGTATGCACTGGCCGGCGCGTCCTTCCACCCGGAGACCGCGCCTACTCTTAACTGAGCGGGCGCGGGAGACGGGTCTTTTACTTTGAAAAAATCAGAGTGTTTCAAGCAGGCAGTCGCTCTTGCATGGATTAGCATGGGATAATGAAATAGGACTCTGGTGCTATTTTGTTGGTTTCGAACACCGGAGTAATGATTAACAGGGACAGTCAGGGGCACTCGTATTCCGCCGAGAGAGGTGAAATTCTCAGACCAGCGGAAGACGAACCACTGCGAAAGCATTTGCCAGGGATGTTTTCA	0	0	0	0	0	0	0	0	0	0	0	0	0	0	0	0	0	0	0.000646058	0	0.000322195	0.00065639	0.000718084	0.000664871	0.000473653	0.000298638	0.000658215	0	0.000628775	0.000417054	0.00110039	0.000933559	0.00063482	0	0.00107586	0.000394572	0.00128937	0.00144071	0	0
ASV_429	Eukaryota	Stramenopiles	Ochrophyta	Bolidophyceae	Parmales	Parmales_env_3	Parmales_env_3A	Parmales_env_3A_sp.	AGCTCCAATAGCGTATATTAAAGTTGTTGCAGTTAAAAAGCTCGTAGTTGGATTTCTGGTGGGAGCGTTGGGCCGGCCCTAAGGGTCTGAGCTCAAATGTTTTCCGCCATCCTTGGAGGGATGTTGTCTGGCATTAAGTTGTCGGGCTTCCGATCTCCATCGTTTACTGTGAAAAAATTAGAGTGTTCAAAGCAGGCTTATGCCGTTGAATACATTAGCATGGAATAATAAGATAGGACCCTGGTACTATTTTGTTGGTTTGCGTACCTAGGTAATGATTAATAGGGACAGTTGGGGATATTACTATTTCGTTGTCAGAGGTGAAATTCTTGGATTTACGAAAGAGTAACTACTGCGAAAGCATTTATCAAGGATGTTTTCA	0	0	0	0	0.000377123	0.000479597	0.00180834	0.00154191	0.000981299	0.0013772	0.0016861	0.00154065	0.000406669	0.000499792	0.000725713	0.000903074	0.000661236	0.000417688	4.21342e-05	0	9.47634e-05	0.00038113	0.000213484	0.000187528	0.000276298	0.000229721	0.000386343	0	0	0	0	0	0	0	0	0	0	0	0	0
ASV_430	Eukaryota	Stramenopiles	Ochrophyta	Bacillariophyta	Bacillariophyta_X	Radial-centric-basal-Coscinodiscophyceae	Leptocylindrus	Leptocylindrus_sp.	AGCTCCAATAGCGTATATTAAAGTTGTTGCAGTTAAAAAGCTCGTAGTTGGATTTCTGGTGCATTCCACTGGCCTATTGGTTAACTCCAACTTGGCTCATTTGGAATACGCCATCTTTAGGCAGACCCGTCGTGGCATTAGGTTGTCGTGATGGTTACGCCTATCGTTTACTGTGAAGAAATTAGGGTGTTCAAAGCAGGCTTATGCCATGAATACGTTAGCATGGAATAATGAGATAGGATTTCGGTACTATTTTGTTGGTTTGTGTACGGAAATAATGATTAACAGGAACAGTGTTGTGGGTATTCGTATTTCGTTGTCAGAGGTGAAATTCTTGGATTTACGAAAGACGAACGACTGCGAAAGCATTTACCAAGGATGTTTTCA	0.000281136	0.000134955	0.000242868	0.000259034	0.000318197	0.000399664	0.000221164	0.000163086	0.000420557	0	0	0	0	0	0	6.45053e-05	7.03443e-05	2.78458e-05	0	0	0	0.000211739	0.000155261	0.000136384	0.000184198	0.000183777	0.000314798	0.000485536	0.000724044	0.000497257	0.00148625	0.00155066	0.00162232	0.0012079	0.00160184	0.00124948	0	0	0.000119549	0.000122026
ASV_431	Eukaryota	Stramenopiles	Stramenopiles_X	MAST	MAST-7	MAST-7A	MAST-7A_X	MAST-7A_X_sp.	AGCTCCAATAGCGTATATTAAAGTTGTTGCAGTTAAAAAGCTCGTAGTTGGATTTCTGGTGGGAGCACGGGTCGGCCTTCACGGGTTGTACTGTTGTTGCGTCCCGCCGTTTCGGAGGGAATGGTCTCGCTATTAAGTTAGCGTGATCGGGAACTCTGTCGTTTACTGTGAAAAAATTAGAGTGTTCAAAGCAGGCCTTCGCTGTGAATACATTAGCATGGAATAATAAGATAGGACTGTAGTGCTATTTTGTTGGTTTGCGTACTATGGTAATGATTAATAGGGATAGTTGGGGGTATTCATATTCAATTGTCAGAGGTGAAATTCTTGGATTTATGGAAGATGAACTACTGCGAAAGCATTTACCAAGGATGTTTTCA	0.000780933	0.000481983	0.000357158	0.000832609	0.000931022	0.000706074	0.00249785	0.00203116	0.00140186	0.000430376	0.00107623	0.00041479	0.000741574	0.000687214	0.000841168	7.74064e-05	0	0	0	0	0	0	0	0	0	0	0	0	0	0	0	0	0	0	0	0	0	0	0	0
ASV_432	Eukaryota	Alveolata	Ciliophora	Spirotrichea	Choreotrichida	Strombidinopsidae	Strombidinopsis	Strombidinopsis_acuminata	AGCTCCAATAGCGTATATTAAAGTTGTTGCAGTTAAAAAGCTCGTAGTTTGATTTCTGGACGGGCGCCAACACCCGCTTGTTTGGTGAGGAGGCGGCGCCCGCCCATCCTTCTGTTAACGCCACCGGCATTCGTTTGCTGGCGGCGGGCTCAGATATTTTACCTTGAGAAAATTAGAGTGTTTCAGGCAGGCTTGCGCCTAGATACATTAGCATGGAATAATAGAATAGGACTTTGGCCTCTTCTGTTGGTCTGAGGGGTTAGAGTAATGATTAATAGGGATAGTTGGGGGCATTAGTACTTAACTGCTAGAGGTGAAATTCTCAGATTTGTTAAAGACTAACTTATGCGAAAGCATTTGCCAAGGATGTTTTCA	0	0	0	0	0	0	0	0	0.00039252	0	0	0	0	0	0	0	0	8.35375e-05	0.000688193	0.000888535	0.00077706	0.00027526	0.000271707	0.000153432	0.000197355	0	0	0.000204436	0.00040013	0	0.000314398	0.000490514	0.000564284	0.00227201	0.00083678	0.00133716	0.00141516	0.0016849	0.00217578	0.00207444
ASV_434	Eukaryota	Hacrobia	Picozoa	Picozoa_X	Picozoa_XX	Picozoa_XXX	Picomonas	Picomonas_judraskeda	AGCTCCAATAGCGTATATTAAAGTTGTTGCAGTTAAAAAGCTCGTAGTCGGATTTTGGCATCACGCCGTACTGTCTGCCGATTGGTATGCACGGTTTGGCGGGTGCTTCCTTCCGGAGGCTCGTTCCCTCCTTAACTGAAGGGTTCGTTGGTTCCGGTTCTTTTACTTTGAGAAAATTAGAGTGTTCAAAGCAGGCCTATGCTCTGAATAGGTTAGCATGGAATAATAGAATAGGACTTTGGTTCTATTTTGTTGGTTTCTAGGACCGAAGTAATGATTAATAGGGACAGTTGGGGGCATTCATATTCCATTGTCAGAGGTGAAATTCTTGGATTAACGGAAGATGAACTTCTGCGAAAGCATCTGCCAAGGATGTTTTCA	0.000562272	0.000655498	0.000385731	7.40097e-05	5.89254e-05	7.99329e-05	0.000351261	0.00029652	0.000532705	0	0.000215247	0.000217271	0	0	0	0	0	0	0.000154492	9.19174e-05	0.000132669	0.000254087	0.000329931	0.000375055	0.000223669	0.000367554	0.000271871	0.000485536	0.000228645	0.000272689	8.57449e-05	9.49382e-05	0.000105803	0.000201317	0	0	0.00158813	0.000903497	0.0014824	0.000219646
ASV_435	Eukaryota	Stramenopiles	Ochrophyta	Bacillariophyta	Bacillariophyta_X	Radial-centric-basal-Coscinodiscophyceae	Corethron	Corethron_hystrix	AGCTCCAATAGCGTATATTAAAGTTGTTGCAGTTAAAAAGCTCGTAGTTGGATTTCTGGTTGGGCATTTGGGTCTTCCTTTTTGGACTGTACCTCAGTTGCCTGACCATCCTTTGGGAGAACCGTAGTGGCATTAAGTTGTTGGTGCGGGTATCCCAATCTTTTACTGTGAAGAAATTAGAGTGTTCAAAGCAGGCTTACGCCGTTGAATATATTAGCATGGAATAATGACATAGGACTATTGTACTATTTTGTTGGTTTGCGCACAATAGTAATGATTAACAGGGACAGTTGGGGGTATTTGTATTCCATTGTCAGAGGTGAAATTCTTGGATTTTTGGAAGACAAACTACTGCGAAAGCATTTACCAAAGATGTTTTCA	0.0044357	0.00445353	0.00571453	0.00118415	0.00282842	0.00341047	0.00124893	0.00123056	0	0	0	0	0	0	0	0	0	0	0	0	0	0	0	0	0	0	0	0	0	0	0	0	0	0	0	0	0	0	0	0
ASV_436	Eukaryota	Alveolata	Ciliophora	Spirotrichea	Tintinnida	Favellidae	Favella	Favella_ehrenbergii	AGCTCCAATAGCGTATATTAAAGTTGTTGCAGTTAAAAAGCTCGTAGTTGGATTTCTGGTAAGGGAGAAGAGAGCACCGAGTGACTACTCGAACCCTTGCCATCCTTCTGTTAACCGTGGGGGACGTCAAAAGCCCGTACGGAGCTCAGATATTTTACCTTGAGAAAATTAGAGTGTTTCAGGCAGGCTAGAGCCGGGATACATTAGCATGGAATAATGGAACAGGACTTTTGCCTCTTCTGTTGGTCTGGGGTTGAAGTAATGATTAATAGGGATAGTTGGGGGCATTAGTACTTAACTGTCAGAGGTGAAATTCTCGGATTTGTTAAAGACTAACTTATGCGAAAGCATTTGCCAAGGATGTTTTCA	0	0	0	0	0	0	0	0	0	0	0	0	0	0	0	0	0	0	0	0.00035235	0	0	0	0	0	0	0	0	0.000438237	0	0.000857449	0	0	0	0	0	0	0	0	0
ASV_438	Eukaryota	Hacrobia	Cryptophyta	Cryptophyceae	Cryptophyceae_X	Cryptomonadales	Rhodomonas	Rhodomonas_sp.	AGCTCTAATAGCGTATATTAAAGTTGTTGCAGTTAAAAAGCTCGTAGTCGGATGTCGGGCTCGGAGAGGCTGTCGGCCTACGGTCGGACGGCAACTCCGGGCCTTTCTGCCTGGGGATCCTACTCTACTTAATTGTAGGGTAGTGGGACGCAGGCCGTTTACTTTGAAAAAATTAGAGTGTTCAAAGCAGGCCTACGCTTGAATACATTAGCATGGAATAATGGAATAGGACTTTGGTCTTATTTGTTGGTTTATGGGACCGAAGTAATGATTAACAGGGACAGTTGGGGCCGTTTATATTTCGTTGTCAGAGGTGAAATTCTTGGATTTACGAAAGATAAACTTCTGCGAAAGCATTCGGCAAGGATGTTTTCA	0	0	0	0	3.53553e-05	0	0	8.89561e-05	0	0	0	0	0	0	0	0	0	0	0	0	0	0	0	0	0	0	0	0	0	0	0.000843158	0.00107597	0.000564284	0.000834028	0.000884596	0.000986431	0.000613236	0.000879078	0	0.00175717
ASV_439	Eukaryota	Rhizaria	Cercozoa	Filosa-Chlorarachnea	Filosa-Chlorarachnea_X	NPK2-lineage	NPK2-lineage_X	NPK2-lineage_X_sp.	AGCTCCAATAGCGTATATTAAAGTTGTTGCAGTTAAAAAGCTCGTAGTTGGATTTCAGTCTTAATTCGTCTGGCCCGCTCCCTTGAGGAGCCGAGTGCCGGTTGCGAATTGGACTTCCTTCTAGCATGGAACCTCTACCGTTATGCGGCCGGGGGGGACATCTGGATCATTTACTTTGAAGAAATTAGAGTGTTCAAAGCAAGCTTACGCTGTGAATATATTAGCATGGAATAATAACATAGGACTCGGATTCTATTTTGTTGGTTTCTAGAATTCAAGTAATGATTGATAGGGACAGTTGGGGGTGCTGCTATTATATGGCCAGAGGTGAAATTCACGGATTCATATAAGAGCAACTTATGCGAAAGCATTCACCAAGGATGTCTTCT	0	0	0.000114291	0	0	0	0	0	0	0.000688601	0.000573991	0	0.000801378	0.000978759	0.00117104	0.000438636	0.000590892	0.0006683	0.000196626	0	0	6.35216e-05	9.70384e-05	6.81919e-05	7.89422e-05	0	0.000486507	0	0.000114323	0.000128324	2.85816e-05	0	7.05355e-05	8.62788e-05	0	0	0.000188688	9.76753e-05	0	0
ASV_440	Eukaryota	Hacrobia	Katablepharidophyta	Katablepharidaceae	Katablepharidales	Katablepharidales_X	Katablepharidales_XX	Katablepharidales_XX_sp.	AGCTCTAATAGCGTATATTAATGTTGTTGCAGTTAAAAAGCTCGTAGTTGGATTTTGGTGTTTGACAAATGGTCTGCCTTTTGGTGTGCACTGTTTGTTGGCACTTCTTTTCTGGGGAACTCACTGCTCTTAATTGAGGGGTGTTGTAACGCAGATCGTTTACTTTGAAAAAATTAGAGTGTTCAAAGCAGGCCAACGCATTTTGAATACATTAGCATGGAATAATGGAATAGGACTTTGGTCTTATTTTGTTGGTTTCTAAGGCCGAGGTAATGATTAATAGGGATAGTTGGGGGCGTTTATATTCCGTTGTCAGAGGTGAAATTCTTGGATTTACGGAAGATAAACTACTGCGAAAGCATTCGCCAAGGATGTTTTCA	0	0	0	0	0	0	0	0	0	0	0	0	0.000442552	0.000499792	0.000626752	0.000438636	0.000436134	0.000682223	0.000323029	0.000382989	0.000303243	0.000889303	0.000621046	0.000613727	0.0019604	0.00144724	0.00108749	0.000587754	0.000838367	0.000769946	0.000857449	0.000696214	0.000652454	0.0013517	0.00157793	0.000789145	0.000707581	0	0.000454285	0.000341672
ASV_441	Eukaryota	Rhizaria	Cercozoa	Filosa-Thecofilosea	Cryomonadida	Protaspa-lineage	Protaspa-lineage_X	Protaspa-lineage_X_sp.	AGCTCCAAGAGCATATATTAAAGTTGTTGCAGTTAAAAAGCTCGTAGTTGGATTTCTGGTACAATGCGCCTGGCCCGCGGTTACTTAAACCTGTGAGTGCCGGTGTGCGTTTGCCATCCTTCTAGAAAACGTTTCTACCCTTCACTGGGCCGGACTCGCGATCTAGATCTTTTACTTTGAAAAAATTAGAGTGTTTAAAGCAGGCTTTTGCTATGAATACATTAGCATGGAATAATAATCTAGGACTTCGGTTCTATTTTGTTGGTTTCTAGTACTGAAGTAATGATTGATAGGGATAGTTGGGGGTGCTAGTATTGGCCGGCCAGAGGTGAAATTCTTGGATTCGGTCAAGACTAACTTATGCGAAAGCATTCACCAAGGATGTCTTCT	0.000718458	0.000501263	0.000414303	7.40097e-05	0.000271057	0.000133221	0.000585434	0.000578215	0.000644854	0.00238859	0.00251121	0.00223197	0.00306198	0.00208247	0.00349662	0.000309625	0.000253239	0.000125306	0	0	0	0	0	0	0	0	0	0	0	0	0	0	0	0	0	0	0	0	0	0
ASV_443	Eukaryota	Alveolata	Dinoflagellata	Syndiniales	Dino-Group-II	Dino-Group-II-Clade-1	Dino-Group-II-Clade-1_X	Dino-Group-II-Clade-1_X_sp.	AGCTCCAATAGCGTATATTAAAGTTGTTGCGGTAAAAAAGCTCGTAGTTGGATTTCTGTTGAGGACGACCGGTCCGTACCATGTACGCGCATCTGGTTCGGCCTCGGCATCCTCTCGATAGACGTTTCTGCGCTTGATTGCGTGGAGCGGATTTCGGGACTTTTACTTTGAGGAAATTAGAGTGTTCACGGCAGGCTATCGCCAGAATACATTAGCATGGAATAATATTATAGGATCTCGGTTCTATTTTGTTGGTTTCTAGACCCGGGGTAATGATTAATAGGGACAATTGGGGGCATTTGTATCAACACGTCAGAGGTGGAATTCTTGGATTGTGTTGCGACAAACTACTGCGAAAGCATTTGCCAAGGATGTTTTCA	0	0	0	0	0	0	0	0	0	0	0	0	0	0	0	0	0	0	0	0	0	0	0	0	0	0	0	0	0	0	0	0	0	0.000920307	0.000788964	0.00111796	0	0	0	0.00314826
ASV_444	Eukaryota	Stramenopiles	Ochrophyta	Bacillariophyta	Bacillariophyta_X	Araphid-pennate	Asterionellopsis	Asterionellopsis_glacialis	AGCTCCAATAGCGTATATTAAAGTTGTTGCAGTTAAAAAGCTCGTAGTTGGATTTGTGGTTGGAGAGGTCCGCCGTTGCTATGCTTCGTGTTGGATTTTTCCGTCCATCCTTGGGTGGATCCTGTGTGGCATTCAGTTGTCGTGCAGGGGATGCCCATCGTTTACTGTGAAAAAATTAGAGTGTTCAAAGCAGGCTTACGCCTTGAATATATTAGCATGGAATAATAAGATAGGACCTGGGTACTATTTTGTTGGTTTGCGCACCGAGGTAATGATTAATAGGGACAGTTGGGGGTATTCGTATTCCATTGTCAGAGGTGAAATTCTTGGATTTTTGGAAGACGAACTACTGCGAAAGCATTTACCAAGGATGTTTTCA	0	0	0.000171436	0	0.000659965	0.000333054	0.000143106	0.00014826	0	0	0	0	0	0	0	0	0	0	0	0	0	0	0	0	0	0	0	0	0	0	0	0	0	0	0	0	0	0	0	0
ASV_445	Eukaryota	Alveolata	Dinoflagellata	Dinophyceae	Gymnodiniales	Gymnodiniaceae	Gyrodinium	Gyrodinium_dominans	AGCTCCAATAGCGTATATTAAAGTTGTTGCGGTTAAAAAGCTCGTAGTTGGATTTCTGTTGGGAACGACCGGTCCGCCCACTGGGTGTGCATCTGGCTTGTTCTCGGCATCTTCTTGGTGAACGTTGCTGCACTTGACTGTGTGGAGCGCTACCCAGGACTTTTACTTTGAGGAAATTAGAGTGTTTCAAGCAGGCATATGCCTTGAATACATTAGCATGGAATAATAAGATAGGACCTCGGTTCTATTTTGTTGGTTTCTAGAACTGAGGTAATGATTAATAGGGATAGTTGGGGGCATTCGTATTTAACTGTCAGAGGTGAAATTCTTGGATTTGTTAAAGACGGACTACTGCGAAAGCATTTGCCAAGGATGTTTTCA	0	0	0	0	0.000954592	0.000985839	0.0020165	0.00214977	0.00199064	0	0	0.00128387	0	0	0	0	0	0.00080753	0.000280895	0	0.000341148	0	0	0	0	0	0	0	0	0	0	0	0	0	0	0	0	0	0	0
ASV_446	Eukaryota	Alveolata	Dinoflagellata	Syndiniales	Dino-Group-I	Dino-Group-I-Clade-5	Dino-Group-I-Clade-5_X	Dino-Group-I-Clade-5_X_sp.	AGCTCCAATAGCGTATATTAAAGTTGTTGCGGTTAAAAAGCTCGTAGTTGGATTTCTGCATGGAAGGAGCGGTCCACCCTTTGGGTGAGTTACTGCTACCTTTTGTGCATCTTCCTGAGAAGGCGTTCTTCACTTGATTGTGAGGCCGCATGACTCAGGACGTTTACTTTGAGGAAATGAGAGTGTTTCAAGCAGGCAAATGCCTTGAATACGTTAGCATGGAATAATAGCATCGGACCATCGTCATGCTGTTGGTGTCATGGCGAAGGTAAAGGTGAATAGGGATTGTTGGGGGCATTCGTATTTAACTGTCAGAGGTGAAATTCTTGGATTTGTTGAAGACGGACTACTGCGAAAGCATCTGCCAAAGATGTTCTCA	0	0	0	0	0	0	0	0	0	0	0	0	0	0	0	0.00624411	0.00633098	0.00718423	4.21342e-05	0	0	0	0	0	0	0	0	0	0	0	0	0	0	0	0	0	0	0	0	0
ASV_447	Eukaryota	Alveolata	Dinoflagellata	Syndiniales	Dino-Group-II	Dino-Group-II-Clade-2	Dino-Group-II-Clade-2_X	Dino-Group-II-Clade-2_X_sp.	AGCTCCAATAGCGTATATTAAAGTTGTTGCGGTTAAAAAGCTCGTAGTTGGATTTCTGTTGAGGGACGTCGGTCCGCACTATGTGCGTGTATCTGACTGTGCCTCGGCATCCTCTCGAATATCGGTCTGCGCTTCATTGCGTGGATCGAACTTCGGGACTTTTACTTTGAGGAAATTAGAGTGTTCACGGCAGGCAAGCGCCCTGAATATATTAGCATGGAATAATGATATAGGATCTTGGTCCTATTTTGTTGGTTTCTAGGGCTAAGATAATGATTAATAGGGACAATTGGGGGCATTCGTATTAACGCGTCAGAGGTGGAATTCTTGGATTGCGTTACGACGAACTACTGCGAAAGCATTTGCCAAGGATGTTTTCA	0	0	0	0	0	0	0	0	0	0	0	0	0	0	0	0	0	0	0	0	0	0	0	0	0.000657851	0.000459443	0.000744069	0	0	0	0	0	0	0.00529177	0.00437516	0.00409917	0.000345928	0.00041512	0.000382555	7.32154e-05
ASV_448	Eukaryota	Hacrobia	Haptophyta	Prymnesiophyceae	Prymnesiales	Prymnesiophyceae_Clade_B4	Prymnesiophyceae_Clade_B4_X	Prymnesiophyceae_Clade_B4_X_sp.	AGCTCCAATAGCGTATATTAAAGTTGTTGCAGTTAAAACGCTCGTAGTCGGATTTCGGGTCCTGTCCGCCGGTTTGCCGTTGGGTATACACTGGTGGGCGCGTCCTTCCTTCCGGAGACCGCGCCTCCTCTTAGCTGAGCGGGCGTGGGAGACGGATCGTTTACTTTGAAAAAATCAGAGTGTTTCACGCAGGCAGTCTGCTCTTGCATGGATTAGCATGGGATGATGAAATAGGACTCTGGTGCTATTTTGTTGGTTTCGAGCACCGGAGTAATGATTAACAGGGACAGTCAGGGGCACTCGTATTCCGCAGAGAGAGGTGAAATTCTCAGACCCGCGGAAGACGAACCACTGCGAAAGCATTTGCCAGGGATGTTTTCA	0.00034361	0.000173514	0.000328586	0	0.000200346	0.000159866	0.000130097	0.000281694	0.000308408	0.00105442	0.00032287	0.000908588	0.000215296	0.000187422	0.000346363	0.000103208	0.000168826	0.00033415	0.000168537	0	0	0.000232913	0	0	0.000118413	0	0	0	0	0	0	0	0	0	0	0	0	0	0	0
ASV_449	Eukaryota	Rhizaria	Cercozoa	Endomyxa	Vampyrellida	Vampyrellida_X	Vampyrellida_clade_B	Vampyrellida_sp.	AGCTCCAATAGCGTATGCTAAAGTTGTTGCAGTTAAAAGGCTCGTAGTCGAACTTATGGCCTCGTGAACCCTTCCCATCCTCTAGTAGGTTGCGAGAAGGTGTGCATGGGTCATTCTTCTGAAAAGTATTGCTGCCCTTGATTGGGTTTTGCTCTATAATTCAGATCATTTACTGTGAGTAAATCAAAGTGTTCAAAGCAGGCTTTAAAGCTTGTATGGTTCAGCATGGAATAATAAGATAAGACTTCGGTTTTGTTTTGTTGGCTATAGAACCAAAGTAATGATTGAAAGGGATAGTTGGGGATGCTAGTATTCGGTGGTCAGCGGTGAAATGCGAGGACCCATTGAAGACTAACTTATGCGAAAGCATTCATCAAGGATATCTTCT	0	0	0	0	0	0	0	0	0	0	0	0	0	0	0	0	0	0	0.00566003	0.00261965	0.00346834	0.000550521	0.00217366	0.0017048	0	0	0.000829923	0	5.71614e-05	0.000144365	0.000457306	0	0.000687722	0.000632711	0.000788964	0.000438414	0.00031448	0.000219769	0	0.000219646
ASV_450	Eukaryota	Stramenopiles	Stramenopiles_X	MAST	MAST-4	MAST-4D	MAST-4D_X	MAST-4D_X_sp.	AGCTCCAATAGCGTATATTAAAGTTGTTGCAGTTAAAAAGCTCGTAGTTGGATTTCTGGTTGGAGCGACCGGTCGGGCATTGATTTGTCTGCACTGGAGTCGGTTCTGGCCATCCTCTTGGAAAGTGCGTCTGTCATTAAGTTGTCGGGCGTATGATCCAGGTCGTTTACTGTGAAAAAATTAGAGTGTTTAAAGCAGGCCTTCGCCTTGAATACATTAGCATGGAATAATAAGATAGGACTTTGGTCTATTTTGTTGGTTTGCAGACCGAAGTAATGATTAATAGGGATAGTTGGGGGTATTTATATTCCAATGTCAGAGGTGAAATTCTTAGATTTTTGGAAGATAAACTTATGCGAAAGCATTTACCAAGGATGTTTTCA	0	0	0	0	0	0	0.000429319	0	0	0.00167847	0.00165022	0.00183693	0.00083726	0.000770512	0.000775194	0.00036123	0.000267308	0.000278458	0	0	0	0	0	0	0.000144727	0	0	0	0	0	0	0	0	0	0	0	0	0	0	0
ASV_451	Eukaryota	Stramenopiles	Ochrophyta	Bacillariophyta	Bacillariophyta_X	Polar-centric-Mediophyceae	Thalassiosira	Thalassiosira_lundiana	AGCTCCAATAGCGTATATTAAAGTTGTTGCAGTTAAAAAGCTCGTAGTTGGATTTCTGGCAGGAGCGACCGGTCACTCACTCTGTGAGTGAACTTGCGTTGTCTCTGGCCATCCTTGGGGAGATCCTGTTTGGCATTAAGTTGTCGGGCAGGGGATACCCATCGTTTACTGTGAAAAAATTAGAGTGTTTAAAGCAGGCTTATGCCGTTGAATATATTAGCATGGAATAATAAGATAGGACTTCGGAACTATTTTGTTGGTTTGCGTTACGAAGTAATGATTAATAGGGACAGTTGGGGGTATTCGTATTCCGGTGTCAGAGGTGAAATTCTTGGATTTCCGGAAGACGAACTACTGCGAAAGCATTTACCAAGGATGTTTTCA	0	0	0	0	0	0	0	0	0	0	0	0	0	0	0	0	0	0	0.00026685	0.000551504	0.000530675	0.000846955	0.00114505	0.00136384	0.00142096	0.00227424	0.00187448	0.00163549	0.00161957	0.00125116	0.00111468	0.00112344	0.000987498	0.00166806	0.00219954	0.00188518	0	0	0	0
ASV_452	Eukaryota	Rhizaria	Cercozoa	Filosa-Thecofilosea	Ventricleftida	Ventrifissuridae	Ventrifissuridae_X	Ventrifissuridae_X_sp.	AGCTCCAGTAGCGTATATTAAAGTTGTTGCAGTTAAAAAGCTCGTAGTTGGATTTCTGGTACGCTGCGCCTAGGCCGCCCGATTTTCGGTGTGTGTCCTGGAGCGCGGTTGCCATCCTTCTAGAGAACTTTCCTACCCTTCACTGGGCCGGGTCAGCAATCTAGATCTTTTACTTTGAAAAAATTAGAGTGTTTAAAGCAGGCTTATGCTGTGAATACATTAGCATGGAATAATAATATAGGACTTTGGTTCTATTTTGTTGGTTTCTAGGACTAAAGTAATGATTGATAGGGATAGTTGGGGGTGCTAGTATTCAGCGGCCAGAGGTGAAATTCTTGGATTCGCTGAAGACTAACTTATGCGAAAGCATTCACCAAGGATGTCTTCT	0	0	0	0	0	0	0.000208154	0.000444781	0.000448594	0	0	0	0	0	0	0	0	0	0	0	0	0	0	0	0	0	0	0	0	0	0	0	0	0	0	0	0	0	0	0
ASV_453	Eukaryota	Rhizaria	Cercozoa	Filosa-Thecofilosea	Ventricleftida	CCW10-lineage	CCW10-lineage_X	CCW10-lineage_X_sp.	AGCTCCAGTAGCGTATATTAAAGTTGTTGCAGTTAAAAAGCTCGTAGTTGGATTTCTGGTACGCTGCGCCTGGCCCGCCCGCGTTAGCGGTGTGAGTGTCGGTGCGCGGTTGCCATCCTTCTAGAGAACGGGTCTACCCTTCACTGGGCCGGATTCGGGATCTAGATCATTTACTTTGAAAAAATTAGAGTGTTTAAAGCAGGCTTTTGCTATGAATACATTAGCATGGAATAATAATATAGGACTTTGGTTCTATTTTGTTGGTTTCTAGGACTAAAGTAATGATTGATAGGGATAGTTGGGGGTGCTAGTATTCAGCGGCCAGAGGTGAAATTCTTGGATTCGCTGAAGACTAACTTATGCGAAAGCATTCACCAAGGATGTCTTCT	0	0.000385587	0	7.40097e-05	0	0.000173188	0	0.000415128	0	0	0	0.00041479	0	0	0	0	0	0	0	0	0	0	0	0	0	0	0	0	0	0	0	0	0	0	0	0	0	0	0	0
ASV_454	Eukaryota	Alveolata	Ciliophora	Spirotrichea	Strombidiida	Strombidiidae_H	Strombidiidae_H_X	Strombidiidae_H_X_sp.	AGCTCCAATAGCGTATATTAAAGTTGTTGCAGTTAAAAAGCTCGTAGTTGGATTTCTGGGAGGGTGCTAATGCCCGCCGTAGCGCGCGCGCAGCAGCGCCCTTCCATCCTTCTGTTAACGCCTCTTGGCATTCATTTGCTGGTGGCGGGCTCAGATATTTTACCTTGAGAAAATTAGAGTGTTTCAGGCAGGCTAGGCCGGAATATATTAGCATGGAATAATGGAATAGGACTATGGTCTCTTTGTTGGTTTGAGGGACTGCAGTAATGATTAATAGGGATAGTTGGGGGCATTAGTATTTAATTGTCAGAGGTGGAATTCTCAGATTTGTTAAAGACTAACTTATGCGAAAGCATTTGCCAAGGATGTTTTCA	0.00256146	0.0022364	0.00151435	0.00111014	0.0013435	0.00181181	0.00248484	0.00269834	0.00241119	0	0	0.000335783	0	0	0	0	0	0	0.000884819	0.00105705	0.00147831	0.000486999	0.00058223	0.000494391	7.89422e-05	0.000275666	0	0	0	0	0	0	0	0	0	0	0	0	0	0
ASV_455	Eukaryota	Stramenopiles	Ochrophyta	Bacillariophyta	Bacillariophyta_X	Polar-centric-Mediophyceae	NA	NA	AGCTCCAATAGCGTATATTAAAGTTGTTGCAGTTAAAAAGCTCGTAGTTGAATTTCTGGTGGGAGATGGTGGTTCTACCTTTGGTAGATACTTACTGTTCTCCGGCCATCCTTGGGAGGAGCCAGTCTGGCATTAAGTTGTCGGGCTGGGGATTCCCATCGTTTACTGTGAAAAAATTAGAGTGTTCAAAGCAGGCTTATGCCGTTGAATATATTAGCATGGAATAATGAGATAGGTCCTTGAGACTATTTTGTTGGTTTGCGTTTTAAGGAAATGATGAATAGGGACAGTTGGGGGTATTCGTATTCAGTTGTCAGAGGTGAAATTCTTAGATTAATTGAAGACGAACTACTGCGAAAGCATTTACCAAGGATGTTTTCA	0	0	0	0	0	0	0	0	0	0	0	0	0	0	0	0	0	0	0	0	0	0	0	0	0	0	0	0	0.000819313	0.000850149	0.00511611	0.00617098	0.00539597	0.00117914	0.00126712	0.00151253	0	0	0	0
ASV_457	Eukaryota	Rhizaria	Cercozoa	Filosa-Thecofilosea	Cryomonadida	Protaspa-lineage	Protaspa-lineage_X	Protaspa-lineage_X_sp.	AGCTCCAAGAGCGTATATTAAAGTTGTTGCAGTTAAAAAGCTCGTAGTTGGATTTCTGGTCAAATGCGCCTGGCCCGCGGCCGTAAGGTCTGTGAGTGCCGGTGCGCGTTTACCATCCTTCTAGAAAACGTTTCTACCCTTTACTGGGCCGGACTCGCGATCTAGATCTTTTACTTTGAAAAAATTAGAGTGTTTAAAGCAGGCTTTTGCTATGAATACATTAGCATGGAATAATAATCTAGGACTTCGGTTCTATTTTGTTGGTTTCTAGTACTGAAGTAATGATTGATAGGGATAGTTGGGGGTGCTAGTATTGGCCGGCCAGAGGTGAAATTCTTGGATTCGGTCAAGACTAACTTATGCGAAAGCATTCACCAAGGATGTCTTCT	0.00137444	0.000616939	0.000771462	0.000869613	0.00106066	0.00121231	0.000689512	0.000741301	0.000280371	0.00275441	0.00312108	0.00221221	0	0	8.24674e-05	0	0	0	0	0	0	0	0	0	0	0	0	0	0	0	0	0	0	0	0	0	0	0	0	0
ASV_458	Eukaryota	Stramenopiles	Stramenopiles_X	Bicoecea	Bicoecales	Bicoecaceae	Bicosoeca	Bicosoeca_sp.	AGCTCCAATAGCGTATATTAAAGTTGTTGCAGTTAAAAAGCTCGTAGTTGAATTTCTGGTTTGAGCGCCGGTCGGTCGCAAGACTTGTACTAGGTCGTCTCGAGCCATCCTTGTAGGGAAGCCGCCTGGCCTTGATTGGTTTGGGTGTGTGGACCTGCATCGATTACTGTGAACAAATTAGAGTGTTTAAAGCAGGCGTTTGCTTGAATACATTAGCATGGAATAATGATATAGGACTTTGGTGCTATTTCGTTGGTTGCGTACCAAGGTAATGATTAATAGGGATAGTTGGGGGTATTCATATTTGATTGTCAGAGGTGAAATTCTTGGATTTATTAAAGATGAACAACTGCGAAAGCATTTACCAAGGATGTTTTCA	0	0	0	0	0	0	0	0	0	0	0	0	0	0	0	0	0	0	0	0	0	0	0	0	0	0	0	0.000536645	0.00070499	0.000481217	0.000242944	0.000427222	0	0.00132294	0.000932412	0.00103027	0.000707581	0.000927916	0.000597743	0
ASV_459	Eukaryota	Stramenopiles	Ochrophyta	Bacillariophyta	Bacillariophyta_X	Polar-centric-Mediophyceae	NA	NA	AGCTCCAATAGCGTATATTAAAGTTGTTGCAGTTAAAAAGCTCGTAGTTGAATTTCTGGTGGAAGATAGTGGCCGTAGCCATGCTATGTGCTCACTTTTCTTCCGCCATCCTTGGGTGGAGCCAGTCTGGCATTAAGTTATCGGGCTGGGGATGCCCATCGTTTACTGTGAAAAAATTAGAGTGTTCAAAGCAGGCTTATGCCGTTGAATATATTAGCATGGAATAATAAGATAGGTCCTTGAGACTATTTTGTTGGTTTGCGTTTTAAGGAAATGATGAATAGGGACAGTTGGGGGTATTCGTATTCAGTTGTCAGAGGTGAAATTCTTAGATTAATTGAAGACGAACTACTGCGAAAGCATTTACCAAGGATGTTTTCA	0	0	0	0	0	0	0	0	8.41114e-05	0	0	0	0	0	0	0	0	0	0.000393253	0	0.000587533	8.46955e-05	0.000194077	0.000238672	0.000144727	0	0.000114472	0.000741081	0.00139093	0.00145969	0.00290104	0.00234181	0.00250401	0.00109286	0	0	0.000518892	0.000146513	0.00100421	0.000488103
ASV_460	Eukaryota	Alveolata	Dinoflagellata	Dinophyceae	Dinophyceae_X	Dinophyceae_XX	Dinophyceae_XXX	Dinophyceae_XXX_sp.	AGCTCCAATAGCGTATATTAAAGTTGTTGCGGTTAAAAAGCTCGTAGTTGGATTTCTGGACAGGACGACCGGTCTACCCACTGGGTGAGCACATGGTTCGGCTTGGCCATTTTCTTGGAGAACGCTTCTGCGCTTGATTGTGTGGGGTGGTATCCAAGACTTTTACTTTGAGGAAATTAGAGTGTTTCAAGCAGGCGCACGCCCTGAACACATTAGCATGGAATAATGAGATAGGACCTTGGCTCTATTTTGTTGGTTTCTAGAGCTGAGGTAATGATTAATAGGGATAGTCGGGGGCATTCGTATTTAACTGTCAGAGGTGAAATTCTTGGATTTGTTAAAGACGGACTACTGCGAAAGCATTTGCCAAGGATGTTTTCA	0	0	0	0	0	0	0	0	0	0	0	0	0	0	0	0	0	0	0	0	0	0	0	0	0	0.000505387	0	0.000638863	0.000724044	0.000545379	0.000571633	0.000458868	0.000458481	0	0.000382528	0.000767224	0.000676133	0.000317445	0.000526014	0
ASV_462	Eukaryota	Stramenopiles	Ochrophyta	Bacillariophyta	Bacillariophyta_X	Polar-centric-Mediophyceae	Thalassiosira	Thalassiosira_tumida	AGCTCCAATAGCGTATATTAAAGTTGTTGCAGTTAAAAAGCTCGTAGTTGGATTTCTGGCAGGAGCGACCGGTCATTCACTCTGTGTTTGAACTCGTGTTGTCTCTGGCCATCCTTGGGGAGATCCTATTTGGCATTAAGTTGTCGGGTAGGGGATACCCATCGTTTACTGTGAAAAAATTAGAGTGTTTAAAGCAGGCTTATGCCGTTGAATATATTAGCATGGAATAATAAGATAGGACTTCGGAACTATTTTGTTGGTTTGCGTTACGAAGTAATGATTAATAGGGACAGTTGGGGGTATTCGTATTTCGTTGTCAGAGGTGAAATTCTTGGATTTCCGAAAGACGAACTACTGCGAAAGCATTTACCAAGGATGTTTTCA	0	0	0	0	0	0	0	0	0	0	0	0	0	0	0	0	0	0	0	0	0	0	0	0	0	0	0	0	0	0	0	0	0	0	0	0	7.86201e-05	0	0	0
ASV_463	Eukaryota	Hacrobia	Cryptophyta	Cryptophyceae	Cryptophyceae_X	Cryptomonadales	Cryptomonadales_X	Cryptomonadales_X_sp.	AGCTCTAATAGCGTATATTAAAGTTGTTGCAGTTAAAAAGCTCGTAGTCGGATGTCGGGTTCGGGCAGGCTGTCGGCCTCTGGTCGGATGGCAGGCTCGGATCTTCTTGCCTGGGGATCCGTCACACTTAACTGTGGGGCGGTAGTTCGCAGGCCGTTTACTTTGAAAAAATTAGAGTGTTCAAAGCAGGCCTACGCTTGAATACATTAGCATGGAATAATGGAATAGGACTTTGGTGCTATTTTGTTGGTTTATGGGACCGAAGTAATGATTAACAGGGACAGTTGGGGCCGTTTATATTTCGTTGTCAGAGGTGAAATTCTTGGATTTACGAAAGATAAACTTCTGCGAAAGCATTCGGCAAGGATGTTTTCA	0	0	0	0	0	0	0	0	0	0	0	0	0	0	0	0	0	6.96146e-05	0.000280895	0.000214474	0.000227432	0.00107987	0.000989792	0.000971734	5.26281e-05	0	4.29271e-05	0.000383318	0.000342968	0.000368933	0	1.5823e-05	0	0	0	0	0	0.000756984	0.000502104	0.000976205
ASV_464	Eukaryota	Alveolata	Ciliophora	Spirotrichea	Tintinnida	NA	NA	NA	AGCTCCAATAGCGTATATTAAAGTTGTTGCAGTTAAAAAGCTCGTAGTTGGATTTCTGGTCGAGGACTTAGAGCACGCAACTGCGTTCGCTCAAGACCTTTGCCATCCTTCTGTTAACTATTCAGACTTTCAACCGTCTGTTTAGGGCTCAGATATTTTACCTTGAGAAAATTAGAGTGTTTCAGGCAGGCTTGTGCCCGGATACATTAGCATGGAATAATGGAACAGGACTTTTACCTCTTCTGTTGGTCTGAGGGGTTGAAGTAATGATTAATAGGGATAGTTGGGGGCATTAGTACTTAACTGTCAGAGGTGAAATTCTCGGATTTGTTAAAGACTAACTTATGCGAAAGCATTTGCCAAGGATGTTTTCA	0	0	0	0	0	0	0	0	0	0	0	0	0	0	0	0	0	0	0.000940998	0.000735339	0.000549628	0.000719912	0.00120328	0.00177299	0.00107888	0.00135536	0.00170277	0.000178882	0	0	0.000457306	0	0	0.00212821	0.000525976	0.00107411	0.000990613	0.000854659	0.00105203	0.0042709
ASV_465	Eukaryota	Archaeplastida	Chlorophyta	Mamiellophyceae	Mamiellales	Mamiellaceae	Micromonas	Micromonas_pusilla	AGCTCCAATAGCGTATATTTAAGTTGTTGCAGTTAAAAAGCTCGTAGTTGGATTTCGGTTGAGAGCGGCCGGTCCGCCGTTTGGTGTGCACTGGCTGGTTTCAGCTTCCTGCAGAGGACGCGCTCTGGGCTTAATCGTCTGGACGTGGAGTCTGCGTGGTTACTTTGAAAAAATTAGAGTGTTCAAAGCGGGCTTACGCTTGAATATTTCAGCATGGAATAACACTATAGGACTCCTGTCCTATTTCGTTGGTCTCGGGACGGGAGTAATGATTAAGAGGAACAGTTGGGGGCATTCGTATTTCAATGTCAGAGGTGAAATTCTTGGATTTTTGAAAGACGAACTTCTGCGAAAGCATTTGCCAAGGATGTTTTCA	0.00131197	0.000906129	0.00114291	0.00192425	0.00220381	0.00217151	0.000663492	0.000578215	0.00058878	0.000946827	0.000681614	0.000612309	0.00138746	0.00149938	0.00174831	0.000141912	0	0	0	0	0	0	0	0	0	0	0	0	0	0	0	0	0	0	0	0	0	0	0	0
ASV_466	Eukaryota	Stramenopiles	Ochrophyta	Bacillariophyta	Bacillariophyta_X	Polar-centric-Mediophyceae	Skeletonema	Skeletonema_marinoi	AGCTCCAATAGCGTATATTAAAGTTGTTGCAGTTAAAAAGCTCGTAGTTGGATTTCTGGCAGGAGTGACTGACCACAAACTCTGTTTGTGAGTTGTGTCATTCTGGCCATCCTTGGTAAGATCCTTTTTGGCATTAAGTTGTCGGGAAGGGGATGACCATCGTTTACTGTGAAAAAATTAGAGTGTTTAAAGCAGGCTTATGCCGTTGAATATATTAGCATGGAATAATAAGATAGGACTTTGAGTCTATTTTGTTGGTTTGCGAGTCAAAGTAATGATTAATAGGGACAGTTGGGGGTATTCGTATTTCATTGTCAGAGGTGAAATTCTTGGATTTCTGAAAGACGAACTACTGCGAAAGCATTTACCAAGGATGTTTTCA	0	0	0	0	0	0	0	0	0	0	0	0	0	0	0	0	0	4.17688e-05	0	0	0	0	0	0	0	0	0	0	0	0	0	0	0	0	0	0	0	0	0	0
ASV_467	Eukaryota	Rhizaria	Cercozoa	Filosa-Thecofilosea	Cryomonadida	Protaspa-lineage	NA	NA	AGCTCCAATAGCGTATATTAAAGTTGTTGCAGTTAAAAAGCTCGTAGTTGGATTTCTGGTATAATGCGCCTGGCCCGCCACGGTTACGTGTGTGAGTGCCGGTGCGCGTTTGCCATCCTTCTAGTAAACGTTTCTACCCTTTACTGGGCGGATTCGCGAACTAGAACTTTTACTTTGAAAAAATTAGAGTGTTTAAAGCAGGCAATTGCTGTGAATACATTAGCATGGAATAATAATCTAGGACTTCGGTTCTATTTTGTTGGTTTCTAGCACTGAAGTAATGATTGATAGGGATAGTTGGGGGTGCTAGTATTTAGAGGCCAGAGGTGAAATTCTTGGATTCTCTAAAGACTAACTTATGCGAAAGCATTCACCAAGGATGTCTTCT	0	0	0	0	0	0	0	0	0	0	0	0	0.000167452	0	0.000230909	0.00442506	0.00476934	0.00445534	0	0	0	0.000127043	0	0.000102288	0	0	0	0	0	8.02028e-05	0	0	0	0	0	0	0.000141516	0	0.000143458	0
ASV_468	Eukaryota	Stramenopiles	Stramenopiles_X	MAST	MAST-4	MAST-4B	MAST-4B_X	MAST-4B_X_sp.	AGCTCCAATAGCGTATATTAAAGTTGTTGCAGTTAAAAAGCTCGTAGTTGGATTTCTGGTTGGAGCGACCGGTCGGGCATTGATTTGTCTGCACTGGAGTCGGTTCCGTCCATCCTCTTGGAAAGTGCGTATGGCATTAAGTTGTCGTGCGTATGATCCAGGTCTTTTACTGTGAAAAAATTAGAGTGTTTAAAGCAGGCCTTCGCCTTGAATACATTAGCATGGAATAATAAGATAGGACTTGGGTCTATTTTGTTGGTTTGCAGACCGAAGTAATGATTAATAGGGATAGTTGGGGGTATTTATATTCCGATGTCAGAGGTGAAATTCTTAGATTTTCGGAAGATAAACTTATGCGAAAGCATTTACCAAGGATGTTTTCA	0	0	0	0	0	0	0.00100174	0.000859909	0.000728965	0	0	0	0.000155491	0.000187422	0.000280389	0.000322527	0	0	0	0	0	0.000465825	0.000349338	0	0.00035524	0.000160805	0.000372034	0	0	0.000625581	0	0	0	0	0	0	0	0	0	0
ASV_470	Eukaryota	Alveolata	Dinoflagellata	Dinophyceae	Gonyaulacales	Goniodomataceae	Alexandrium	Alexandrium_leei	AGCTCCAATAGCGTATATTAAAGTTGTTGCGGTTAAAAAGCTCGTAGTTGGGATTCTGCTTTGGGTGGCTGGTCTGCCTTCTGGGTGAGTATCTGGTTCAGCCTGCGCATTTTCTTGAAAGCATAATTGCGCTTGACTGTGTGGTGTGGTTTTGAGAACCTTTACTTTGAGGAAACCGGAGTGCTTCAAGCAGGCATTAGCCGCGGACACATTAGCATGGAATATGCTGTAGGGCGTTGGTTTTATTTTGTTGGTTTTAGAATTATGGCAATGATTACTAGGGATAGTTGGGGGCATTCGTATTTAATTGTCAGAGGTGAAATTCTTGGATTTGCTAAAGACGGACATCTGCGAAAGCATTTGCCATGGATGTTTTCA	0	0	0	0	0	0	0	0	0	0	0	0	0	0	0	0	0	0	0	0	0	0	0	0	0	0	0	0.00385873	0.00333441	0.00335248	0.000557342	0	0.0011462	0	0	0.000920669	0.000660409	0	0.00086075	0.00122026
ASV_471	Eukaryota	Stramenopiles	Ochrophyta	Bacillariophyta	Bacillariophyta_X	Polar-centric-Mediophyceae	NA	NA	AGCTCCAATAGCGTATATTAAAGTTGTTGCAGTTAAAAAGCTCGTAGTTGGGTTTCTGGCGGGAGAGACCGGTCCGACTTCATAGTTGGTTCCTGGCTTCTCTGGCCATCCTTGGGTCTAGCCTGTCTGGCATTAAGTTGTCGGGCAGGGGATGCCCATCTTTTACTGTGAGAAAATTAGAGTGTTCAAAGCAGGCTTATGCCGTTGAATATGCTAGCATGGAATAATAATATAGGACCTGGGTACTATTTTGTTGGTTTGCGCACCGAGGTAATGACTAATAGGGACAGTTGGGGGTATTCGTATTCAGTTGTCAGAGGTGAAATTCTAAGATTAACGGAAGACGAACTACTGCGAAAGCATTTACCAAGGATGTTTTCA	0	0	0	0	0	0	0	0	0	0	0	0	0	0	0	0	0	0	0	0	0	0	0	0.000528487	0.0014999	0.00172291	0.00167416	0.00125217	0.00135282	0.000850149	0.00087174	0.000822798	0.00054665	0	0	0	0.000707581	0.000805821	0.000741201	0.00314826
ASV_472	Eukaryota	Alveolata	Dinoflagellata	Dinophyceae	Gymnodiniales	Gymnodiniaceae	Gymnodinium	Gymnodinium_dorsalisulcum	AGCTCCAATAGCGTATATTAAAGTTGTTGCGGTTAAAAAGCTCGTAGTTGGATTTCTGCTGAGGACGATCGGTCCGCCCACTGGGTGAGTATCTGGCTCGGCCTTGGCATCTTCTTGGAGAACGTTGCTGCACTTGACTGTGTGGTGCGGTATCCAGGACTTTTACTTTGAGGAAATTAGAGTGTTTCAAGCAGGCGCACGCCTTGAATACATTAGCATGGAATAATAAGATAGGACCTTGGTTCTATTTTGTTGGTTTCTAGAGCTGAGGTAATGATTAATAGGGATAGTTGGGGGCATTCGTATTTAACTGTCAGAGGTGAAATTCTTGGATTTGTTAAAGACGGACTACTGCGAAAGCATTTGCCAAGGATGTTTTCA	0	0	0	0	0	0	0.00037728	0.000400302	0	0.000408857	0	0.000296279	0.000514317	0.000395668	0.000478311	0	0.000154757	0	0.00105336	0.00113365	0.000890776	0	0	0.00025572	0.000249984	0.000482415	0.000228944	0	0	0	0.000300107	0.000253169	0.000370312	0.000805269	0.000382528	0.000372652	0.00135227	0.00156281	0.000980298	0
ASV_473	Eukaryota	Alveolata	Dinoflagellata	Dinophyceae	Gymnodiniales	NA	NA	NA	AGCTCCAATAGCGTATATTAAAGTTGTTGCGGTTAAAAAGCTCGTAGTTGGATTTCTGCCGAGGACGACCGGTCCGCCCTCTGGGTGTGTATCTGGCTCGGCCTGGGCATCTTCTTGGAGAACGTATCTGCACTTGACTGTGTGGTGCGGTATCCAGGACTTTTACTTTGAGGAAATTAGAGTGTTTCAAGCAGGCATACGCCTTGAATACATTAGCATGGAATAATAAGATAGGACCTCGGTTCTATTTTGTTGGTTTCTAGAGCTGAGGTAATGATTAATAGGGATAGTTGGGGGCATTCGTATTTAACTGTCAGAGGTGAAATTCTTGGATTTGTTAAAGACGGACTACTGCGAAAGCATTTGCCAAGGATGTTTTCA	0.00327992	0.00237136	0.00214295	0	0.000447833	0.000546208	0.00248484	0.00244629	0.00162615	0.000731639	0.00129148	0.0010271	0.00014353	0	0	0	0	0	0	0	0	0	0	0	0	0	0	0	0	0	0	0	0	0	0	0	0	0	0	0
ASV_474	Eukaryota	Hacrobia	Telonemia	Telonemia_X	Telonemia_XX	Telonemia-Group-2	Telonemia-Group-2_X	Telonemia-Group-2_X_sp.	AGCTCCAATAGCGTATATTAAAGTTGTTGCAGTTAAAAAGCTCGTAGTTGGAGTTCAGAGTGAGCTCAGCCGGTCCGCCTCATGGGTGAGTACTGGTCGACTCTCTCTTGTTTGTGGATCCCGCCCGGAGTTAATTCTTCGGGATGTGGAGTTCACATCGTTTACCTTGAAAAAATTAGAGTGTTCAAAGCAGGCGTTTGCTTGAATATATTAGCATGGAATAATGGAATAGGACCCTGGTTCTATTTTGTTGGTTTTGAGAACCAGAGTAATGATTAATAGGGATAGTTGGGGGCATTCATATTTCATTGTCAGAGGTGAAATTCTTGGATTTATGAAAGATGAACTTCTGCGAAAGCATTTGCCAAGGATGTTTTCA	0	0	0	0	0	0	0	0	0	0.00133417	0.00143498	0.0015209	0.000191374	0.000395668	0.0007587	0	0	0	0	0.000107237	0	0.000338782	0.0005046	0.000528487	0.000552595	0.000918885	0.000758378	0	0	0	0	0	0	0.000201317	0	0.000197286	0	0	0	0
ASV_475	Eukaryota	Stramenopiles	Stramenopiles_X	MAST	MAST-12	MAST-12A	MAST-12A_X	MAST-12A_X_sp.	AGCTCCAATAGCGTATATTAATGTTGTTGCAGTTAAAAAGCTCGTAGTTGAATATCTGGACTCAACTTTCGGTCCGGGGCCTTGTGTCCTGCGTACTGTTCTTGTTGAGTCCATCTTAGTAGTGAATGTTACTGGCATTAACTTGTTGGTTGCGGGAGCTGCTTCGTTTACTGTGAATAAAATAGAGTGTTTAAAGCAGGCATTACGCCTTGAATACTTCAGCATGGAATAAAATTATAGGACTTAGTTGCTATTTTATTGGTTTGCGCAATTGGTAATGATTAATAGGGACAGTTGGGGGTATTCATATTTGATTGTCAGAGGTGAAATTCTTGGATTTATGAAAGATGAACTTATGCGAAAGCATTTACCAAGGATGTTTTCA	0.00128073	0.00150379	0.00175722	0.000684589	0.000978162	0.0012656	0.00154815	0.00149743	0.000869151	0	0	0	0	0	0	0	0	0	0	0	0	0	0	0	0	0	0	0	0	0	0	0	0	0	0	0	0	0	0	0
ASV_476	Eukaryota	Stramenopiles	Ochrophyta	Bacillariophyta	Bacillariophyta_X	Polar-centric-Mediophyceae	Chaetoceros	Chaetoceros_decipiens	AGCTCCAATAGCGTATATTTTAGTTGTTGCAGTTAAAAAGCTCGTAGTTGAATTTCTGGTGGGAGGGGGCGGTCCGACACTTAGTGTGGGCACTTGCATCCTCCGGCCATCCTTGGGTCTAACCTGTCTGGCATTAGGTTGTCGGGCTGGGGATGCCCATCGTTTACTGTGAAAAAATTAGAGTGTTCAAAGCAGACTTATGTCGTTGAATATATTAGCATGGAATAATAAAATAGGACCGCAGTGCTATTTTGTTGGTTTGCGCACCGTGGTAATGATGAATAGGGACAGTTGTGGGTATTAGTATTCAGTTGTAAGAGGTGAAATTCTTAGATTAACGGAAGACTCACTACTGCGAAAGCATTTACCAAGGATGTTTTCA	0.00221785	0.000848291	0.00114291	0.000388551	0.00176776	0.000386342	0.000975724	0.000948865	0.000981299	0.000150632	0.000143498	0.000296279	0.000215296	6.2474e-05	4.94805e-05	0	0	0	0	0.000137876	5.6858e-05	0	0	0	0	0	0	0.000255545	0.000381076	0.000481217	0.000314398	0	0	0	0	0	0.000188688	0	0.000334736	0
ASV_477	Eukaryota	Stramenopiles	Ochrophyta	Bacillariophyta	Bacillariophyta_X	Polar-centric-Mediophyceae	Chaetoceros	Chaetoceros_sp.	AGCTCTAGAAGCGTATATTAATTTTGTTGCAGTTAAAAAGCTCGTAGTTGGATTTCTGGTGGGAGAGATCGGTCCGTTCTACGAATGGTACTTGTATCTTCTCCGGCCATCCTTGGGTGGAGGCTGTCTGGCATTGAGTTGTCGGGCAGCGGATGCCCATCGTTTACTGTGAAAAAATTAGAGTGTTCAAAGCAGGCTTATGCCGTTGAATATATTAGCATGGAATAATAAGATAGGACTTTGGTACTATTTTGTTGGTTTGCGCACCGAAGTAATGATCAATAGGGACAGTTGGGGGTATTCGTATTCAGTTGTCAGAGGTGAAATTCTTAGATTTACGGAAGACGAACTACTGCGAAAGCATTTACCAAGGATGTTTTCA	0.000437322	0.000443425	0.000557167	0.000351546	0.000707105	0.000492919	0.000585434	0.000978517	0.000644854	0	0	0	0	0	0	0	0	0	0	0	0	0	0	0	0	0	0	0	0	0	0	0	0	0	0	0	0	0	0	0
ASV_478	Eukaryota	Alveolata	Dinoflagellata	Dinophyceae	Dinophyceae_X	Dinophyceae_XX	Dinophyceae_XXX	Dinophyceae_XXX_sp.	AGCTCCAATAGCGTATATTAAAGTTGTTGCGGTTAAAAAGCTCGTAGTTGGATTTCTGCTGAGGACGACCGGTCCGCCCTTCGGGTGAGTATCTGGTTTGGCCTTGGCATCTTCTTGGTGAACGTATCTGCACTTGACTGTGTGGTGCGGTACCCAGGACTTTTACTTTGAGGAAATTAGAGTGTTTCAAGCAGGCATACGCCTTGAATACATTAGCATGGAATAATAAGATAGGACCTCGGTTCTATTTTGTTGGTTTCTAGAACTGAGGTAATGATTAATAGGGATAGTTGGGGGCATTCGTATTTAACTGTCAGAGGTGAAATTCTTGGATTTGTTAAAGACGGACTACTGCGAAAGCATTTGCCAAGGATGTTTTCA	0.000999594	0.000732615	0.000657171	0.000795604	0.000683535	0.000652785	0.00178232	0.00136399	0.00165419	0.00105442	0.00157848	0.00136288	0.00133962	0.00162432	0.00184727	0.000683756	0.000323584	0.000556917	0	0	0	0	0	0	1.3157e-05	0	1.4309e-05	0	0.000323914	0.000224568	0	0	0	0	0	2.19207e-05	1.5724e-05	0	0	0
ASV_479	Eukaryota	Stramenopiles	Ochrophyta	Bacillariophyta	Bacillariophyta_X	Radial-centric-basal-Coscinodiscophyceae	Guinardia	Guinardia_solstherfothii	AGCTCCAATAGCGTATATTAAAGTTGTTGCAGTTAAAAAGCTCGTAGTTGGATTTCTGGTGGGAGCAGTCGGTCCTTGATTCATTTCTTGGAACCTGATTGTCTCCTGCCATCCATGGAGAAAACTAATCTGGCATTAAGTTGTCGGGTTGGCAATCTCCATCTTTTACTGTGAAAAAATTAGAGTGTTCAAAGCAGGCTTATGCCGTTGAATATATTAGCATGGAATAATAAGATAGGACTATGGTACTATTTTGTTGGTTTGTGCACCATGGTAATGATTAATAGGGACAGTTGGGGGTATTCGTATTCCATTGTCAGAGGTGAAATTCTTGGATTTATGGAAGACGAACTACTGCGAAAGCATTTACCAAGGATGTTTTCA	0	0	0	0	0	0	0	0	0	0	0	0	0	0	0	0	0	0	0	0	9.47634e-05	0	0	0	0	0	0	0	0	0	0	6.32921e-05	0	0	0	0	0	0	0	0
ASV_480	Eukaryota	Stramenopiles	Ochrophyta	Chrysophyceae	Chrysophyceae_X	Chrysophyceae_Clade-H	Chrysophyceae_Clade-H_X	Chrysophyceae_Clade-H_X_sp.	AGCTCCAATAGCGTATACTAAAGTTGTTGCAGTTAAAAAGCTCGTAGTTGAATTTCTGGTCGTGAAACGTGGTCCGTTCCGCAAGGAATGTGTACTGTCGATTTATGTCCATCCTCGGTGTTAGTATGCATTACTTTAATCGGTCGTGTATACAACCACCGTCATTTACTGTGAGCAAAATAGAGTGTTCAAAGCAGGCTTATGCCGTTGAATATATTAGCATGGAATAATAAGATATGACTTTGGTCTATTTTGTTGGTTTGCACTCCAAAGTAATGATTAATAGGGATAGTTGGGGGTATTCGTATTCAATTGTCAGAGGTGAAATTCTTGGATTTATGGAAGACGAACTACTGCGAAAGCATTTACCAAGGATGTTTTCA	0.000499797	0.00088685	0.000557167	0.00438507	0.0043487	0.0040899	0	0	0	0	0	0	0	0	0	0	0	0	0	0	0	0	0	0	0	0	0	0	0	0	0	0	0	0	0	0	0	0	0	0
ASV_481	Eukaryota	Alveolata	Ciliophora	Spirotrichea	Choreotrichida	Strobilidiidae_F	Strobilidiidae_F_X	Strobilidiidae_F_X_sp.	AGCTCCAATAGCGTATATTAAAGTTGTTGCAGTTAAAAAGCTCGTAGTTGGATTTCTGGTTGCATGCTTGGACCTACTGATGTAGTGGACGAGGTGCTTCCATCCTTCTGTTAACCACCGTTCCTTCAAAAGTTCGGTCGGGGCTCAGATATTTTACCTTGAGAAAATTAGAGTGTTTCAGGCAGGCTAGCGCCGGAATACATTAGCATGGAATAATAGAATAGGACTTTTACCTCTTCTGTTGGTCTGAGGGGTTAAAGTAATGATTAATAGGGATAGTTGGGGGCATTGGTACTTAGCTGTCAGAGGTGAAATTCTCGGATTTGTTAAAGACCAACTTATGCGAAAGCATTTGCCAAGGATGTTTTCA	0.00081217	0.000906129	0.00160007	0.000906618	0.00109601	0.00137218	0.000806598	0.00123056	0.000897188	0	0	0	0.000382748	0.000229071	0.000362857	0.00100628	0.00158978	0.00160114	0	0	0	0	0	0	0	0	0	0	0	0	0.000285816	0	0	0	0.0005977	0	0.000959165	0.000781403	0.000980298	0.000439292
ASV_482	Eukaryota	Alveolata	Dinoflagellata	Syndiniales	Dino-Group-II	Dino-Group-II-Clade-10-and-11	Dino-Group-II-Clade-10-and-11_X	Dino-Group-II-Clade-10-and-11_X_sp.	AGCTCCAATAGCGTATATTAAAGTTGTTGCGGTTAAAAAGCTCGTAGTTGGATTTCTGTTGAGGACGGCCGGTCCGCACTATGTGCGTGTATCTGGTTCGGCCTTGGCATCCTCTTGAGGAACGTTCCTGCGCTTGATTGCGTGGGGCGGTATTCAAGACTTTTACTTTGAGGAAATTAGAGTGTTCACGGCAGGCAAGCGCCTTGAATACATTAGCATGGAATAATAATATAGGATCTTGGTTCTATTTGTTGGTTTCTAGGGCTAAGGTAATGATTAATAGGGATAATTGGGGGCATTTGTATTAACGCGTCAGAGGTGGAATTCTTGGATTGCGTTACGACAAACTACTGCGAAAGCATTTGCCAAGGATGTTTTCA	0.000312373	0.000308469	0.000300013	0	0.000164991	0	0.000520386	0.000311346	0.000336445	0.0010329	0.000896861	0.000908588	0	0	0	0	0	0	0	0	0	0	0	0	0	0	0	0	0	0	0	0.00015823	0	0	0	0	0	0	0	0
ASV_483	Eukaryota	Stramenopiles	Stramenopiles_X	MAST	MAST-4	MAST-4D	MAST-4D_X	MAST-4D_X_sp.	AGCTCCAATAGCGTATATTAAAGTTGTTGCAGTTAAAAAGCTCGTAGTTGGATTTCTGGTTGGAGCGACCGGTCGGGCATTGATTTGTCTGCACTGGAGTCGGTTCTGGCCATCCTCTTGGAAAGTGCGTCTGTCATTAAGTTGTCGGGCGTATGATCCAGGTCTTTTACTGTGAAAAAATTAGAGTGTTTAAAGCAGGCCTTCGCCTTGAATACATTAGCATGGAATAATAAGATAGGACTTTGGTCTATTTTGTTGGTTTGCAGACCGAAGTAATGATTAATAGGGATAGTTGGGGGTATTTATATTCCAATGTCAGAGGTGAAATTCTTAGATTTTTGGAAGATAAACTTATGCGAAAGCATTTACCAAGGATGTTTTCA	0	0.000501263	0.000385731	0.000888116	0.00135529	0.00119899	0.00274504	0.0029652	0.00297193	0	0	0	0	0	0	0	0	0	0	0	0	0	0	0	0	0	0	0	0	0	0	0	0	0	0	0	0	0	0	0
ASV_484	Eukaryota	Alveolata	Dinoflagellata	Dinophyceae	Dinophyceae_X	Dinophyceae_XX	Dinophyceae_XXX	Dinophyceae_XXX_sp.	AGCTCCAATAGCGTATATTAAAGTTGTTGCGGTTAAAAAGCTCGTAGTTGGATTTCTGCCGAGGACGTCCGGTCCGCCCTCTGGGTGAGTACATGGCACGGCCTGGGCATCTTCTTGGGGAACGTATCTGCACTTGACTGTGTGGTGCGGTATCCAGGACTTTTACTTTGAGGAAATTAGAGTGTTTCAAGCAGGCACACGCCTTGAATACATTAGCATGGAATAATAAGATAGGACCTCGGTTCTATTTTGTTGGTTTCTAGAGCTGAGGTAATGATTAATAGGGATAGTTGGGGGCATTCGTATTTAACTGTCAGAGGTGAAATTCTTGGATTTGTTAAAGACGGACTACTGCGAAAGCATTTGCCAAGGATGTTTTCA	0	0	0	0	0	0	0.000234174	0	0	0.000839233	0.00118386	0.000908588	0.000334904	0.000499792	0	0	0.000337652	0.000598686	0	0	0	0	0	0	0	0	0	0	0	0	0	0	0	0	0	0	0	0	0	0
ASV_485	Eukaryota	Stramenopiles	Ochrophyta	Bacillariophyta	Bacillariophyta_X	Raphid-pennate	Nitzschia	Nitzschia_communis	AGCTCCAATAGCGTATATTAAAGTTGTTGCAGTTAAAAAGCTCGTAGTTGGATTTGTGGCTTTCGCGTGCGGCCCGCATTCGTGCGGTGTTTGCTAGCGTCGCCATCCTTGGGTGGAACCTGTGTGGCATTAGGTTGTCGTGCAGGGGATGCCCATCGTTTACTGTGAAAAAATTAGAGTGTTCAAAGCAGGCTTACGCCGTTGAATATATTAGCATGGAATAATAAGATAGGACCTTGGTACTATTTTGTTGGTTTGCGCACCAAGGTAATGATTAATAGGGACAGTTGGGGGTATTCGTATTCCATTGTCAGAGGTGAAATTCTTGGATTTTTGGAAGACGAACTACTGCGAAAGCATTTACCAAGGATGTTTTCA	0	0	0	0	0	0	0	0	0	0	0	0	0	0	0	0	0	0	0	0	0	0	0	0	0	0	0	0	0	0	0	0	0	0	0	0	0	0	0	0
ASV_486	Eukaryota	Alveolata	Ciliophora	CONThreeP	CONThreeP_X	CONThreeP_XX	Askenasia	Askenasia_sp.	AGCTCCAATAGCGTATATTAAAGTTGTTGCAGTTAAAAAGCTCGTAGTTGAACTTCTGGCGGTCGTTTTCGCTGGCTTCGGTCGCGTTGATGGCTGTCATCCGCTTGGGAACCTCGTTCGGTCTTCATTGGTCGGCGGGAGGATCAGGCATTTTACTTTGAAAAAATTAGAGTGTTCAAGGCAGGCAATCGCCATGAATACACAAGCATGGAATAATGGAATAGGACTCTCAGTCATTTTATTGGTTATTGACTGGTAGTAATGATTAATAGGGACAGTTGGGGGCATTCGTATTTAATTGTCAGAGGTGAAATTCTTGGATTTATTAAAGACGAACTTATGCGAAAGCATTTGCCAAGGATGTTTTCA	0	0	0	0.000425556	0.000436048	0.000492919	0.00171727	0.00203116	0.00277567	0	0	0.000177767	0	0	0	0	0	0	0	0	0	0	0	0	0	0	0	0	0	0	0	0	0	0	0	0	0	0	0	0
ASV_487	Eukaryota	Rhizaria	Cercozoa	Filosa-Imbricatea	Filosa-Imbricatea_X	Novel-clade-2	Novel-clade-2_X	Novel-clade-2_X_sp.	AGCTCCAGTAGCGTATACTAATGTTGCTGCAGTTAAAAAGCTCGTAGTTGGATTTCTGGTTTATACTTGTGGTCCGACGGATTTATCCGCTGAGTATCGCATAGTATCTGCCATCCTATCAGGGTACCTGGGTTTCGGCTCAGGTGGTCTGATTCATTTACTTTGAAAAAATTAGAGTGTTTAAAGCAAGCTTGCGCGATGAATACATTAGCATGGAATAATAATATAGGACTACGGGTTCTATTTTGTTGGTTTCTAGACCTGAAGTAATGATTGATAGGGATAGTTGGGGGTGCTAGTATTGAGAGGCCAGAGGTGAAATTCTTGGATTCTCTCAAGACTAACTTATGCGAAAGCATTCACCAAGGATGTCTTCT	0	0	0	0	0.000754246	0	0	0	0	0	0	0	0	0	0	0	0	0	0	0	0	0	0	0	0	0	0	0	0	0	0	0	0	0	0	0	0	0	0	0
ASV_488	Eukaryota	Rhizaria	Cercozoa	Filosa-Imbricatea	Filosa-Imbricatea_X	Novel-clade-2	Novel-clade-2_X	Novel-clade-2_X_sp.	AGCTCCAGTAGCGTATACTAATGTTGCTGCAGTTAAAAAGCTCGTAGTTGGATTTCTGATTGATATTTTTGGTCCGGTGCCCTCGGGTACATGAGTATCATTTTATATCTGTCATCCTATCAGGGTTTCTTGGTTTCGGCCTGGAAGTTCTGGTTCATTTACTTTGAAAAAATTAGAGTGTTTAAAGCAAGCTTGCGCGATGAATACATTAGCATGGAATAATAATATAGGACTACGGGTTCTATTTTGTTGGTTTCTAGACCTGAAGTAATGATTGATAGGGATAGTTGGGGGTGCTAGTATTGGGAGGCCAGAGGTGAAATTCTTTGATTCTCTCAAGACTAACTTATGCGAAAGCATTCACCAAGGATGTCTTCT	0.00118702	0.000751894	0.000771462	0.000444058	0.000341768	0.000359698	0.000962714	0.000726475	0.000448594	0.00154935	0.00143498	0.000869084	0.000179413	0	0	0	0	0.00023669	0	0.000214474	0.000265337	0	0	0	0.000105256	0	0	0	0	0	0	0	0	0	0	0	0	0	0	0
ASV_489	Eukaryota	Opisthokonta	Fungi	Cryptomycota	Cryptomycotina	Cryptomycotina_X	Cryptomycotina_XX	Cryptomycotina_XX_sp.	AGCTCCAATAGCGTATATTAAAGTTGTTGCAGTTAAAAAGCTCGTAGTCGAATTTCGGATTTGACTTTCCGGTCTACCTTATGGTTAGTACTGGTTTAGTTGGATCTTACCTTCTGGGGAACTATTATGCTCTTTATTGAGTGTGATTGGGAACCAGGACATTTACTTTGAAAAAATTAGAGTGTTTAAGGCAGGCTTATGCTTGAATACATTAGCATGGAATAATGAAATAGGACTTTGGTTCTATTTTGTTGGTTTCTAGGACCAAAGTAATGATCAATAGGAACAGTTGGGGGCATTAGTATTGAGACGTTAGAGGTGAAATTCTTGGATCGTCTCAAGACTAACTACTGCGAAAGCATTTGCCAAGGATGTTTTCA	0	0	0	0	0	0	0	0	0	0	0	0	0	0	0	0	0	0	0	0	0	0	0	0	0	0	0	0	0	0	0	0	0	0	0	0	0	0	0	0.00158633
ASV_490	Eukaryota	Stramenopiles	Ochrophyta	Bacillariophyta	Bacillariophyta_X	Polar-centric-Mediophyceae	Chaetoceros	Chaetoceros_muellerii	AGCTCCAATAGCGTATATTTTTGTTGTTGCAGTTAAAAAGCTCGTAGTTGAATTTCTGGTGGGAGAATGTGGTGCAACGTAGTTGCTACTGGCAGCCTCCGGCCATCCTTGGGTTTAGCCATTCTGGCATTAAGTTGTCGGGGTGGGGATGCCCATCGTTTACTGTGAAAAAATTAGAGTGTTCAAAGCAGACTTATGTCGTTGAATATATTAGCATGGAATAATAAGATAGGACTACAGTGCTATTTTGTTGGTTTGCGCACCGTGGTAATGATGAATAGGGACAGTTGTGGGTATTCGTATTCACTTGTAAGAGGTGAAATTCTTAGATTAAGGGAAGACGAACTACTGCGAAAGCATTTACCAAGGATGTTTTCA	0	7.71174e-05	0	0.000296039	0.000447833	0.000306409	0.000468348	0.00029652	0.000280371	0.000839233	0.00129148	0.0010666	0.0019257	0.00145773	0.00201221	0.00170294	0.00253239	0.00224159	8.42685e-05	0	3.79054e-05	0	0	0	0	0	0	0	0	0	0.000214362	0.000237346	0.000229241	0.000230077	0.00047816	0.000438414	0.000220136	0.000170932	0.000167368	0
ASV_491	Eukaryota	Stramenopiles	Stramenopiles_X	MAST	MAST-6	MAST-6_X	MAST-6_XX	MAST-6_XX_sp.	AGCTCCAATAGCGTATATTAAAGTTGTTGCAGTTAAAAAGCTCGTAGTTGGATTTCTGGCGGGAGCAACCAGTCCTGCCCCTTGCGGGGTTGTGCACTAGCGTTGCATCCGGCCATCCTTGCGGAAAACGTTTCTGGCATTAAGTTGTCGGACTCGGGATCTGCATCGTTTACTGTGAAAAAATTAGAGTGTTTAAAGCAGGCATTTGCTTGAATACATTAGCATGGAATAATAAGATAGGACCACGTTGCTATTTTATTGGTTTGCGCTTCAGAGGTAATGATTAATAGGGATAGTTGGGGGTATTCATATTTAATTGTCAGAGGTGAAATTCTTGGATTTATGAAAGATGAACTTATGCGAAAGCATTTACCATGGATGTTTTCA	0.000749695	0.00100253	0.00114291	0.000129517	0	0	0.00200349	0.00200151	0.00154204	0	0	0	0.000107648	0	0	0	0	0	0.000196626	0.000260433	0.000170574	0.000105869	0	8.52399e-05	0.000144727	0.000482415	0.000457889	0	9.52689e-05	0	0.000257235	0.000332284	0.000335044	8.62788e-05	0.000167356	0	0.00031448	0.00041512	0.000239097	0
ASV_492	Eukaryota	Stramenopiles	Ochrophyta	Bacillariophyta	Bacillariophyta_X	Polar-centric-Mediophyceae	Cyclotella	Cyclotella_sp.	AGCTCCAATAGCGTATATTAAAGTTGTTGCAGTTAAAAAGCTCGTAGTTGGATTTCTGGCAGGAGCGTCCGGTCTCACACTCAGTGCGGGAACTTGGATGTCTCTGGCCATCTTTGGGGATATCCTGTTTGGCATTAAGTTGTCGGGCAGGGGACACCCATCGTTTACTGTGAAAAAATTAGAGTGTTTAAAGCAGGCTTATGCCGTTGAATATATTAGCATGGAATAATAAGATAGGACGTAGGTACTATTTTGTTGGTTTGCGCACCCACGTAATGATTAATAGAGACAGGCGGGGCTATTCGTATTGCATTGTCAGAGGTGAAATTCTTGGATTTCTGCAAGACGAACTACTGCGAAAGCATTTAGCAAGGATGTTTTCA	0	0	0	0.000351546	0	0	0	0	0	0	0	0	0.000382748	0	0	0.000451537	0.00036579	0	0	0	0	0	0	0	0.000171041	0.000826997	0.000257562	0	0	0	0	0	0	0	0	0	0	0	0	0
ASV_493	Eukaryota	Alveolata	Dinoflagellata	Syndiniales	Dino-Group-I	Dino-Group-I-Clade-1	Dino-Group-I-Clade-1_X	Dino-Group-I-Clade-1_X_sp.	AGCTCCAATAGCGTATATTAAAGTTGTTGCGGTTAAAAAGCTCGTAGTTGGAGTTCTGCCAGGTGACGCTCGTCCGCCCAAGTGGTGTGTACAGGGCGTGCATCTGGCCCTTTCAAGGGGAACGTGTTGCACTTTATTGTGTGGCGCGAGATCCTTGACTTTTACTTTGAGGAAATAAGAGTGTTCCAAGCAGGCTCTCGTCGTGCATAGCTCAGCATGGAATAATAGCATTGGACTTCGTTTCTACGCTGTTGGTTGCAAGAAGCGAGGTAATGATGAAGAGGGATAGTTGGGGGCATTCGTATTTAACTGTCAGAGGTGAAATTCTTGGATTTGTTAAAGACGGACTACTGCGAAAGCATCTGCCATGGATGTTTTCA	0	0	0	0	0	0	0	0	0	0	0	0	0	0	0	0.000451537	0.000703443	0.000598686	0.00278086	0.00251241	0.00327881	0.000211739	0.000194077	0.000289816	0.000157884	0	0.000200326	0	0	0	0	0	0	0	0	0	0.00122647	0.00161164	0.00157804	0
ASV_494	Eukaryota	Alveolata	Ciliophora	CONThreeP	CONThreeP_X	CONThreeP_XX	Askenasia	Askenasia_sp.	AGCTCCAATAGCGTATATTAAAGTTGTTGCAGTTAAAAAGCTCGTAGTTGAACTTCTGGCTTCCCTTTCAGCCGGCTTCGGTCGCTGAAAGTGTGGTCATCCGCTTGGGAACTACATTCGAACTTCACTGTTCGGTGTAAGGAACAGGCATTTTACTTAGAAAAAATTAGAGTGTTCAAGGCAGGCTATCGCCCTGAATACACAAGCTTGGAATAATGAAATAGGACTACTTCCATTTTATTGGTTATTGGAAATAGTAATGATTAATAGGGACAGTTGGGGGCATTAGTATTTAATAGTCAGAGGTGAAATTCTTGGATTTATTAAAGACTAACTTATGCGAAAGCATTTGCCAAGGATGTTTTCA	0	0	0	0	0	0	0	0	0	0	0	0	0	0	0	0	0	0	0	0	0	0	0	0	0	0	0	0	0	0	0	0	0	0	0	0	0	0	0	0
ASV_495	Eukaryota	Alveolata	Dinoflagellata	Dinophyceae	Gonyaulacales	Goniodomataceae	Alexandrium	Alexandrium_leei	AGCTCCAATAGCGTATATTAAAGTTGTTGCGGTTAAAAAAGCTCGTAGTTGGGATTCTGCTTTGGGTGGCTGGTCTGCCTTCTGGGTGAGTATCTGGCTCAGCCTGAGCATTTTCTTGAAAGCATTTTTGCGCTTGACTGTGTGGTGTGGTTTTGAGAACCTTTACTTTGAGGAAATCGGAGTGCTTCAAGCAGGCATTAGCCGCGAACACATTAGCATGGAATGATGCAGTAGGGCGTTGGTTTTATTTTGTTGGTTTTAGAATTATGGCAATGATTAATAGGGATAGTTGGGGGCATTCGTATTTAATTGTCAGAGGTGAAATTCTTGGATTTGTTAACGACGGACATCTGCGAAAGCATTTGCCATGGATGCTTTCA	0	0	0	0	0	0	0	0	0	0	0	0	0	0	0	0	0	0	0	0	0	0	0	0	0	0	0	0.00319432	0.00331536	0.00344872	0.00052876	0.000126584	0.00121674	0.000805269	0	0.000876828	0.000566064	0	0	0.00112264
ASV_496	Eukaryota	Alveolata	Ciliophora	Spirotrichea	Strombidiida	Strombidiidae	NA	NA	AGCTCCAATAGCGTATATTAAAGTTGTTGCAGTTAAAAAGCTCGTAGTTGGATTTCTGGGAGGGTGCCAATGTCCGCCGACGCGCGTGCGCAGCGGCGCCCTTCCATCCTTCTGTTAACGCCTCTTGGCATTCATTTGCTGGTGGCGGGCTCAGATATTTTACCTTGAGAAAATTAGAGTGTTTCAGGCAGGCTAGGCCGGAATACATTAGCATGGAATAATGGAATAGGACTACGGTCTCTTTGTTGGTTTGAGGGACTGCAGTAATGATTAATAGGGATAGTTGGGGGCATTAGTATTTAATTGTCAGAGGTGGAATTCTCGGATTTGTTAAAGACTAACTTATGCGAAAGCATTTGCCAAGGATGTTTTCA	0	0	0	0	0	0	0	0	0	0	0	0	0	0	0	0.000541845	0.000633098	0	0.000379208	0.000260433	0	0.000338782	0	0	0	0	0	0	0	0	0	0	0	0	0	0	0	0	0	0.00119585
ASV_497	Eukaryota	Rhizaria	Cercozoa	NA	NA	NA	NA	NA	AGCTCCAATAGCGTATATTAAAGTTGTTGCAGTTAAAAAGCTCGTAGTTGAATTTCTGGTATACTGCGCCTGGCCCGCCTCGGTTACGAGTGCGAGTGCCGGTGCGCGGTTGCCATCCTTCTAGAGAACGTGTCTGCTCTTCACTGAGCCGGATACGGAATCTAGATCTTTTACTTTGAAAAAATTAGAGTGTTTAAAGCAGGCTAGCGCTATGAATACATTAGCATGGAATAATAATTTAGGACTTTGGTTCTATTTTGTTGGTTATAGGACTGAAGTAATGATTGATAGGGATAGTTGGGGGTGCTAGTATTCAGCGGCCAGAGGTGAAATTCTTGGATTCGCTGAAGACTAACTTATGCGAAAGCATTCACCAAGGATGTCTTCT	0.000281136	0.000385587	0.000371444	0.000851111	0.00205061	0.00133221	0.000195145	0	0.000252334	0	0	0	4.78435e-05	0	0	0	0	0	0	0	0	0	0	0	0	0	0	0	0	0	0	0	0	0	0	0	0	0	0	0
ASV_499	Eukaryota	Stramenopiles	Ochrophyta	Chrysophyceae	Chrysophyceae_X	Chrysophyceae_Clade-H	Chrysophyceae_Clade-H_X	Chrysophyceae_Clade-H_X_sp.	AGCTCCAATAGCGTATACTAAAGTTGTTGCAGTTAAAAAGCTCGTAGTTGAATTTCTGGATGCGAAAGATGGTCGGCACCTCACGGTGTCTGTACTTTTCATTCGCGTCCATCCTCGGGAGGAACGTGTGGGGCTTTAAGTAGTTCTGCTCGGGAATCTCGTCATTTACTGTGAGCAAAATAGAGTGTTCAAAGCAGGCTTATGCCGTTGAATATATTAGCATGGAATAATAAGATACGACTTTGGTCTATTTTGTTGGTTTGCATTCCAAAGTAATGATTAATAGGGATAGTTGGGGGTATTCGTATTCAATTGTCAGAGGTGAAATTCTTGGATTTATGGAAGACGAACTACTGCGAAAGCATTTACCAAGGATGTTTTCA	0	0.000347028	0.000457162	0.00157271	0.00128457	0.00167859	0.000156116	0	0	0	0	0	0	0	0	0	0	0	0	0	0	0	0	0	0	0	0	0	0	0	0	0	0	0	0	0	0	0	0	0
ASV_500	Eukaryota	Archaeplastida	Chlorophyta	Mamiellophyceae	Mamiellales	Bathycoccaceae	Ostreococcus	Ostreococcus_tauri	AGCTCCAATAGCGTATATTTAAGTTGTTGCAGTTAAAAAGCTCGTAGTCGGATTTCGGCTGAGAACGATCGGTCCGCCGTTAGGTGTGCACTGATTGGTCTCAGCTTCCTGGTGAGGAGGTGTGCTTCACGGCCACTTAGTCACCGTGGTTACTTTGAAAAAATTAGAGTGTTCAAAGCGGGCTTACGCTTGAATATATTAGCATGGAATAACACCATAGGACTCCTGTCCTATTTCGTTGGTCTCGGGACGGGAGTAATGATTAAGAGGAACAGTTGGGGGCATTCGTATTTCATTGTCAGAGGTGAAATTCTTGGATTTATGAAAGACGAACTTCTGCGAAAGCATTTGCCAAGGATGTTTTCA	0	0	0	0	0	0	0	0	0	0	0	0	0.00242806	0.00316535	0.00273792	0.00392192	0.00282784	0.00264536	0	0	0	0	0	0	0	0	0	0	0	0	0	0	0	0	0	0	0	0	0	0
ASV_501	Eukaryota	Hacrobia	Haptophyta	Prymnesiophyceae	Prymnesiales	Chrysochromulinaceae	Chrysochromulina	Chrysochromulina_sp.	AGCTCCAATAGCGTATATTAAAGTTGTTGCAGTTAGAACGCTCGTAGTCGGATTTCGGGGCGGGCCGACCGGTCTGCCGATGGGTACGCACTGGTCGGCGCGTCCTTCCTTCCGGAGACCGTGCCTACTCTTAACTGAGCGGGGGCGGGAGACGGATCGTTTACTTTGAAAAAATCAGAGTGTTTCAAGCAGGCAGCTCGCTCTTGCATGGATTAGCATGGGATAATGAAATAGGACTTTGGTGCTATTTTGTTGGTTTCGAACACCGAAGTAATGATTAAAAGGGACAGTCAGGGGCACTCGTATTCCGCCGAGAGAGGTGAAATTCTCAGACCAGCGGAAGACGAACTACTGCGAAAGCATTTGCCAGGGATGTTTTCA	0	0	0	0.000333043	0.000365338	0.000359698	0.000832618	0.000756127	0.000813077	0.00071012	0	0.000711069	0	0	0	0.000670855	0.000773787	0.000751838	0	0	0	0.000952825	0.000271707	0.000306864	0.00102625	0	0.000686833	0	0.000247699	0.000705784	0	0	0	0	0	0	0	0	0	0
ASV_502	Eukaryota	Stramenopiles	Ochrophyta	Bacillariophyta	Bacillariophyta_X	Polar-centric-Mediophyceae	Porosira	Porosira_pseudodelicatula	AGCTCCAATAGCGTATATTAATGTTGTTGCAGTTAAAAAGCTCGTAGTTGGACTTCTGGTGGGAGCGATCAGTCTCGCGCTCTGTCGTGAGTACTTGAATTGTCTCCGGCCATCCTAGTGGAGAGCCAGTCTGGCATTAGGTTGTCGGGCTGGGGATCTGCTTCGTTTACTGTGAAAAAATTAGAGTGTTCAAAGCAGGCTTATGCCGTTGAATATATTAGCATGGAATAATAAGATAGGACCTTGGTACTATTTTGTTGGTTTGTGTGTCGAGGTAATGATTAATAGGGACAGTTGGGGGTATTTGTATTGCATTGTCAGAGGTGAAATTCTTGGATTTCTGCAAGACAAACTACTGCGAAAGCATTTACCAAGGATGTTTTCA	0	0	5.71453e-05	0	7.07105e-05	0	0.000689512	0.000830257	0.000785039	0.0013772	0.00136323	0.00132338	0	0	0	0	9.8482e-05	0	0.000435387	0.00033703	0.000511722	0.000190565	0.000135854	0.000221624	0	0	0	0.0005622	0.000762152	0.000657663	0.000414434	0.000174053	0.000229241	0.000431394	0	0.000109603	0	0	0	0
ASV_504	Eukaryota	Alveolata	Dinoflagellata	Dinophyceae	Gymnodiniales	NA	NA	NA	AGCTCCAATAGCGTATATTAAAGTTGTTGCGGTTAAAAAGCTCGTAGTTGGATTTCTGCCGAGGACGACCGGTCCGCCCTCTGGGTGAGTATCTGGCTTGGCCTGGGCATCTTCTTGGAGAACGTAGCTGCACTTGACTGTGTGGTGCGGTATCCAGGACTTTTACTTTGAGGAAATTAGAGTGTTTCAAGCAGGCATACGCCTTGAATACATTAGCATGGAATAATAAGATAGGACCTCGGTTCTATTTTGTTGGTTTCTAGAGCTGAGGTAATGATTAATAGGGATAGTTGGGGGCATTCGTATTTAACTGTCAGAGGTGAAATTCTTGGATTTGTTAAAGACGGACTACTGCGAAAGCATTTGCCAAGGATGTTTTCA	0	0.000385587	0.000628598	0	0	0.000239799	0	0	0	0.00124809	0.00272646	0.00175792	0.00169844	0.00199917	0.0025235	0	0	0	0	0	0	0	0	0	0	0	0	0	0	0	0	0	0	0	0	0	0	0	0	0
ASV_505	Eukaryota	Alveolata	Ciliophora	CONThreeP	CONThreeP_X	CONThreeP_XX	Askenasia	Askenasia_sp.	AGCTCCAATAGCGTATATTAAAGTTGTTGCAGTTAAAAAGCTCGTAGTTGAACTTCTGGCTGTGGCGGCAGCAGGCTTCGGTCGCTGTCGTTGCGGTCATCCGCTTGGGAACTACGTTCGGACTTCATTGTTTGGCGTAAGGAACAGGCATTTTACTTTGAAAAAATTAGAGTGTTCAAGGCAGGCTATCGCCCTGAATACACAAGCATGGAATAATGAAATAGGACTATTTCCATTTTATTGGTTATTGGAATTAGTAATGATTAATAGGGACAGTTGGGGGCATTAGTATTTCGTTGTCAGAGGTGAAATTCTTGGATTTACGAAAGACTAACTTATGCGAAAGCATTTGCCAAGGATGTTTTCA	0.00081217	0.000809732	0.000828607	0.000277536	0.000907452	0.000532886	0.000403299	0.000281694	0.00019626	0	0	0	0	0	0	0.000528944	0.000872269	0.000751838	0.000772461	0.000382989	0.000379054	0	0	0	0	0	0.000200326	0	0	0	0	0.000237346	0	0	0	0.000241128	0.00210702	0.00197793	0.0022236	0.000610128
ASV_506	Eukaryota	Rhizaria	Cercozoa	Filosa-Thecofilosea	Ventricleftida	CCW10-lineage	CCW10-lineage_X	CCW10-lineage_X_sp.	AGCTCCAGTAGCGTATATTAAAGTTGTTGCAGTTAAAAAGCTCGTAGTTGGATTTCTGGTACGCTGCGCCTGGCCCGCCCACGTTAGTGGTGTGAGTGTCGGTGCGCGGTTGCCATCCTTCTAGAGAACGTGTCTACCTTTAATTAGGCCGGGCTACGGGATCTAGATCATTTACTTTGAAAAAATTAGAGTGTTTAAAGCAGGCTTTTGCTATGAATACATTAGCATGGAATAATAATATAGGACTTTGGTTCTATTTTGTTGGTTTCTAGGACTAAAGTAATGATTGATAGGGATAGTTGGGGGTGCTAGTATTCAGCGGCCAGAGGTGAAATTCTTGGATTCGCTGAAGACTAACTTATGCGAAAGCATTCACCAAGGATGTCTTCT	0	0	0	0	0	0	0	0	0	0	0	0	0	0	0	0	0	0	0	0	0	0	0	0	0	0	0	0	0	0	0	0	0	0	0	0	0	0	0	0
ASV_507	Eukaryota	Rhizaria	Cercozoa	Filosa-Thecofilosea	Cryomonadida	Cryothecomonas-lineage	Cryothecomonas	Cryothecomonas_aestivalis	AGCTCCAAGAGCGTATATTAAAGTTGTTGCAGTTAAAAAGCTCGTAGTTGGATTTCTGGTACAACGCGCCTGGCCCGCTTTTTGTGGGTGCCGGTGCGCGTTTGCCATCCTTCTAGAAAACGTTTCTACCCGGGTAACTGGGCCGGACTCGCGATCTAGATCTTTTACTTTGAAAAAATTAGAGTGTTTAAAGCAGGCTTTTGCTGTGAATACATTAGCATGGAATAATAATCTAGGACTTCGGTTCTATTTTGTTGGTTTCTAGTACTGAAGTAATGATTGATAGGGATAGTTGGGGGTGCTAGTATTGGCCGGCCAGAGGTGAAATTCTTGGATTCGGTCAAGACTAACTTATGCGAAAGCATTCACCAAGGATGTCTTCT	0	0	0	0	0	0	0	0	0	0	0	0	0	0	0	0	0	0.00023669	0	0	0	0	0	0	0.000460496	0.000666192	0.000429271	0.000459982	0	0.000128324	0.000585924	0.00052216	0.00086406	0.000345115	0.000502068	0.000241128	0.000361652	0	0.000406465	0
ASV_508	Eukaryota	Alveolata	Dinoflagellata	Dinophyceae	Dinophyceae_X	Dinophyceae_XX	Dinophyceae_XXX	Dinophyceae_XXX_sp.	AGCTCCAATAGCGTATATTAAAGTTGTTGCGGTTAAAAAGCTCGTAGTTGGATTTCTGCCGAGGACGTCCGGTCCGCCCTCTGGGTGTGTACATGGTACGGCCTGGGCATCTTCTTGGAAAACGTATCTGCACTTGACTGTGTGGTGCGGTATCCAGGACTTTTACTTTGAGGAAATTAGAGTGTTTCAAGCAGGCCTACGCCTTGAATACATTAGCATGGAATAATAAGATAGGACCTCGGTTCTATTTTGTTGGTTTCTAGAGCTGAGGTAATGATTAATAGGGATAGTTGGGGGCATTCGTATTTAACTGTCAGAGGTGAAATTCTTGGATTTGTTAAAGACGGACTACTGCGAAAGCATTTGCCAAGGATGTTTTCA	0	0	0	0	0	0	0	0	0	0	0	0	0	0	0	0	0	0	0	0.000536185	0	0.00177861	0.00197958	0.00204576	0.00386817	0.0050309	0.00406376	0	0	0	0	0	0	0	0	0	0.000927717	0	0	0
ASV_510	Eukaryota	Alveolata	Ciliophora	Spirotrichea	Choreotrichida	Strobilidiidae	Rimostrombidium	Rimostrombidium_sp.	AGCTCCAATAGCGTATATTAAAGTTGTTGCAGTTAAAAAGCTCGTAGTTGGATTTCTGGCAGAGGAACTAGGCCCGCATGTTGCGGTTGCCGAGGTTCTCTACCATCCTTCTGTTAACCCTCCTAGTTATTTATTTAACTGTTGGGAGCCCAGATATTTTACCTTGAGAAAATTAGAGTGTTTCAGGCAGGCTAGCGCCCGGATACATTAGCATGGAATAATAGAATAGGACTTTTACCTCTTCTGTTGGTCTGAGGGGATAAAGTAATGATTAATAGGGATAGTTGGGGGCATTAGTACTTAACTGTCAGAGGTGAAATTCTTGGATTTGTTAAAGACTAACTTATGCGAAAGCATTTGCCAAAGATGTTTTCA	0.000249898	0	0	0	0	0	0	0	0	0	0	0	0	0	0	0	0	0	0	0	0	0	0	0	0	0	0	0	0	0	0	0	0	0	0	0	0	0	0	0
ASV_511	Eukaryota	Stramenopiles	Stramenopiles_X	Bicoecea	Bicoecales	Bicoecaceae	Bicosoeca	Bicosoeca_vacillans	AGCTCCAATAGCGTATATTAAAGTTGTTGCAGTTAAAAAGCTCGTAGTTGAATTTCTGCCTGGGGCGCCGGTCCGGCCTCGTGTCGAGAACTAGGTTGTATCCCGGGCATGTTTTCTGCGTTGCGTGCATGCCCTTGATTGGTGTGTGTGCGTGTGTGCGTGGATCGATTACTGTGAACAAATTAGAGTGTTCAAAGCAGGCTGTATTGCTTGAATACATTAGCATGGAATAATGAGATAGGACTTTGGTGCTATTTCGTTGGTTGGGTACCAAGGTAATGATTAATAGGGACAGTTGGGGGTATTCATATTTGATTGTCAGAGGTGAAATTCTTGGATTTATTAAAGATGAACAACTGCGAAAGCATTTACCAAGGATGTTTTCA	0	0.000327749	0.000414303	0	0.000164991	0	0.0010798	0.000859909	0.00235512	0	0	0	0	0	0	0	0	0	0	0	0	0	0	0	0	0	0	0.00135439	0.00085742	0	0	0	0	0.00132294	0.000908504	0.00100835	0.000786201	0.000854659	0	0.00241611
ASV_512	Eukaryota	Alveolata	Dinoflagellata	Syndiniales	Dino-Group-II	Dino-Group-II-Clade-36	Dino-Group-II-Clade-36_X	Dino-Group-II-Clade-36_X_sp.	AGCTCCAATAGCGTATATTAAAGTTGTTGCGGTTAAAAAGCTCGTAGTTGGATTTCTGTCGAGGGTGGGCGGTCCGCACTATGTGCGTGTATCTGTTACGGCCTTGGCATCCTCTTGGGGAACGTGTCTGTGCTTGATTGCATGGCGCGGTATTCAAGACTTTTACTTTGAGGAAATTAGAGTGTTCACGGCAAGCATAGCTTTGAATACATTAGCATGGAATAATAATATAGGACATTCGTACTATTTTGTTGGTTTCTAGAACGAGTGTAATGATTAATAGGGATAATTGGGGGCATTCGTATTAACGCGTCAGAGGTGGAATTCTTGGATTGCGTTACGACGAACTACTGCGAAAGCATTTGCCAAGGATGTTTTCA	0.000593509	0.00104108	0.000685744	0	0.000129636	0	0.00152213	0.00134917	0.00137382	0.000602526	0.000717489	0.000256775	0	0	0	0	0	0	0	0	0	0	0	0	6.57851e-05	0	0	0	0	0	0	0	0	0	0	0	0	0	0	0
ASV_513	Eukaryota	Alveolata	Dinoflagellata	Dinophyceae	NA	NA	NA	NA	AGCTCCAATAGCGTATATTAAAGTTGTTGCGGTTAAAAAGCTCGTAGTTGGATTTCTGCTGAGGACGACCGGTCCGCCCACTGGGTGAGTATCTGGCTCGGCCTTGGCATCTTCTTGGAGAACGTATCTGCACTTCATTGTGTGGTGCGGTAACCAGGACTTTTACTTTGAGGAAATTAGAGTGTTTCAAGCAGGCGTGCGCCTTGAATACATTAGCATGGAATAATAAGATAGGACCTTAGTTCTATTTTGTTGGTTTCTAGAGCTAGGGTAAAGATTAATAGGGATAGTTGGGGGCATTCGTATTTAACTGTCAGAGGTGAAATTCTTGGATTTGTTAAAGACGGACTACTGCGAAAGCATTTGCCAAGGATGTTTTCA	0	0	0.000885752	0	0.0010253	0.000839295	0.000910676	0.00154191	0.00193456	0.000989865	0	0.00100735	0	0	0	0	0	0	0	0	0	0	0	0	0	0	0	0	0	0	0	0	0	0	0	0	0	0	0	0
ASV_514	Eukaryota	Alveolata	Ciliophora	Spirotrichea	Choreotrichida	NA	NA	NA	AGCTCCAATAGCGTATATTAAAGTTGTTGCAGTTAAAAAGCTCGTAGTTGGATTTCTGGCCGGGCACCGATGTCCGCTGATTGCGTGCGCAGAGGTGCCCCGCCATCCTTCTGTTAACTCCGACCGTGGATTCATTTCCCGACGGAGGGCTCAGATATTTTACCTTGAGAAAATTAGAGTGTTTCAGGCAGGCTTGCGCCGGAATACATTAGCATGGAATAATGGAACAGGACTTCCGCCTCTTCTGTTGGTCTGAGGGGTGAAAGTAATGATTAATAGGGATAGTTGGGGGCATTAGTACTTAACTGTCAGAGGTGAAATTCTCGGATTAGTTAAAGACTAACTTATGCGAAAGCATTTGCCAAGGATGTTTTCA	0	0	0	0	0	0	0	0	0	0	0	0	0	0	0	0	0	0	0.00056179	0.000291072	0	0.000359956	7.76307e-05	0	0	0.000344582	0.000572361	0	0	0	0	0	0	0	0	0	0	0	0.000406465	0
ASV_515	Eukaryota	Stramenopiles	Ochrophyta	Bacillariophyta	Bacillariophyta_X	Raphid-pennate	NA	NA	AGCTCCAATAGCGTATATTAAAGTTGTTGCAGTTAAAAAGCTCGTAGTTGGATTTGTGGCGTGCGTGGGCGGTCGGGCACCTAGTGCCCGTGCTTGCCTTCGCCGCCATCTTTGGTCGGATCCTGTGTGGCATTAGGTTGTCGTGCAGGGGATGGCCATCGTTTACTGTGAAAAAATTAGAGTGTTCAAAGCAGGCTTATGCCGTTGAATATATTAGCATGGAATAATAAGATAGGACCTTGGTACTATTTTGTTGGTTTGCGCACCGAGGTAATGATTAATAGGGACAGTTGGGGGTATTCGTATTCCATTGTCAGAGGTGAAATTCTTGGATTTTTGGAAGACGAACTACTGCGAAAGCATTTACCAAGGATGTTTTCA	0.00137444	0	0	0	0	0	0.00163922	0.0014826	0.00229904	0	0	0	0	0	0	0.000812767	0.000703443	0.000682223	0	0	0	0	0.000116446	0	0.000197355	0.000666192	0.000572361	0	0	0	0	0	0	0	0	0.000219207	0	0	0	0
ASV_516	Eukaryota	Alveolata	Ciliophora	Spirotrichea	Strombidiida	Strombidiidae_L	Strombidiidae_L_X	Strombidiidae_L_X_sp.	AGCTCCAATAGCGTATATTAAAGTTGTTGCAGTTAAAAAGCTCGTAGTTGGATTTCTGGCGGGGACCCAAGTACCCCTGGTGGGTGTGCTCGGGCCCGGCCATCCTTCTGTAAACTTTCGCGCGTCCTTCACCGGTCGGCAAAGGGATCAGATAATTTACCTTGAGAAAATTAGAGTGTTTCAGGCAGGCTTAGCCGGAATACATTAGCATGGAATAATGGAATAGGACTGAGGTCTCGTTGTTGGTTACGCGGACTACAGTAATGATTAATAGGGACAGTTGGGGGCATTAGTATTTATTAGCTAGAGGTGGAATTCTCTAATTTGATAAAGACTAACTTATGCGAAAGCATTTGCCAAGGATGTTTTCA	0.00162434	0.00208217	0.00270012	0.0022758	0.00205061	0.00206493	0.000455338	0.000593041	0.000532705	0	0	0	0.000310982	0.000395668	0.000230909	0	0	5.56917e-05	0	7.65978e-05	0	0	0	0	0	0	0	0	0	0	0	0	0	0	0	0	0	0	0	0
ASV_517	Eukaryota	Stramenopiles	Ochrophyta	Bacillariophyta	Bacillariophyta_X	Polar-centric-Mediophyceae	Cyclotella	Cyclotella_sp.	AGCTCCAATAGCGTATATTAAAGTTGTTGCAGTTAAAAAGCTCGTAGTTGGATTTCTGGCAGGAGCGTCCGGTCTCACACTCAGTGTGGGAACTTGGACGTCTCTGGCCATCTTTGGGGATATCCTGTTTGGCATTAAGTTGTCGGGCAGGGGATACCCATCGTTTACTGTGAAAAAATTAGAGTGTTTAAAGCAGGCTTATGCCGTTGAATATATTAGCATGGAATAATAAGATAGGACGTAGGTACTATTTTGTTGGTTTGCGCACCCACGTAATGATTAATAGAGACAGGCGGGGCTATTCGTATTGCATTGTCAGAGGTGAAATTCTTGGATTTCTGCAAGACGAACTACTGCGAAAGCATTTAGCAAGGATGTTTTCA	0	0	0	0	0	0	0	0	0	0	0	0	0.000239217	0	0.000395844	0.000322527	0.000464272	0.000403765	0.000463477	0.000291072	0.000644391	0.00143982	0.000931569	0.0012786	0.000276298	0	0.000257562	0	0	0	0	0	0	0	0	0	0	0	0	0
ASV_518	Eukaryota	Hacrobia	Haptophyta	Prymnesiophyceae	Prymnesiales	Prymnesiaceae	Haptolina	Haptolina_sp.	AGCTCCAAAAGCGTATATTAAAGTTGTTGCAGTTAAAACGCTCGTAGTCGGATTTCGGGGCGAGCCTGCCGGTCTGCCGATGGGTATGCACTGGCAGGGTCGTCCTTCCTTCCGGAGACTGTCCCTACTCTTAACTGAGCGGGGTCGGGAGACGGATCGTTTACTTTGAAAAAATCAGAGTGTTTCAAGCAGGCAGCTCGCTCTTGCATGGATTAGCATGGGATAATGAAATAGGACTTTGGTGCTATTTTGTTGGTTTCGAACACCGAAGTAATGATTAACAGGGACAGTCAGGGGCACTCGTATTCCGCCGAGAGAGGTGAAATTCTCAGACCAGCGGAAGACGAACCACTGCGAAAGCATTTGCCAGGGATGTTTTCA	0	0	0	0	0.000212132	0.000159866	0.000351261	0.00037065	0.000252334	0.000236707	0	0.000296279	0	0	9.89609e-05	9.03074e-05	0	0	0	0	0	0	7.76307e-05	0	0	0	0	0	0	8.02028e-05	0	0	0	0	0	0	0	0	0	0
ASV_519	Eukaryota	Hacrobia	Telonemia	Telonemia_X	Telonemia_XX	Telonemia-Group-2	Telonemia-Group-2_X	Telonemia-Group-2_X_sp.	AGCTCCAATAGCGTATATTAAAGTTGTTGCAGTTAAAAAGCTCGTAGTTGGAGTTCAGAGTGAGCTCGTCTGGTCGGCCTTATGGGTCAGAACTGGTTGACTCTCTCTTGTTTGTGGATCCTGTCAGCAGTTAACTCTGTTGATGTGGAGTCCACATCGTTTACCTTGAAAAAATTAGAGTGTTCAAAGCAGGCGTTTGCTTGAATATATTAGCATGGAATAATGGAATAGGACGCTGGTTCTATTTTGTTGGTTTTGAGAACCAGAGTAATGATTAATAGGGACAGTTGGGGGCATTCATATTTCATTGTCAGAGGTGAAATTCTTGGATTTATGAAAGATGAACTTCTGCGAAAGCATTTGCCAAGGATGTTTTCA	0.000312373	0.000269911	0.000357158	0	0	3.99664e-05	0.00132698	0.00160121	0.00131774	0	0	0	0	0	0	0	0	0	0	0	0	0	0	0	0	0	0	0	0	0	0	0	0	0	0	0	0	0	0	0
ASV_520	Eukaryota	Alveolata	Ciliophora	Spirotrichea	Strombidiida	Strombidiidae_R	Strombidiidae_R_X	Strombidiidae_R_X_sp.	AGCTCCAATAGCGTATATTAAAGTTGTTGCAGTTAAAAAGCTCGTAGTTGGATTTCTGGGAGGGTGCCGATGTCCGCGTAACGTGTGTGCAGCGGCGCCCTCTCATCCTTCTGTTAGCGTCTCTTGGCCTTCACTGGCTGGTGGCGGGCTCAGATATTTTACCTTGAGAAAATTAGAGTGTTTCAGGCAGGCTAGGCCGGAATACATTAGCATGGAATAATGGAATAGGACTACGGTCTCTTTGTTGGTTTGAGGGACTGGAGTAATGATTAATAGGGATAGTTGGGGGCATTAGTACTTAACTGTCAGAGGTGGAATTCTCAGATTTGTTAAAGACTGACTTATGCGAAAGCATTTGCCAAGGATGTTTTCA	0	0	0	0	0	0	0	0	0	0	0	0	0	0	0	0.000516042	0.00157571	0.00119737	0.000168537	0.000168515	0.000303243	0	0.000271707	0	0	0	0	0	0	0.000336852	0.000443015	0.000806975	0.00063482	0	0.000573792	0	0	0.000219769	0	0
ASV_521	Eukaryota	Alveolata	Dinoflagellata	Syndiniales	Dino-Group-I	Dino-Group-I-Clade-4	Euduboscquella	Euduboscquella_crenulata	AGCTCCAATAGCGTATATTAAAATTGTTGCGGTTAAAACGCTCGTAGTTGGATATCTGCCTAGGGGCCCCGGTCCTTCCCAGTGAAGAATACGCGGGGTTCTCCTTGGCGCTTGTTCAGGAAACGTGTTTGCACTTAATTGTGTGTCGCGTGACTTGAATCTTTACTTTGAGGAAATGAGAGTGTTTCAAGCAGGCTTTTGCCGTGAATATGATAGCATGGAATAATAGCATAGGACCCCTTTCCAAAGCTGTTGGTTTTTGGAACGAGGTAATCAGAATAAGGATAGTTGGGGGTATTCGTATTTAACTGTCAGAGGTGAAATTCTTGGATTTTTTAAAGACGAACTATTGCGAAGGCATCTGCCCAGGATGTTTTTG	0	0	0	0	0	0	0	0	0	0	0	0	0	0	0	0	0	0	0.00233143	0.00242049	0.00337358	0	0	0	0.000999934	0.00110266	0.00117334	0	0	0	0.000614505	0.00088609	0.000793525	0	0.000693332	0.0006357	0	0	0	0
ASV_522	Eukaryota	Alveolata	Ciliophora	Spirotrichea	Tintinnida	Tintinnidiidae	Tintinnidium	Tintinnidium_sp.	AGCTCCAATAGCGTATATTAAAGTTGTTGCAGTTAAAAAGCTCGTAGTTGGATTTCTGGTAGGACGTTGATGCCGGCTCGACGCTGTGTAGAGATATCTTACCATCCTTCTGTTAACTCGTTTTGAACTTCTGTGTTCGGACGAGGGCTCAGATATTTTACCTTGAGAAAATTAGAGTGTTTCAGGCAGGCTAGCGTCGGAATACATTAGCATGGAATAATGGAATAGGACTTATACCTCTTCTGTTGGTCTAGGGGGTGCAAGTAATGATTAATAGGGATAGTTGGGGGCATTAGTACTTAACTGTCAGAGGTGAAATTCTCGGATTTGTTAAAGACTAACCTATGCGAAAGCATTTGCCAAGGATGTTTTCA	0	0	0	0	0	0	0	0	0	0	0	0	0	0	0	0	0	0	0	0	0	0	0	0	0	0	0	0	0	0	0	0	0	0.000345115	0.000310804	0.000153445	0.00023586	0.000756984	0.00086075	0.00275778
ASV_523	Eukaryota	Stramenopiles	Ochrophyta	Bacillariophyta	Bacillariophyta_X	Polar-centric-Mediophyceae	Cyclotella	Cyclotella_striata	AGCTCCAATAGCGTATATTAAAGTTGTTGCAGTTAAAAAGCTCGTAGTTGGATTTCTGGCAGGAGCGTCCGGTCTCACACTCAGTGCGGGAACTTGGATGTCTCTGGCCATCTTTGGGGATATCCTGTTTGGCATTAAGTTGTCGGGCAGGGGACACCCATCGTTTACTGTGAAAAAATTAGAGTGTTTAAAGCAGGCTTATGCCGTTGAATATATTAGCATGGAATAATAAGATAGGACCCAGGTACTATTTTGTTGGTTTGCGCACCCGGGTAATGATTAATAGAGACAGGCGGGGCTATTCGTATTGCATTGTCAGAGGTGAAATTCTTGGATTTCTGCAAGACGAACTACTGCGAAAGCATTTAGCAAGGATGTTTTCA	0	0	0	0	0	0	0	0	0	0	0	0	0.000155491	0	0	0.00024512	0.000196964	0	0	0	0	0	0	0	0.000789422	0.000826997	0.00072976	0	0	0	0	0	0	0	0	0	0	0	0	0
ASV_524	Eukaryota	Alveolata	Ciliophora	Spirotrichea	Strombidiida	Strombidiida_X	Strombidiida_XX	Strombidiida_XX_sp.	AGCTCCAATAGCGTATATTAAAGTTGTTGCAGTTAAAAAGCTCGTAGTTGGATTTCTGGGAGGGTGCCGATGTCCACAGATGTGCGCGCAGAGGCGCCCTTCCATCCTTCTGTTAGCGTCGCCTGGCATTCATTTGCTAGCGGCGTGCTCAGATACTTTACCTTGAGAAAATTAGAGTGTTTCAGGCAGGCTAAGCCGGAATACATTAGCATGGAATAATGGAATAGGACTATAGTCTCTTTGTTGGTTTGAGGGACAATAGTAATGATTAATAGGGATAGTTGGGGGCATTAGTATTTGACTGCCAGAGGTGGAATTCTCGGATTTGTTAAAGACTAACTTATGCGAAAGCATTTGCCAAGGATGTTTTCA	0	0	0	0	0	0	0	0	0	0	0	0	0	0	0	0	0	0	0	0	0	0	0	0	0	0	0	0	0	0	0	0	0	0	0	0	0	0	0	0
ASV_525	Eukaryota	Stramenopiles	Stramenopiles_X	Pirsonia_Clade	Pirsonia_Clade_X	Pirsonia_Clade_XX	Pirsonia_Clade__XXX	Pirsonia_Clade__XXX_sp.	AGCTCCAATAGCGTATATTAAAGTTGTTGCAGTTAAAAAGCTCGTAGTTGGATTTCTGGTGGAAGTGACCGGTCTGTCCCTAGTGGATGTGAACTTGTGTCTACTTTTGCCATCCTTGGGGAGAGCGTGCCTGGCATTAGGTTGTCGGGTTCGGGATCCCCATCCTTTACTGTGAAAAAATTAGAGTGTTTAAAGCAGGCTTATGCCATTGAATACATTAGCATGGAATAATAAGATAGGACTTTGGTGGTCTATTTTGTTGGTTTGCACACCAAGGTAATGATTAATAGGGATAGTTGGGGGTATCCGTATTTCGTAGTCAGAGGTGAAATTCTTGGATTTACGAAAGACGAACTACTGCGAAAGCATTTACCAAGGATGTTTTCA	0.000124949	0.000559101	0.000328586	0.000407053	0.000518544	0.000439631	0.000429319	0.000578215	0.000280371	0.00017215	0.000430493	0.000335783	0.000191374	0.000354019	0.000395844	0	0	0	0	0	0	0	0	0	0	0	0	0	0	0	0	0	0	0	0	0	0	0	0	0
ASV_526	Eukaryota	Stramenopiles	Ochrophyta	Bacillariophyta	Bacillariophyta_X	Polar-centric-Mediophyceae	Cyclotella	Cyclotella_striata	AGCTCCAATAGCGTATATTAAAGTTGTTGCAGTTAAAAAGCTCGTAGTTGAATTTCTGGCAGGAGCGTCCGGTCTCACACTCAGTGCGGGAACTTGGATGTCTCTGGCCATCTTTGGGGATATCCTGTTTGGCATTAAGTTGTCGGGCAGGGGATACCCATCGTTTACTGTGAAAAAATTAGAGTGTTTAAAGCAGGCTTATGCCGTTGAATATATTAGCATGGAATAATAAGATAGGACTCAGGTACTATTTTGTTGGTTTGCGCACCCGGGTAATGATGAATAGAGACAGGCGGGGCTATTCGTATTGCATTGTCAGAGGTGAAATTCTTGGATTTCTGCAAGACGAACTACTGCGAAAGCATTTAGCAAGGATGTTTTCA	0	0	0	0	0	0	0	0	0	0	0	0	0	0	0	0	0	0	0	0	0	0	0	0	0	0	0	0	0	0	0	0	0	0	0	0	0	0	0	0
ASV_527	Eukaryota	Archaeplastida	Chlorophyta	Pyramimonadales	Pyramimonadales_X	Pyramimonadales_XX	Pyramimonas	Pyramimonas_sp.	AGCTCCAATAGCGTATATTTAAGTTGTTGCAGTTAAAAAGCTCGTAGTTGGATTTCGGATGGGCTTGACCGGTCCGCCGTTTGGTGTGCACTGGTCGTGCCTATCTTGCTGCCGGGGACGCGCTCCTGGCCTTAATTGGCTGGGACGCGGAGTCGGCGATGTTACTTTGAAAAAATTAGAGTGTTCAAAGCAGGCCTAAGCTCTGAATACATTAGCATGGAATAACGCTATAGGACTCTGGTCTTATTGCGTTGGTCTTCGAGACCGGAGTAATGATTAAGAGGGACAGTTGGGGGCATTCGTATTTCATTGTCAGAGGTGAAATTCTTGGATTTATGAAAGACGAACTTCTGCGAAAGCATTTGCCAAGGATGTTTTCA	0	0.000192793	0	0	0	0	0	0	0	0	0	0.000335783	0	0	8.24674e-05	0.00049024	0.000407997	0.000793607	0.00085673	0.000582144	0.000322195	0.000254087	0	0.000153432	0.000578909	0.000436471	0.000615288	0.000255545	0.000266753	0.000128324	0.000785995	0.00126584	0.00118147	0.000373875	0.00047816	0.000701462	6.2896e-05	0	0	9.76205e-05
ASV_529	Eukaryota	Archaeplastida	Chlorophyta	Trebouxiophyceae	Chlorellales	Chlorellales_X	Picochlorum	Picochlorum_sp.	AGCTCCAATAGCGTATATTTAAGTTGCTGCAGTTAAAAAGCTCGTAGTTGGATTTCGGGTGGGTCCTGCCGGTCCGCCGTTTCGGTGTGCACTTGTGGGTCCCACCTTGTTGCCGGGGACGTGTTCCTGGGCTTTACTGTCCGGGACACGGAGTCGGCGAGGTTACTTTGAGTAAATTAGAGTGTTCAAAGCAGGCCTACGCTCTGAATACATTAGCATGGAATAACACGATAGGACTCTGGCCTATCTTGTTGGTCTGTAGGACCGGAGTAATGATTAAGAGGGACAGTCGGGGGCATTCGTATTTCATTGTCAGAGGTGAAATTCTTGGATTTATGAAAGACGAACTACTGCGAAAGCATTTGCCAAGGATGTTTTCA	0.000531034	0.000269911	0.000185722	0.000259034	0.000176776	0.000279765	0.000104077	0.000281694	0.000420557	0.000408857	0.000286996	0.000197519	0.0014353	0.000770512	0.000791687	0.000709558	0.000914475	0.000459456	0.000505611	0.00033703	0.000398006	0.000571695	0.000524007	0.000306864	0.000118413	0.000574303	0.00044358	0	0.000171484	0.000128324	0.000185781	0	0.000335044	0.000115038	0.000310804	0.00030689	0	0.000122094	0.000143458	0
ASV_531	Eukaryota	Opisthokonta	Choanoflagellida	Choanoflagellatea	Acanthoecida	Stephanoecidae_Group_D	Stephanoecidae_Group_D_X	Stephanoecidae_Group_D_X_sp.	AGCTCCAATAGCGTATATTAAAGTTGTTGCAGTTAAAAAGCTCGTAGTTGGACTTCTGATTCGAAAGATCGGTCCGCCGCAAGGCGAGCACTGATTCTTCGAGTCTTCCTCTCGTAGTTGTTTGGCGCACTTGATTGGGTGCCAGATGAATATGGGACCTTTACTTTGAAAAAATTAGAGTGTTCAAAGCAGGCAATCGCTTGAATACATTAGCATGGAATAATAGAATAGGACTTTGGTTCTATTTTGTTGGTTTCTAGGACCGAGGTAATGATTAATAGGGACAGTTGGGGGCATTAGTATTTAATTGTCAGAGGTGAAATTCTTGGATTTATGAAAGACTAACTACTGCGAAAGCATTTGCCAAGGATGTTTTCA	0	0.0011182	0.000885752	0.000980628	0.000883882	0.000905906	0.000208154	0.000266868	0	0	0	0	0	0	0	0	0	0	0	0	0	0	0	0	0	0	0	0	0	0	0	0	0	0	0	0	0	0	0	0
ASV_532	Eukaryota	Stramenopiles	Ochrophyta	Bacillariophyta	Bacillariophyta_X	Polar-centric-Mediophyceae	Minidiscus	Minidiscus_trioculatus	AGCTCCAATAGCGTATATTAAAGTTGTTGCAGTTAAAAAGCTCGTAGTTGGATTTCTGGCAGGAGCGACCGGTCACACACTCTGTGTGTGAACTTGCGTTGTCTCTGGCCATCCTTGGGAAGATCCTGTTTGGCATTAAGTTGTCGGGCAGGGGATACCCATCGTTTACTGTGAAAAAATTAGAGTGTTTAAAGCAGGCTTATGCCGTTGAATATATTAGCATGGAATAATAAGATAGGACTTCGGAACTATTTTGTTGGTTTGCGTTACGAAGTAATGATTAATAGGGACAGTTGGGGGTATTCGTATTTCGTTGTCAGAGGTGAAATTCTTGGATTTCCGAAAGACGAACTACTGCGAAAGCATTTACCAAGGATGTTTTCA	0	0	0	0	0	0	0	0	0	0	0	0	0.00545415	0.00362349	0.00290285	0	0.000548685	0.000417688	0.000814595	0.000382989	0.000473817	0.000931651	0	0	0.000434182	0	0.000429271	0	0	0	0	0	0	0	0	0	0	0	0	0
ASV_533	Eukaryota	Rhizaria	Cercozoa	Filosa-Thecofilosea	Cryomonadida	Cryothecomonas-lineage	Cryothecomonas	Cryothecomonas_aestivalis	AGCTCCAAGAGCGTATATTAAAGTTGTTGCAGTTAAAAAGCTCGTAGTTGGATTTCTGGTACAACGCGCCTGGCCCGCTTTTAGTGAGTGCCGGTGCGCGTTTGCCATCCTTCTAGAAAACGTTTCTACCTGGGCAACCGGGCCGGACTCGCGATCTAGATCTTTTACTTTGAAAAAATTAGAGTGTTTAAAGCAGGCTTTTGCTGTGAATACATTAGCATGGAATAATAATCTAGGACTTCGGTTCTATTTTGTTGGTTTCTAGTACTGAAGTAATGATTGATAGGGATAGTTGGGGGTGCTAGTATTGGCCGGCCAGAGGTGAAATTCTTGGATTCGGTCAAGACTAACTTATGCGAAAGCATTCACCAAGGATGTCTTCT	0	0	0	0	0	0	0	0	0	0	0	0	0	0	0	0	0	0	0	0	0	0	0	0	0	0	0	0	0	0	0	0	0	0	0	0	0	0	0	0
ASV_535	Eukaryota	Apusozoa	Hilomonadea	Planomonadida	Planomonadidae	Planomonadidae_Group-1	Planomonadidae_Group-1_X	Planomonadidae_Group-1_X_sp.	AGCTCCAATAGCGTATATTAAAGTTGTTGCAGTTAAAAAGCTCGTAGTTGGACTTCGGGGCGTGGTGGCTTGGGCGCCTAATGGGTGTCTCCAGGCTGCTGCGCTCTTCCTTTCAAAGACCCGTTCTGCCCTTAACTGGGTGGGGCTGTGGGATTTGGATCGTTTACTTTGAAAAAATTAGAGTGTTCAAAGCAGACTAACGTCTGGATAGTTCAGCATGGAATAATGGAATAGGACTTTGGTGCTATTTTGTTGGTTTTGAGGGCCAGAGTAATGATTAATAGGGATAGTTGGGGGCATTAATATTTAATTGCTAGAGGTGAAATTCTTGGATTTATGAAAGATTAACTTCTGCGAAAGCATTTGCCAAGGATGTTTTCA	0	0.000212073	2.85727e-05	0	0	7.99329e-05	0.000234174	0.000326172	8.41114e-05	8.60752e-05	7.17489e-05	0.000197519	9.56869e-05	0	0.000296883	0.000309625	0.000393928	0.000139229	0	0	0	0.000444651	0.000310523	0.000238672	0.000473653	0.000712136	0.000600979	0.000102218	0.000114323	3.20811e-05	0.000242944	0.000268992	0.000282142	0.00069023	0.0005977	0.000482255	0.000377376	0.000317445	0.000454285	0
ASV_536	Eukaryota	Alveolata	Dinoflagellata	Syndiniales	Dino-Group-II	Dino-Group-II-Clade-3	Dino-Group-II-Clade-3_X	Dino-Group-II-Clade-3_X_sp.	AGCTCCAATAGCGTATGTTAAAGTTGTTGCGGCTAAAAAGCTCGTAGTTGGATTTCTGTTGAAGTGACCCGGTCCGCTCTATGAGCGAGTATCTGGGCTTGCTTCGGCATCCGCTCAGCATACGTGTCTGCGCTTGATTGCGTGGCGCGGACGTTGAGCCTTTTACTTTGAGGAAATTAGAGTGTTCACGGCAGGCTTTCGCCTTGAATATATTAGCATGGAATAATAACATAGGATCTTGGTTCTATTTTGTTGGTTTCTAGGACTAGGATAATGATTAATAGGGACAATTGGGGGCATTCGTACTGTCGCGTCAGAGGTGGAATTCTTGGATTGCGGCATGACGAACTACTGCGAAAGCATTTGCCAAGGATGTTTTCA	0	0	0	0	0	0	0	0	0	0	0	0	0	0	0	0	0	0	0	0	0	0	0	0	0	0	0	0.00411428	0.00331536	0.0039941	0	0	0	0	0	0	0	0	0	0.00490543
ASV_537	Eukaryota	Alveolata	Ciliophora	Spirotrichea	Strombidiida	Strombidiidae	Strombidium	Strombidium_capitatum	AGCTCCAATAGCGTATATTAAAGTTGTTGCAGTTAAAAAGCTCGTAGTTGGACTTCTGGCAGGGCGCCGCGTGCCACAGTAGTGCGCACAAGGGCCCGGCCATCCTTCTGTAAACGTCGGGGAAGTTTATTCGTCCGCGGCGGGATCAGTTAATTTACCTTGAGAAAATTAGAGTGTTTCAGGCAGGCGTAGCCGGAATACATTAGCATGGAATAATGGAATAGGACTTAGTCTCTTTGTTGGTTCGAGGGACTGGAGTAATGATTAATAGGGATAGTTGGGGGCATTAGTATTTATTAGCTAGAGGTGGAATTCTCTAATTTGATAAAGACTAACTTATGCGAAAGCATTTGCCAAGGATGTTTTCA	0	0	0	0	0	0	0	0	0	0	0	0	0	0	0	0	0	0	0	0	0	0	0	0	0	0	0	0	0	0	0	0	0	0	0	0	0	0	0	0
ASV_538	Eukaryota	Rhizaria	Cercozoa	Filosa-Thecofilosea	Cryomonadida	Cryothecomonas-lineage	Cryothecomonas	Cryothecomonas_aestivalis	AGCTCCAAGAGCGTATATTAAAGTTGTTGCAGTTAAAAAGCTCGTAGTTGGATTTCTGGTACAACGCGCCTGGCCCGCATTTGTGAGTGCCGGCGCGCGTTTGCCATCCTTCTAGAAAACGTTTCTACCTGGGCAACTGGGCCGGACTCGCGATCTAGATCTTTTACTTTGAAAAAATTAGAGTGTTTAAAGCAGGCTTTTGCTGTGAATACATTAGCATGGAATAATAATCTAGGACTTCGGTTCTATTTTGTTGGTTTCTAGTACTGAAGTAATGATTGATAGGGATAGTTGGGGGTGCTAGTATTGGCCGGCCAGAGGTGAAATTCTTGGATTCGGTCAAGACTAACTTATGCGAAAGCATTCACCAAGGATGTCTTCT	0	0	0	0	0	0	0	0	0	0	0	0.000177767	0	0	0	0.000167714	0.000323584	0.000292381	0	0	0	0.00065639	0.000368746	0.000562583	0.000263141	0	0.000228944	0	0	0	0	0	0	0	0	0	0	0	0	0
ASV_539	Eukaryota	Opisthokonta	Fungi	Chytridiomycota	Chytridiomycotina	Chytridiomycetes	Rhyzophidiales_X	Rhyzophidiales_X_sp.	AGCTCCAATAGCGTATATTAAAGTTGTTGCAGTTAAAACGCTCGTAGTTGAACCTCGGGCTCGGTTTGGAGGTCTCCCTAATGGGTTGCACTTTTGAACCGAGTCTTTCCTTCTGGCTAACCAGTGTGCTATTAATTTGGTGCGCTGGGGAACCAGGACTTTTACTTTGAAAAAATTAGAGTGTTTAAAGCAGGCTTTCGCTTGAATACATTAGCATGGAATAATAAAATAGGACTTTGGTTTTATTTTGTTGGTTTCTAAGACCGAAGTAATGATTAATAGGGATAGTTGGGGGCATTTGTATTTAGTCGTCAGAGGTGAAATTCTTGGATTGACTAAAGACAAACTTCTGCGAAAGCATTTGCCAAGGATGTTTTCA	0.000249898	0.000308469	0.000200009	0.000240531	0.000459618	0.000293087	0.00409804	0.00493706	0.00737376	0	0	0	0	0	0	0	0	0	0	0	0	0	0	0	0	0	0	0	0	0	0	0	0	0	0	0	0	0	0	0
ASV_541	Eukaryota	Alveolata	Ciliophora	CONThreeP	CONThreeP_X	CONThreeP_XX	Askenasia	Askenasia_sp.	AGCTCCAATAGCGTATATTAAAGTTGTTGCAGTTAAAAAGCTCGTAGTTGAACTTCTGGCTATTGCTTTAGCTGGCTTCGGTCGCTAAAGTCGTGGTCATCCGCTAGGGAACTACGTTCGAACTTCACTGTTCGGCGTAAGGAACTGGCATTTTACTTTGAAAAAATTAGAGTGTTCAAGGCAGGCTATCGCCCTGAATACACAAGCATGGAATAATGAAATAGGACTACTTCCATTTTATTGGTTATTGGAAATAGTAATGATTAACAGGGACAGTTGGGGGCATTAGTATTTAATTGTCAGAGGTGAAATTCTTGGATTTATTAAAGACTAACTTATGCGAAAGCATTTGCCAAGGATGTTTTCA	0	0.000269911	0.000257154	0	0.000483189	0	0	0	0	0.000193669	0	0.000474046	0.000119609	0	0	0	0	0	0	0	0	0	0	0	0	0	0	0	0	0	0	0	0	0	0	0	0	0	0	0
ASV_542	Eukaryota	Stramenopiles	Stramenopiles_X	Oomycota	Oomycota_X	Oomycota_XX	Oomycota_XXX	Oomycota_XXX_sp.	AGCTCCAATAGCGTATATTAAAGTTGTTGCAGTTAAAAAGCTCGTAGTTGGATTTCTGTTTTGAATGTCCGGTCGGTCAGTTTCTGATGTGTACTTTGGATATTTGAAGCATTTTTTGTGAGGATCCCTTGCTGGCATTAAGTTGTTGGTTTGGGAAGCTTGCATCGTTTACTGTGAAAAAATTAGAGTGTTTCAAGCAGGCGTTAGCTTTTGAATACATTAGCATGGAATAATAAGATATGACTCGCGTGGTCTATTTTGTTGGTTTGCACACGCAAGTAATGATTAATAGGGACAGTTGGGGGTATTCATATTTGAGCGTCAGAGGTGAAATTCTTGGATCGCTGAAAGATGAGCTTAGGCGAAAGCATTTATCATGGATGTTTTCA	0	0	0	0.000111014	0	0	0	0	0	0	0	0.000592557	0.00014353	0	0	0	0	0	0	0	0	0	0	0	0	0	0	0	0	0	0	0	0	0	0	0	0	0	0	0
ASV_543	Eukaryota	Stramenopiles	Ochrophyta	Bacillariophyta	Bacillariophyta_X	Polar-centric-Mediophyceae	NA	NA	AGCTCCAATAGCGTATATTAAAGTTGTTGCAGTTAAAAAGCTCGTAGTTGGATATCTGGTGGGAGCAATGGGTCTCGCACTCTGTGCGGGTACTTCAATTGACTCCGGCCATCCTTGGGGAGAGCCTGTGTGGCATTAGGTTGTCGTGCAGGGGATCCCCATCGTTTACTGTGAAAAAATTAGAGTGTTCAAAGCAGGCTTATGCCGTTGAATATATTAGCATGGAATAATAAGATAGGACTCCGGTACTATTTTGTTGGTTTGCGCGCCGAAGTAATGATTAATAGGAACAGTCGGGGGTATTCATATTCCGTTGTCAGAGGTGAAATTCTTGGATTTACGGAAGATGAACTACTGCGAAAGCATTTACCAAGGATGTTTTCA	0	0.00107964	0.000828607	0	0	0	0.000312232	0.000192738	0.000532705	0.000150632	0.00147085	0.000395038	0	0	0	0	0	8.35375e-05	0	0	0	0	0	0	0.000210512	0.000344582	0.000114472	0	0	0	0	0	0	0	0.000502068	0	0	0	0	0
ASV_544	Eukaryota	Alveolata	Dinoflagellata	Dinophyceae	Gymnodiniales	Kareniaceae	Karlodinium	Karlodinium_sp.	AGCTCCAATAGCGTATATTAAAGTTGTTGCGGTTAAAAAGCTCGTAGTTGGATTTCTGCCGAGGACGACCGGTCCGCCCTCTGGGTGCGTATCTGGCTCGGCCTGGGCATCTTCTTGGAGAACGTGTCTGCACTTGACTGTGTGGTGCGGTATCCAGGACTTTTACTTTGAGGAAATTAGAGTGTTTCAAGCAGGCACACGCCTTGAATACATTAGCATGGAATAATAAGATAGGACCTCGGTTCTATTTTGTTGGTTTCTAGAGCTGAGGTAATGATTAATAGGGATAGTTGGGGGCATTCGTATTTAACTGTCAGAGGTGAAATTCTTGGATTTGTTAAAGACGGACTACTGCGAAAGCATTTGCCAAGGATGTTTTCA	0	0	0	0	0	0	0	0	0	0	0	0	0	0	0	0	0	0	0.00137639	0.000781298	0.00126983	0.000359956	0.000465784	0.000375055	0.000249984	0.000436471	0.000329107	0	0.000571614	0	0.0010861	0.00161395	0.00144598	0	0.000310804	0.000745303	0.000518892	0.000488377	0.000502104	0
ASV_545	Eukaryota	Alveolata	Ciliophora	Spirotrichea	Tintinnida	Tintinnida_X	Tintinnida_XX	Tintinnida_XX_sp.	AGCTCCAATAGCGTATATTAAAGTTGTTGCAGTTAAAAAGCTCGTAGTTGGATTTCTGGTGGCGAGCCGCCGCCCCTTTGAGGGCGCGGAGGCTCTCCACCATCCTTCTGTTAACCCTCCTCGGTCTTCGTTGGCCGGCTGGGAGCCCAGATATTTTACCTTGAGAAAATTAGAGTGTTTCAGGCAGGCTCGCGCCCGGATACATTAGCATGGAATAATGGAATAGGACTTTTGCCCTTTCTGTTGGTCTGAGGGGTCGAAGTAATGATTAATAGGGATAGTTGGGGGCATTAGTACTTAACTGTCAGAGGTGAAATTCTTGGATTTGTTAAAGACTAACTTATGCGAAAGCATTTGCCAAGGATGTTTTCA	0	0	0	0	0	0	0	0	0	0	0	0	0	0	0	0	0	0	0	0	0	0	9.70384e-05	0.000358007	0.000407868	0.000712136	0.00114472	0.000178882	0.000342968	0	0	0	0.000105803	0.0014955	0.00133885	0.00142484	0.000691857	0.000708146	0.00114767	0
ASV_546	Eukaryota	Alveolata	Ciliophora	Spirotrichea	Strombidiida	Strombidiidae	Strombidium	Strombidium_caudispina	AGCTCCAATAGCGTATATTAAAGTTGTTGCAGTTAAAAAGCTCGTAGTTGGATTTCTGGGAGGGTGCCAATGTCCGTCGTCGTACGTGTTGCAGCGGCGCCCTTCCATCCTTCTGTTAACGACTTTGGGCATTTATTTGCCGGAGTCGGGCTCAGATATTTTACCTTGAGAAAATTAGAGTGTTTCAGGCAGGCTAGGCCGGAATACATTAGCATGGAATAATGGAATAGGACTACGGTCTCTTTGTTGGTTTGAGGGACTGCAGTAATGATTAATAGGGATAGTTGGGGGCATTAGTATTTAATTGTCAGAGGTGGAATTCTCGGATTTGTTAAAGACTAACTTATGCGAAAGCATTTGCCAAGGATGTTTTCA	0	0	0	0	0	0	0	0	0	0	0	0	0	0	0	0	0	0	0.000589879	0.000658741	0.000644391	0.000677564	0.0002523	0.000443247	0	0	0	0	0	0	0	0	0	0	0	0	0	0	0.000143458	0
ASV_547	Eukaryota	Alveolata	Ciliophora	Spirotrichea	Tintinnida	Tintinnidiidae	Tintinnidium	Tintinnidium_mucicola	AGCTCCAATAGCGTATATTAAAGTTGTTGCAGTTAAAAAGCTCGTAGTTGGATTTCTGGTTGGGCGTCGATGCCGGCTCTGATGCCTGTGCAGAGATACCCTGCCATCCTTCTGTTAACCTGCGTTGGCATTCACTTGCCGGGTAGGGGCTCAGATATTTTACCTTGAGAAAATTAGAGTGTTTCAGGCAGGCTAGCGTCGGAATACATTAGCATGGAATAATGGAATAGGACTTATACCTCTTCTGTTGGTCTGAGGGGTGCAAGTAATGATTAATAGGGATAGTTGGGGGCATTAGTACTTAACTGTCAGAGGTGAAATTCTCGGATTTGTTAAAGACTAACTTATGCGAAAGCATTTGCCAAGGATGTTTTCA	0	0	0	0	0	0	0	0	0	0	0	0	0	0	0	0	0	0	0	0	0	0	0	0	0	0	0	0	0	0	0.00291533	0.0024051	0.00313883	0.0044865	0.0041839	0.00372652	0	0	0	0
ASV_548	Eukaryota	Rhizaria	Cercozoa	Filosa-Imbricatea	Filosa-Imbricatea_X	Novel-clade-2	Novel-clade-2_X	Novel-clade-2_X_sp.	AGCTCCAGTAGCGTATACTAATGTTGCTGCAGTTAAAAAGCTCGTAGTTGGATTTCTGGGTGATATTCTCGGTCCGTCCGGTTTACCGGTATGAGTATCGAATTATATCTCTCATCCTAGATATTATCTTGGGGCTTGCCCCTTGGTTTTATCTTCTTTTACTTTGAAAAAATTAGAGTGTTCAAAGCAGGCTTGCGCAATGAATACATTAGCATGGAATAATAATATAGGACTTCGGTTCTATTTTGTTGGTTTCTAGAATTGAAGTAATGATTGATAGGGATAGTTGGGGGTGCTAGTATTGAGTGGCCAGAGGTGAAATTCTTGGATTCACTCAAGACTAACTTATGCGAAAGCATTCACCAAGGATGTCTTCT	0	0.000212073	0.000228581	0.000943623	0.00100173	0.000839295	0.00260193	0.00223873	0.0017383	0.000258226	0.00032287	0.000553054	0.000263139	0.000187422	0.000131948	0	0	0	0	0	0	0	0	0	0	0	0	0	0	0	0	0	0	0	0	0	0	0	0	0
ASV_550	Eukaryota	Stramenopiles	Ochrophyta	Bacillariophyta	Bacillariophyta_X	Radial-centric-basal-Coscinodiscophyceae	Leptocylindrus	Leptocylindrus_minimus	AGCTCCAATAGCGTACATTAAAGTTGTTGCAGTTAAAAAGCTCGTAGTTGGATTTCTGGTGTCGCAGTGCTTCCGCGTGTTTAATTACATGTCGAGTTGTGTTTGCGTCGCCATCTTTTAGCAGCACCTTCCTGGCATTAGGTTGTTGGGTTGGTAATGCTAATCGTTTACTGTGAAGAAATTAGAGTGTTCAAAGCAGGCTTATGCCGTTGAATACGTTAGCATGGAATAATGAGATAGGACCTTGATACTATTTTGTTGGTTTGCGCATCAAGGTAATGATTAATAGGGTCAGTTGGGGGTATTCGTATTCCGTTGTCAGAGGTGAAATTCTTGGATTTACGGAAGACGAACGACTGCGAAAGCATTTACCAAGGATGTTTTCA	0.000281136	0.000462704	0.000671457	0.000906618	0.0010253	0.000905906	0.000585434	0.000548563	0	0	0	0.000138263	0	0	0	0	0	0	0	0	0	0	0	0	0	0	0	0	0	0	0	0	0	0	0	0	0	0	0	0
ASV_551	Eukaryota	Rhizaria	Cercozoa	Filosa-Thecofilosea	Cryomonadida	Protaspa-lineage	Protaspa-lineage_X	Protaspa-lineage_X_sp.	AGCTCCAAGAGCGTATATTAAAGTTGTTGCAGTTAAAAAGCTCGTAGTTGGATTTCTGGTATAATGCGCCTGGCCCGCTGCGGTTACGCATGTGAGTGCCGGCGCGCGTTTGCCATCCTTCTAGAAAACGTTTCTACCCTTCGCTGGGCCGGACTCGCGATCTAGATCTTTTACTTTGAAAAAATTAGAGTGTTTAAAGCAGGCTTTTGCTATGAATACATTAGCATGGAATAATAATCTAGGACTTCGGTTCTATTTTGTTGGTTTCTAGTACTGAAGTAATGATTGATAGGGATAGTTGGGGGTGCTAGTATTGGCCGGCCAGAGGTGAAATTCTTGGATTCGGTCAAGACTAACTTATGCGAAAGCATTCACCAAGGATGTCTTCT	0	0.000347028	0.000142863	0	7.07105e-05	0.00018651	0.000611454	0.00022239	0	0.000602526	0.00136323	0.000632061	0	0	0	0	0	0	0	0	0	0	0	0	0	0	0	0	0	0	0	0	0	0	0	0	0	0	0	0
ASV_552	Eukaryota	Alveolata	Dinoflagellata	Dinophyceae	Peridiniales	Thoracosphaeraceae	NA	NA	AGCTCCAATAGCGTATATTAAAGTTGTTGCGGTTAAAAAGCTCGTAGTTGGATTTCTGCCGAGGACGACCGGTCCGCCCACTGGGTGTGTATCTGGCTCGGCCTGGGCATCTTCTTGGAGAACGTAGCTGCACTTCACTGTGTGGTGCGGTATCCAGGACTTTTACTTTGAGGAAATTAGAGTGTTTCAAGCAGGCACACGCCTTGAATACATTAGCATGGAATAATAAGATAGGACCTTGGTTCTATTTTGTTGGTTTCTAGAACTGAGGTAATGATTAATAGGGATAGTTGGGGGCATTCGTATTTAACTGTCAGAGGTGAAATTCTTGGATTTGTTAAAGACGGACTACTGCGAAAGCATTTGCCAAGGATGTTTTCA	0.000531034	0.000366307	0.000414303	0.00116565	0.000636395	0.000639463	0.00130097	0.000859909	0.00103737	0.000753158	0.00129148	0.00110611	0.000322943	0	0	0	0	0	0.000477521	0.00068938	0.000379054	0	0	0	0	0	0	0	0	0	0	0	0	0	0	0	0	0	0	0
ASV_553	Eukaryota	Alveolata	Ciliophora	Spirotrichea	Choreotrichida	Strobilidiidae_F	Strobilidiidae_F_X	Strobilidiidae_F_X_sp.	AGCTCCAATAGCGTATATTAAAGTTGTTGCAGTTAAAAAGCTCGTAGTTGGATTTCTGGTTGCGTGCTTGGACCTGCTGATGCAGTGGACGAGGCGCTTCCATCCTTCTGTTAACCACTGGTCCTTCAAAAGTCCAGTCGGGGCTCAGATATTTTACCTTGAGAAAATTAGAGTGTTTCAGGCAGGCTAGCGCCGGAATACATTAGCATGGAATAATAGAATAGGACTTTTACCTCTTCTGTTGGTCTGAGGGGTTTGAGTAATGATTAATAGGGATAGTTGGGGGCATTGGTACTTAGCTGTCAGAGGTGAAATTCTCGGATTTGTTAAAGACCAACTTATGCGAAAGCATTTGCCAAGGATGTTTTCA	0	0	0	0	0	0	0	0	0	0	0	0	0	0	0	0	0	0	0.000210671	0.00033703	0.000265337	0.000423478	0.000426969	0.000494391	0	0	0.000128781	0	0	0	0.00188639	0.00101267	0.000811159	0	0	0.000394572	0.000487444	0.000390701	0.000334736	0
ASV_554	Eukaryota	Stramenopiles	Ochrophyta	Chrysophyceae	Chrysophyceae_X	Chrysophyceae_Clade-G	Chrysophyceae_Clade-G_X	Chrysophyceae_Clade-G_X_sp.	AGCTCCAATAGCGTATACTAAAGTTGTTGCAGTTAAAAAGCTCGTAGTTGGATTTCTGGTCGAGGCAGCCGGTCGGCATCAAGTATGTTTGTACATGGCGCTTCGTCCATTTTTGTAGAAGCTGCGTCTGTCATTCACTTGTCGGGCGTAGGGTCTGCATCATTTACTGTGAGCAAAATAGAGTGTTCAAAGCAGGCTTAGGCCATGAATACATTAGCATGGAATAATAAGATAAGACCTTGGTCTATTTTGTTGGTTAGCATTCCGGGGTAATGATTAATAGGGATAGTTGGGGGTATTCGTATTCAAATGTCAGAGGTGAAATTCTTGGATTTTTTGAAGACGAACTACTGCGAAAGCATTTACCAAGGATGTTTTCA	0	0.000212073	0	0	0	0.000133221	0.000416309	0.000518911	0.00058878	0.000193669	0.000179372	0.000158015	4.78435e-05	0.000166597	0	0.000516042	0.000590892	0.000598686	0	0.000122557	9.47634e-05	0.000190565	0	0.000102288	0	0	0	0	0	0	0	0	0	0	0	0	0	0	0	0
ASV_555	Eukaryota	Alveolata	Dinoflagellata	Dinophyceae	Gymnodiniales	Gymnodiniaceae	Gyrodinium	Gyrodinium_sp.	AGCTCCAATAGCGTATATTAAAGTTGTTGCGGTTAAAAAGCTCGTAGTTGGATTTCTGCTGAGGACGACCGGTCCGCCCTCTGGGTGAGCATCTGGCTTGGCCTTGGCATCTTCTTGGAGAACGTAGCTGCACTTGACTGTGTGGTGCGGTATCCAGGACTTTTACTTTGAGGAAATTAGAGTGTTTCAAGCAGGCACACGCCTTGAATACATTAGCATGGAATAATAAGATAGGACCTTGGTTCTATTTTGTTGGTTTCTAGAACTGAGGTAATGATTAATAGGGATAGTTGGGGGCATTCGTATTTAACTGTCAGAGGTGAAATTCTTGGATTTGTTAAAGACGGACTACTGCGAAAGCATTTGCCAAGGATGTTTTCA	0.0013432	0.000944688	0.0016715	0.00164671	0.000766031	0.000759362	0.000689512	0.00100817	0.0012056	0.000494932	0.000358744	0.000197519	0.000239217	0	0	0	0	0	0	0	0	0	0	0	0	0	0	0	0	0	0	0	0	0	0	0	0	0	0	0
ASV_556	Eukaryota	Stramenopiles	NA	NA	NA	NA	NA	NA	AGCTCCAATAGCGTATATTAACGTTGTTGCAGTTAAAAAGCTCGTAGTTGGATTTCTGGAGGGAGCGTCGGCCCGTATTTACGAGTGCGTGACGTCTCTGTCCATCCTTGCGGGAAGGCACGGCATTGATTTGTTGTGTCGGATCGCATCATTTACTGTGAAAAAATTAGAGTGTTCAAAGCAGGCTTTCGCTTGAATACATTAGCATGGAATAATAAGATAGGACTTTGGTGCTATTTTGTTGGTTGAGCCTAAAGTAATGATTAATAGGGATAGTTGGGGGCACCTGTATTGCGTTGTCAGAGGTGAAATTCTTGGATTTACGCAAGACAAACAGCTGCGAAAGCGTCTGCCAAGGATGTTTTCA	0	0	0	0	0	0	0	0	0	0	0	0	0	0	0	0	0	0	0.000491566	0.000137876	0.000189527	0	0	5.11439e-05	0.0011315	0.00075808	0.00131643	0.000945518	0.00104796	0.00112284	0.000271526	0	0.000211607	0.00103535	0.000860688	0.00157829	0.000707581	0.000781403	0.000645562	0
ASV_557	Eukaryota	Stramenopiles	Ochrophyta	Bolidophyceae	Parmales	Parmales_X	Parmales_XX	Parmales_XX_sp.	AGCTCCAATAGCGTATATTAAAGTTGTTGCAGTTAAAAAGCTCGTAGTTGGATTTCTGGTGTGAGCGTCTTGCCGGCCCAAACGGGTCTGTGCAGGCACGCCTCTCGCCATCCTTGCGTCTAACTTGTCTGGCATTAAGTTGTCGGGCTTGGGAAGCGCATCGTTTACTGTGAAAAAATTAGAGTGTTCAAAGCAGGCTTACGCCATTGAATACATTAGCATGGAATAATAAGATAGGACCTTGGTGCTATTTTGTTGGTTTGCGTACCGAGGTAATGATTAATAGGGACAGTTGGGGGTATTTGTATTCCATTGTCAGAGGTGAAATTCTTGGATTTATGGAAGACAAACTACTGCGAAAGCATTTACCAAGGATGTTTTCA	0	0	0	0	0.000106066	0.000133221	0.000624463	0.000548563	0	0	0.000215247	0.000197519	0.000526278	0.000520616	0.000527792	0.000309625	0.000182895	0.000208844	0	0	0	0	0	0	0.000276298	0	0	0.000127773	0.00040013	0.000352892	0	0.000189876	0.000105803	0.00100659	0.000669424	0.000811066	0.000172964	0	0	0
ASV_558	Eukaryota	Stramenopiles	Ochrophyta	Bacillariophyta	Bacillariophyta_X	Polar-centric-Mediophyceae	Thalassiosira	Thalassiosira_concaviuscula	AGCTCCAATAGCGTATATTAAAGTTGTTGCAGTTAAAAAGCTCGTAGTTGGATTTCTGGCAGGAGGGGCCGGTCACACACTCTGTGCGTGAATTCGTGCCGTCTCTGGCCATCCTCGGGGAGATCCTGTTTGGCATTAAGTTGTCGGGCAGGGGATACCCGTCGTTTACTGTGAAAAAATTAGAGTGTTTAAAGCAGGCTTATGCCGTTGAATATATTAGCATGGAATAATAAGATAGGACTTCGGAACTATTTTGTTGGTTTGCGTTACGAAGTAATGATTAATAGGGACAGTTGGGGGTATTCGTATTCCGTTGTCAGAGGTGAAATTCTTGGATTTCCGGAAGACGAACTACTGCGAAAGCATTTACCAAGGATGTTTTCA	0	0	0	0	0	0	0	0	0	0	0	0	0	0	0	0.000438636	0	0	0	0	0	0	0	0	0.000381554	0	0	0	0	0	0.000771704	0.000806975	0.0010933	0	0	0	0	0	0	0
ASV_559	Eukaryota	Alveolata	Dinoflagellata	Dinophyceae	Peridiniales	Kryptoperidiniaceae	Durinskia	Durinskia_dybowskii	AGCTCCAATAGCGTATATTAAAGTTGTTGCGGTTAAAAAGCTCGTAGTTGGATTTCTGCCGAGGACGACCGGTCCGCCCTCCGGGTGAGCATCTGGCTCGGCCTAGACATCTTCTTGGGGAGCGTATCTGCACTTCATTGTGTGGTGCGGTATCCAAGACTTTTACTTTGAGGAAATTAGAGTGTTTCAAGCAGGCCCACGCCTTGAATACATTAGCATGGAATAATAAGGTAGGACCTCGGTTCTATTTTGTTGGTTTCTAGAACTGAGGTAATGATTAATAGGGATAGTTGGGGGCATTCGTATTTAACTGTCAGAGGTGAAATTCTTGGATTTGTTAAAGACGGACTACTGCGAAAGCATTTGCCAAGGATGTTTTCA	0	0	0.000328586	0	0	0	0	0	0	0.000258226	0	0.000355534	0	0	0	0	0	0	0	0.000291072	0	0	0	0	0	0	0.000414962	0.00127773	0.000590667	0.000529338	0.00035727	0	0.000405579	0.00071899	0.000980228	0.00100835	0.000188688	0	0	0.000732154
ASV_560	Eukaryota	Alveolata	Dinoflagellata	Dinophyceae	Peridiniales	Kryptoperidiniaceae	Blixaea	Blixaea_quinquecornis	AGCTCCAATAGCGTATATTAAAGTTGTTGCGGTTAAAAAGCTCGTAGTTGGATTTCTGCCGAGGACGACCGGTCCACCCTCTGGGTGAGCATCTGGCTCGGCTTGGGCATCTTCTTGGGGAGCGTATCTGCGCTTCATTGTGCGGTGCGGTACCCGAGACTCTTACTTTGAGGAAATTAGAGTGTTTCAAGCAGGCTCACGCCTTGAATACATTAGCATGGAATAATAGAATTGGACCTCGGCCCTTTTTTGTTGGTTTCTAGAGCTGAGGTAAGGATTAATAGGGATAGTTGGGGGCATTCGTATCTAACTGTCAGAGGTGAAATTCTTGGATTTGTTAAAGACGGACTAATGCGAAAGCATTTGCCAAGGATGTTTTCA	0	0	0	0	0	0	0	0	0	0	0	0	0	0	0	0	0	0.000194921	0.000168537	0.000229793	0.000132669	0.000677564	0	0.000102288	0.00338136	0.00250396	0.00466474	0.000511091	0.000266753	0.00030477	0	0	0	0.000373875	0.000143448	0	0	0	0	0
ASV_561	Eukaryota	Opisthokonta	Choanoflagellida	Choanoflagellatea	Choanoflagellatea_X	Choanoflagellatea_X_Group_L	Choanoflagellatea_X_Group_L_X	Choanoflagellatea_X_Group_L_X_sp.	AGCTCCAATAGCGTATATTAAAGTTGTTGCAGTTAAAAAGCTCGTAGTTGGACTTCTGGGCCGTTTTGTTGGTCTGCCGCAAGGCTGCACTAGCGGGATGGCCCATCCTCTCGAAGGCTGGGGGTGCTCTTAACTGGGTGCTTTCAGAACTCGGGATCTTTACTTTGAAAAAATTAGAGTGTTCAAAGCAGGCTTACGCTTGAATACATTAGCATGGAATAATGGAATAGGACTTTGGTTCTATTTTGTTGGTTTCTAGAACTGAAGTAATGATTAATAGGGATAGTTGGGGGCATTAGTATTTAATTGTCAGAGGTGAAATTCTTGGATTTATGAAAGACTAACTTCTGCGAAAGCATTTGCCAAGGATGTTTTCA	0.00109331	0.00129172	0.00137149	0	0.000577469	0.000839295	0.000338251	0	0	0.000322782	0	0.000355534	0	0	0	3.87032e-05	0	0	0	0	0	0	0	0	0	0	0	0	0	0	0	0	0	0	0	0	0	0	0	0
ASV_562	Eukaryota	Stramenopiles	Ochrophyta	Bacillariophyta	Bacillariophyta_X	Raphid-pennate	NA	NA	AGCTCCAATAGCGTATATTAAAGTTGTTGCAGTTAAAAAGCTCGTAGTTGGATTTGTGGCTTTCTCTGGCGGCCTGACACCTAGTGTTAGTGTTTGCTGGAGTTGCCATCCTTGGGTGGAACCTGTGTGGCATTAGGTTGTCGTGCAGGGGATGCCCATCGTTTACTGTGAAAAAATTAGAGTGTTCAAAGCAGGCTTATGCCGTTGAATATATTAGCATGGAATAATAAGATAGGACCTTGGTACTATTTTGTTGGTTTGCGCACCAAGGTAATGATTAATAGGGACAGTTGGGGGTATTCGTATTCCATTGTCAGAGGTGAAATTCTTGGATTTTTGGAAGACGAACTACTGCGAAAGCATTTACCAAGGATGTTTTCA	0	0	0	0	0	0	0	0	0	0	0	0	0	0	0	0	0	0	0	0	0	0	0	8.52399e-05	0	0.000137833	0.000128781	0	0	0	8.57449e-05	0	0.000176339	0.000546432	0.000884596	0.000745303	0.00144661	0.00156281	0.00184105	0.000854179
ASV_563	Eukaryota	Alveolata	Ciliophora	CONThreeP	CONThreeP_X	CONThreeP_XX	Askenasia	Askenasia_sp.	AGCTCCAATAGCGTATATTAAAGTTGTTGCAGTTAAAAAGCTCGTAGTTGAACTTCTGTATGTCCCCTACGCAGGCTTCGGTCGCGTTGGGGATATGCATCCGCTTGGGAACCTCGTTCGGTCTTCATTGGTCGGCGGGAGGATCAGGCATTTTACTTTGAAAAAATTAGAGTGTTCAAGGCAGGCAATCGCCATGAATACACAAGCATGGAATAATGGAATAGGACTTTCAGTCATTTTATTGGTTATTGACTGTGAGTAATGATTAACAGGGACAGTTGGGGGCATTAGTATTTAATTGTCAGAGGTGAAATTCTTGGATTTATTAAAGACTAACTTATGCGAAAGCATTTGCCAAGGATGTTTTCA	0.000531034	0.0010218	0.00108576	0	0.000341768	0.000319731	0.000598444	0.000459607	0.000420557	0	0.000251121	0.000138263	0	0	0	0.000141912	0.000211033	0.000111383	0.000238761	0.000275752	0.000265337	0.000211739	0.000310523	0.000187528	0.000249984	0.000574303	0.00087285	0.0002811	7.62152e-05	0	0.000300107	0.000268992	0.000211607	0	0	0	0.000110068	9.76753e-05	0	0
ASV_564	Eukaryota	Alveolata	Ciliophora	CONThreeP	CONThreeP_X	CONThreeP_XX	Askenasia	Askenasia_sp.	AGCTCCAATAGCGTATATTAAAGTTGTTGCAGTTAAAAAGCTCGTAGTTGAACTTCTGGCGGATGTCTTCGCTGGCTTCGGTCGCGTTGATGTCTGTCATCCGCTAGGGAACCTCGTTCGGTCTTCATTGGTCGGCGGGAGGATCTGGCATTTTACTTTGAAAAAATTAGAGTGTTCAAGGCAGGCAATCGCCATGAATACACAAGCATGGAATAATGGAATAGGACTTATGGTCATTTTATTGGTTATTGACTGTAAGTAATGATTAATAGGGACAGTTGGGGGCATTAGTATTTAATTGTCAGAGGTGAAATTCTTGGATTTATTAAAGACTAACTTATGCGAAAGCATTTGCCAAGGATGTTTTCA	0	0	0	0	0	0	0	0	0	0	0	0	0	0	0	0	0	0	0	0	0	0	0	0	0	0	0	0	0	0	0	0	0	0	0	0	0	0	0	0
ASV_565	Eukaryota	Rhizaria	Cercozoa	Filosa-Thecofilosea	Ventricleftida	Ventricleftida_X	Ventricleftida_XX	Ventricleftida_XX_sp.	AGCTCCAATAGCGTATATTAAAGTTGTTGCAGTTAAAAAGCTCGTAGTTGGATTTCTGGCTCGCTGCGCCTGGCCCGCCCGCGTTAGCGGTGTGAGTGCCGGTTGCGCGGTAGCCATCCTTCTGGAGAACGGGCCTGCCCTTCACTGGGTGGGGTCCGCGACCCAGATCGTTTACTTTGAAAAAATTAGAGTGTTTAAAGCAGGCAATTGCTCTGAATACATTAGCATGGAATAATGATATAGGACTTTGGTTCTATTTTGTTGGTTTCTAGGACTAAAGTAATGATTGATAGGGATAGTTGGGGGTGCTAGTATTGAGCGGCCAGAGGTGAAATTCTTGGATTCGCTCAAGACTAACTTATGCGAAAGCATTCACCAAGGATGTCTTCT	0	0	0	0	0	0	0.0014831	0.000904387	0.00140186	0	0	0	0	0	0	0	0	0.000292381	0.000182582	0.000382989	0.000265337	0	0	0	0	0.000298638	0	0.000229991	0	0.000256649	0	0.000253169	0.000229241	0	0	0	0	0	0	0
ASV_566	Eukaryota	Stramenopiles	Ochrophyta	Bacillariophyta	Bacillariophyta_X	Raphid-pennate	Psammodictyon	Psammodictyon_sp.	AGCTCCAATAGCGTATATTAAAGTTGTTGCAGTTAAAAAGCTCGTAGTTGGATTTGTGGCTGTCGCTAGCGGCCTATCACTTAGTGTTAGTGCTTGCTGGCGTCGCCATCCTTGGGTGGAGCCCGTGTGGCATTAGGTTGTCGTGCGGGGGATGCCCATCGTTTACTGTGAGAAAATTAGAGTGTTCAAAGCAGGCTTATGCCGTTGAATATGTTAGCATGGAATAATAAGATAGGACCTCGGTACTATTTTGTTGGTTTGCGCACCGAGGTAATGATTAATAGGGACAGTTGGGGGTATTCGTATTCCATTGTCAGAGGTGAAATTCTTGGATTTCTGGAAGACGAACTACTGCGAAAGCATTTACCAAGGATGTTTTCA	0	0.000134955	0.000142863	0	0	0	0.000208154	0.000429954	0	0	0.000394619	0.000217271	0	0	0	0.000129011	0.000225102	0.00023669	0	0	0	0	0	6.81919e-05	0.000328926	0	0.000171708	0	0.000247699	0	0	0	0	0.000546432	0.00112368	0.000745303	0.00023586	0.000293026	0	0.000219646
ASV_567	Eukaryota	Alveolata	Dinoflagellata	Syndiniales	Dino-Group-II	Dino-Group-II-Clade-12	Dino-Group-II-Clade-12_X	Dino-Group-II-Clade-12_X_sp.	AGCTCCAATAGCGTATATTAAAGTTGTTGCGGTTAAAAAGCTCGTAGTTGGATTTCTGTGGTAGGCAGCCGGTCCACACTATGTGTGAGTATCTGGTTCGGCTACTGCATCCTCCTGAGGAACGTTGGTGCGCTTCACTGCGTGGCACGGTATTCAGGACTTTTACTTTGAGGAAATTAGAGTGTTCACGGCAGGCGTTTGCCCTGAATATATTAGCATGGAATAATGATATAGGATCCACGTCCTATTTTGTTGGTTTCTAGGACGAGGATAATGGTTAATAGGGATAATTGGGGGCATTCGTATTAAGACGTCAGAGGTGGAATTCTTGGATTGTCTTACGACGAACTACTGCGAAAGCATTTGCCAAGGATGTTTTCA	0	0	0	0	0	0	0	0	0	0	0	0	0	0	0	0	0	0	0	0	0	0.000592869	0.000737492	0.00126155	0.000263141	0.000505387	0.000414962	0.00145661	0.00198159	0.00189278	0.000228653	0.000268992	0.000193973	0	0.000382528	0.000482255	0.000361652	0.000341864	0	0.000414887
ASV_568	Eukaryota	Alveolata	Ciliophora	Spirotrichea	Tintinnida	NA	NA	NA	AGCTCCAATAGCGTATATTAAAGTTGTTGCAGTTAAAAAGCTCGTAGTTGGATTTCTGGTTGAGGACTTAGAGCACGCAACTGCGTTCGCTCAAGACCTTTGCCATCCTTCTGTTAACTATTCAGACTTTCAAACGTCTGTTTAGGGCTCAGATATTTTACCTTGAGAAAATTAGAGTGTTTCAGGCAGGCTTGTGCCCGGATACATTAGCATGGAATAATGGAACAGGACTTTTACCTCTTCTGTTGGTCTGAGGGGTTGAAGTAATGATTAATAGGGATAGTTGGGGGCATTAGTACTTAACTGTCAGAGGTGAAATTCTCGGATTTGTTAAAGACTAACTTATGCGAAAGCATTTGCCAAGGATGTTTTCA	0	0	0	0	0	0.000133221	0.00106679	0.00128986	0.000644854	0.00260377	0.00104036	0.002548	0	0	0.000197922	0	0	0	0.00085673	0.000827257	0.00117507	0.00110104	0.00149439	0.0017048	0.000526281	0	0.000329107	0	0	0	0	0	0	0	0	0	0	0	0	0
ASV_570	Eukaryota	Alveolata	Ciliophora	Spirotrichea	Choreotrichida	Strombidinopsidae	Strombidinopsis	Strombidinopsis_acuminata	AGCTCCAATAGCGTATATTAAAGTTGTTGCAGTTAAAAAGCTCGTAGTTTGATTTCTGGACGGGCGCTGAACCCGCTTGTTTAGTGAGGAGATGTGCCCGCCCATCCTTCTGTTAACGCCACCGGCATTCATTTGCTGGCGGCGGGCTCAGATATTTTACCTTGAGAAAATTAGAGTGTTTCAGGCAGGCTTGCGCCTAGATACATTAGCATGGAATAATAGAATAGGACTTTGGCCTCTTCTGTTGGTCTGAGGGGTTAGAGTAATGATTAATAGGGATAGTTGGGGGCATTAGTACTTAACTGCTAGAGGTGAAATTCTCAGATTTGTTAAAGACTAACTTATGCGAAAGCATTTGCCAAGGATGTTTTCA	0	0	0	0	0	0	0	0	0	0	0	0	0	0	0	0	0	0	0	0.000107237	0	0	0	0	0	0	0	0.000664418	0.000228645	0.000176446	0.00114327	0.0011709	0.000881694	0	0	0.000241128	0.000455996	0.000390701	0	0
ASV_571	Eukaryota	Stramenopiles	Ochrophyta	Bacillariophyta	Bacillariophyta_X	Araphid-pennate	Delphineis	Delphineis_sp.	AGCTCCAATAGCGTATATTAAAGTTGTTGCAGTTAAAAAGCTCGTAGTTGGATTTGTGGACGGAACGGCTGGCCTCACTTAGTTGAGTGCCGTGCTGTTTTCCGTCCATCCTTGGGTGGAATCTGTGTGGCATTGAGTTGTCGTGCAGGGGATGCCCATCGTTTACTGTGAAAAAATTAGAGTGTTCAAAGCAGGCTTACGCCTTGAATATATTAGCATGGAATAATAAGATAGGACCTGGGTACTATTTTGTTGGTTTGCGCACCGAGGTAATGATTAATAGGGCCAGTTGGGGCTATTTGTATTCCATTGTCAGAGGTGAAATTCTTGGATTTTTGGAAGACAAACTACTGCGAAAGCATTTAGCAAGGATGTTTTCA	0.000124949	0.000173514	0	0	0	0	0.000117087	0	0.000364483	0.000516451	0.000430493	0.000553054	0	0	0	0.00036123	0.000295446	0.000361996	0.000126403	0	0	0.000211739	0.000194077	0.000102288	0.000342083	0.000229721	0.000257562	0	0.000190538	0.00028873	0	0	0	0.000517673	0.000932412	0.000482255	9.43441e-05	0.000122094	0.000191278	0.000317267
ASV_572	Eukaryota	Opisthokonta	NA	NA	NA	NA	NA	NA	AGCTCCAATAGCGTATGCTAAAGTTGTTGCGGTTAAAACGCTCGTAGTTGTATGTTCCTCCAGGGCATTTGGGGATATCTTATAGATGTTTCTGAATGGTTTGTGAATTTATCCTGTTACGCAAGTTCCCTTGGGAGTGTGCGGGAAAGGATACTTGTACCTTGAAGAAACTAAAGTGCTTCAAGCAGATTTATGTCTGAATATTATAGCATGGAATAGTCCGAGAAGACACTGGTTTCATTAGAGATTTGTAGAACAAGTGTAATAATTAAGAGGAACAGACGGGGACATTCATATTCGCATGTGAGAGGTGGAATTCTTGGATCTCGCGAAGGTGGACCACTGCGAAAGCATTTGTCATGGATGTTTTCA	0	0	0	0	0	0	0	0	0	0	0	0	0	0	0	0	0	0	0	0	0	0	0	0	0	0	0	0.00298988	0.00440143	0.00421866	0	0	0	0	0	0	0	0	0	0
ASV_573	Eukaryota	Alveolata	Dinoflagellata	Dinophyceae	Torodiniales	Torodiniaceae	Torodinium	Torodinium_robustum	AGCTCCAATAGCGTATATTAAAGTTGTTGCGGTTAAAAAGCTCGTAGTTGGATTTCTGCCGAGGACGACCGGTCCGCCCTGCGGGTGAGTATCTGGGACGACCTGGGCATCTTCTTGGAGAACGTATCTGCACTTGACTGTGTGGTGCGGTATCCAGGACTTTTACTTTGAGGAAATTAGAGTGTTTCAAGCAGGCACACGCCTTGAATACATTAGCATGGAATAATAAGATAGGACCTCGGTTCTATTTTGTTGGTTTCTAGAGCTGAGGTAATGATTAATAGGGATAGTTGGGGGCATTCGTATTTAACTGTCAGAGGTGAAATTCTTGGATTTGTTAAAGACGGACTACTGCGAAAGCATTTGCCAAGGATGTTTTCA	0	0	0	0	0	0	0	0	0	0	0	0	0	0	0	0	0	0	0.000702237	0.000597463	0.000265337	0.000359956	0.000388154	0.000409151	1.3157e-05	4.59443e-05	4.29271e-05	0.000434427	0.000381076	0.00030477	0.000214362	0.000474691	0.000299776	0.000402634	0.00083678	0.000416493	0.000377376	0.000146513	0.000239097	0.000561318
ASV_574	Eukaryota	Alveolata	Ciliophora	Spirotrichea	Tintinnida	Tintinnidiidae	Tintinnidium	Tintinnidium_mucicola	AGCTCCAATAGCGTATATTAAAGTTGTTGCAGTTAAAAAGCTCGTAGTTGGATTTCTGGTTGGGCGTCGATGCCGGCTCTGATGCCTGCGCAGAGATACCCTGCCATCCTTCTGTTAACCTGCGTTGGCATTCACTTGCCGGGTAGGGGCTCAGATATTTTACCTTGAGAAAATTAGAGTGTTTCAGGCAGGCTAGCGTCGGAATACATTAGCATGGAATAATGGAATAGGACTTATACCTCTTCTGTTGGTCTGAGGGGTGCAAGTAATGATTAATAGGGATAGTTGGGGGCATTAGTACTTAACTGTCAGAGGTGAAATTCTCGGATTTGTTAAAGACTAACTTATGCGAAAGCATTTGCCAAGGATGTTTTCA	0	0	0	0	0	0	0	0	0	0	0	0	0	0	0	0	0	0	0	0	0	0	0	0	0	0	0	0	0	0	0	0	0	0	0	0	0	0	0	0
ASV_575	Eukaryota	Alveolata	Dinoflagellata	Dinophyceae	NA	NA	NA	NA	AGCTCCAATAGCGTATATTAAAGTTGTTGCGGTTAAAAAGCTCGTAGTTGGATTTCTGCCGAGGACGACCGGTCCGCCCTCTGGGTGAGCATCTGGCTCGACCTGGGCATCTTCTTGGAGAACGTAGCTGCACTTGATTGTGTGGTGCGGTATCCAGGACTTTTACTTTGAGGAAATTAGAGTGTTTCAAGCAGGCACACGCCTTGAATACATTAGCATGGAATAATAAGATAGGACCTCGGTTCTATTTTGTTGGTTTCTAGAGCTGAGGTAATGATTAATAGGGATAGTTGGGGGCATTCGTATTTAACTGTCAGAGGTGAAATTCTTGGATTTGTTAAAGACGGACTACTGCGAAAGCATTTGCCAAGGATGTTTTCA	0	0	0	0	0	0	0.00039029	0	0	0.00133417	0.00111211	0.000671565	0.000406669	0.000770512	0	0	0	0	0	0	0	0	0	0	0.000105256	0	0	0.000408873	0.00070499	0.000641622	0.00105752	0.00145572	0.00146361	0.000316356	0	0	0	0	0.000263007	0
ASV_576	Eukaryota	Alveolata	Dinoflagellata	Syndiniales	Dino-Group-II	Dino-Group-II-Clade-1	Dino-Group-II-Clade-1_X	Dino-Group-II-Clade-1_X_sp.	AGCTCCAATAGCGTATATTAAAGTTGTTGCGGTAAAAAAGCTCGTAGTTGGATTTCTGTTGAGGGCGACCGGTCCATACCATGTATGCGCATCTGGCTCGGCCTCGGCATCCTCTCGATAGACGTTTCTGCGCTTCATTGCGTGGAGCGGATTTCGGGACTTTTACTTTGAGGAAATTAGAGTGTTCACGGCAGGCTATCGCCAGAATACATTAGCATGGAATAATACTATAGGATCTTGGTTCTATTTTGTTGGTTTCTAGAATTGAGATAATGATTAATAGGGACAATTGGGGGCATTCGTATCAACACGTCAGAGGTGGAATTCTTGGATTGTGTTGCGACGAACTACTGCGAAAGCATTTGCCAAGGATGTTTTCA	0	0	0	0	0	0	0	0	0	0	0	0	0	0	0	0	0	0	0	0	0	0.000571695	0.000795715	0.000801255	0.00453918	0.00335393	0.00329107	0	0	0	0	0	0	0	0	0	0	0	0	0
ASV_577	Eukaryota	Stramenopiles	Ochrophyta	Bacillariophyta	Bacillariophyta_X	Polar-centric-Mediophyceae	Chaetoceros	Chaetoceros_decipiens	AGCTCCAATAGCGTATATTTTAGTTGTTGCAGTTAAAAAGCTCGTAGTTGAATTTCTGGTGGGAGGGGGCGGTCCGACACTTAGTGTGGGCACCTGCATCCTCCGGCCATCCTTGGGTCTAGCCTGTCTGGCATTAGGTTGTCGGGCTGGGGATGCCCATCGTTTACTGTGAAAAAATTAGAGTGTTCAAAGCAGACTTATGTCGTTGAATATATTAGCATGGAATAATAAAATAGGACCGCAGTGCTATTTTGTTGGTTTGCGCACCGTGGTAATGATGAATAGGGACAGTTGTGGGTATTAGTATTCAGTTGTAAGAGGTGAAATTCTTAGATTAACGGAAGACTCACTACTGCGAAAGCATTTACCAAGGATGTTTTCA	0	0	0	0	0	0	0	0	0	0	0	0	0	0	0	0	0	0	0	0	0	0	0	0	0	0	0	0	0	0	0.00222937	0.00112344	0.00162232	0.00117914	0.00107586	0.00181942	0.00147806	0.00263723	0.00420811	0
ASV_578	Eukaryota	Alveolata	Ciliophora	Spirotrichea	Choreotrichida	Choreotrichida_X	Choreotrichida_XX	Choreotrichida_XX_sp.	AGCTCCAATAGCGTATATTAAAGTTGTTGCAGTTAAAAAGCTCGTAGTTGGATTTCTGGCAGGATGACAATACCGGCCGCCTGGCTTGTGTTGCGTTGTCCTACCATCCTTCTGTTAAACCTAGCGGAGTTTCATTACTTTCTAGGCAGCTCAGATATTTTACCTTGAGAAAATTAGAGTGTTTCAGGCAGGCTAGCGCCGGAATACATTAGCATGGAATAATAGAATAGGACTCATCATCTTTCTGTTGGTCTGAAGGTTGTGAGTAATGATTAATAGGGATAGTTGGGGGCATTAGTACTTAACTGTCAGAGGTGAAATTCTCAGATTTGTTAAAGACTAACTTATGCGAAAGCATTTGCCAAGGATGTTTTCA	0.00162434	0.00206289	0.00311442	0.000333043	0.000565684	0.00093255	0.000195145	0	0.000140186	0.000451895	0.000502242	0.000256775	0.000657848	0.000812162	0.000874155	0	0	0	0	0	0	0	0	0	0	0	0	0	0	0	0	0	0	0	0	0	0	0	0	0
ASV_579	Eukaryota	Rhizaria	Cercozoa	Filosa-Imbricatea	Filosa-Imbricatea_X	Novel-clade-2	Novel-clade-2_X	Novel-clade-2_X_sp.	AGCTCCAGTAGCGTATATTAATGTTGTTGCAGTTAAAAAGCTCGTAGTTGGATTTCTAGTCGTCTTGCTTGATCCGCGCCACTCGATGGTTGTGAGTATCTCTGTGAGACGCCTATCCTATCACTTCTTGATTCGGGTTCGTCCTGGGTCATGGGTGGTTCTTTTACTTTGAAAAAATTAGAGTGTTTAAAGCAGGCTTGCGCAATTGAATACATTAGCATGGAATAATAATATAGGACTTCGGTCTCTATTTTGTTGGTTTCTAGAACTGAAGTAATGATTGATAGGGATAGTTGGGGGTGCTAGTATTGAGCGGCCAGAGGTGAAATTCTTGGATTCGCTCAAGACTAACTTATGCGAAAGCATTCACCAAGGATGTCTTCT	0.000499797	0.000192793	0.000328586	0	0	0	0	0	0	0	0	0	0	0	0	0	0	0	0	0	0	0	0	0	0	0	0	0	0	0	0	0	0	0	0	0	0	0	0	0
ASV_580	Eukaryota	Stramenopiles	Ochrophyta	Bacillariophyta	Bacillariophyta_X	Polar-centric-Mediophyceae	Thalassiosira	Thalassiosira_sp.	AGCTCCAATAGCGTATATTAAAGTTGTTGCAGTTAAAAAGCTCGTAGTTGGATTTCTGGCAGGAGCGACCGGTCTCACACTCTGTGTGAGAACTCGTGTTGTCTCTGGCCATCCTTGGGGAGATCCTGTTTGGCATTAAGTTGTCGGGCAGGGGATACCCATCGTTTACTGTGAAAAAATTAGAGTGTTTAAAGCAGGCTTATGCCGTTGAATATATTAGCATGGAATAATAAGATAGGACTTTGGTACTATTTTGTTGGTTTGTGCACCAGAGTAATGATTAATAGGGACAGTTGGGGCTATTCGTATTCCATTGTCAGAGGTGAAATTCTTGGATTTCTGGAAGACGAACTACTGCGAAAGCATTTAGCAAGGATGTTTTCA	0	0	0	0	0	0	0	0	0	0	0	0	0	0	0	0.000141912	0	0.000403765	0.000140447	0	0.000208479	0.000296434	0.000446377	0.000579631	0.000421025	0.000436471	0.000558052	0.0002811	0	0	0	0.000189876	0	0.000460154	0.000765056	0.000767224	0.000141516	0.000293026	0.000310826	0.000414887
ASV_581	Eukaryota	Opisthokonta	Choanoflagellida	Choanoflagellatea	Acanthoecida	Stephanoecidae	Diaphanoeca	Diaphanoeca_grandis	AGCTCCAATAGCGTATATTAAAGTTGTTGCAGTTAAAAAGCTCGTAGTTGGATTTCTGTTACTGGAGGGGTGGTCCGCCTCACGGCGAGCACTGCTATCCTCTGTGACATCCTCTCAAAGTTTTAGCGGGTGCACTTAGTTGTGTGGCTGGTGAATTTGGGATCTTTACTTTGAAAAAATTAGAGTGTTCAAAGCAGGCTATTTGCTTGAATATATTAGCATGGAATAATGGAATAGGACTTTGGTTCTATTTTGTTGGTTTCTAGGACTGAAGTAATGATTAATAGGGACAGTTGGGGGCATTAGTATTTAATTGTCAGAGGTGAAATTCTTGGATTTATGAAAGACTAACTACTGCGAAAGCATTTGCCAAGGATGTTTTCA	0.00271765	0.00185082	0.00178579	0.0022943	0.00294627	0.00318399	0	0	0	0	0	0	0	0	0	0	0	0	0	0	0	0	0	0	0	0	0	0	0	0	0	0	0	0	0	0	0	0	0	0
ASV_582	Eukaryota	Stramenopiles	Stramenopiles_X	Oomycota	Oomycota_X	Peronosporales	NA	NA	AGCTCCAATAGCGTATATTAAAGTTGTTGCAGTTAAAAAGCTCGTAGTTGGATTTGTTGTGAGAGTTGAAATGGTTGACAAAGTCGATCGTTTTCATTCCACATTCTTTGTGTTGGCTTTGGGATGGCATTCAGTTGCTGCCTCAAATACACGCATCTTTTACTGTGAAAAAATTAGAGTGTTTAAAGCAGACGTTATTGTCGTTGAATACATTAGCATGGAATAATAATATATGACTCGATTGGTCTATTTTGTTGGTTTGCACATTTGAGTAATGATTAATAGGGACAGTTGGGGATATTCATATTTGAGCGTCAGAGGTGAAATTCTTGGATCGCTGAAAGATGAGCTAAGGCGAAAGCATTTATCAAGGATGTTTTCA	0	9.63967e-05	0.000242868	0	0.00074246	0	0.0034996	0.00468502	0.00678498	0	0.000179372	0	0	0	0	0	0	0	0	0	0	0	0	0	0	0	0	0	0	0	0	0	0	0	0	0	0	0	0	0
ASV_583	Eukaryota	Stramenopiles	Stramenopiles_X	MOCH	MOCH-3	MOCH-3_X	MOCH-3_XX	MOCH-3_XX_sp.	AGCTCCAATAGCGTATATTAAAGTTGTTGCAGTTAAAAAGCTCGTAGTTGGATTTCTGGTGGGAGCAGCAGGTCGGGCCTGAAAGGGTCGTGTACTATAGTCTGTCTCCGGCCATCCTTGGGGAGAACATAACTGGCATTCGGTTGTCGGTTTTGGGATCCTCATCTTTTACTGTGAAAAAATTAGAGTGTTCAAAGCAGGCCTCGGCCTCTGAATACATTAGCATGGAATAATAAGATAGGACTTTGGTGGTCTATTTTGTTGGTTTGCACGCCAAAGTAATGATTAATAGGGATAGTTGGGGGTATTCGTATTCAATTGTCAGAGGTGAAATTCTTGGATTTATGGAAGACGAACTACTGCGAAAGCATTTACCAAGGATGTTTTCA	0	0	0	0	0	0	0	0	0	0.000624045	0.00064574	0.000632061	0.000191374	0.000208247	0.000181428	0.00131591	0.00125213	0.0011556	0	0	0	0.00163039	0.00170788	0.00180709	0.000907835	0.00114861	0.000930086	0.000178882	0.000476345	0.000352892	0	0	0	0	0	0	0	0	0	0
ASV_585	Eukaryota	Alveolata	Dinoflagellata	Syndiniales	Dino-Group-I	Dino-Group-I-Clade-4	Euduboscquella	Euduboscquella_crenulata	AGCTCCAATAGCGTATATTAAAATTGTTGCGGTTAAAACGCTCGTAGTTGGATATCTGCCTAGGGGCCCCGGTCCTTCCCAGTGAAGAATACGCGGGGTTCTCCTTGGCGCTTGTTCAGGAAACGTGTTTGCACTTCATTGTGTGTCGCGTGACTTGAATCTTTACTTTGAGGAAATGAGAGTGTTTCAAGCAGGCTTTTGCCGTGAATATGATAGCATGGAATAATAGCATAGGACCCCTTTCCAAAGCTGTTGGTTTTTGGAACGAGGTAATCAGAATAAGGATAGTTGGGGGTATTCGTATTTAACTGTCAGAGGTGAAATTCTTGGATTTTTTAAAGACGAACTATTGCGAAGGCATCTGCCCAGGATGTTTTTG	0	0	0	0	0	0	0	0	0	0	0	0	0	0	0	0	0	0	0	0	0	0	0	0	0	0	0	0	0	0	0	0	0	0.000603952	0	0	0.00125792	0.00112327	0.00150631	0
ASV_586	Eukaryota	Rhizaria	Cercozoa	Filosa-Thecofilosea	Ventricleftida	CCW10-lineage	CCW10-lineage_X	CCW10-lineage_X_sp.	AGCTCCAGTAGCGTATATTAAAGTTGTTGCAGTTAAAAAGCTCGTAGTTGGATTTCTGGCATGCTGCGCCTGGCCCGCTAACGTTAGTTGGTGAGTGCTGGTGCGCGGTTGCCATCCTTCTAGAGAACGTGTCTACCCTTCACTGGGCCGGATTCGGGATCTAGATCATTTACTTTGAAAAAATTAGAGTGTTTAAAGCAGGCTTATGCTATGAATACATTAGCATGGAATAATAATATAGGACTTTGGTTCTATTTTGTTGGTTTCTAGGACTAAAGTAATGATTGATAGGGATAGTTGGGGGTGCTAGTATTTAACGGCCAGAGGTGAAATTCTTGGATTCGTTAAAGACTAACTTATGCGAAAGCATTCACCAAGGATGTCTTCT	0	0	8.5718e-05	0	0.000153206	0	0	0	0	0.000150632	0	9.87596e-05	0.000203335	0	0.000296883	0	0	0	0	0.000183835	0	0.000169391	0.000329931	0.00025572	0.00061838	0.000528359	0.000600979	0	0.000228645	0.000336852	0	0	0	0	0	0	0.00031448	0.000195351	0.000191278	0.000610128
ASV_587	Eukaryota	Alveolata	Dinoflagellata	Dinophyceae	Peridiniales	Heterocapsaceae	Heterocapsa	Heterocapsa_sp.	AGCTCCAATAGCGTATATTAAAGTTGTTGCGGTTAAAAAGCTCGTAGTTGGATTTCTGCCGAGGACGACCGGTCCGCCCTCTGGGTGAGCATCTGGCTCGGCCTGGGCATCTTCTTGGAGAACGTAGCTGCACTTGACTGTGTGGTGCGGTATCCAGGACTTTTACTTTGAGGAAATTAGAGTGTTTCAAGCAGGCACACGCCTTGAATACATTAGCATGGAATAATAAGATATGACCTCGGTTCTATTTTGTTGGTTTCTAGAGCTGAGGTAATGATTAATAGGGATAGTTGGGGGCATTCGTATTTAACTGTCAGAGGTGAAATTCTTGGATTTGTTAAAGACGGACTACTGCGAAAGCATTTGCCAAGGATGTTTTCA	0	0.000636218	0	0.000296039	0	0	0.00150912	0.00139365	0.00145793	0.0035506	0.00330045	0.0036146	0	0	0.000461818	0	0	0	0	0	0	0	0	0	0	0	0	0	0	0	0	0	0	0	0	0	0	0	0	0
ASV_588	Eukaryota	Stramenopiles	Ochrophyta	Chrysophyceae	Chrysophyceae_X	Chrysophyceae_Clade-H	Chrysophyceae_Clade-H_X	Chrysophyceae_Clade-H_X_sp.	AGCTCCAATAGCGTATACTAAAGTTGTTGCAGTTAAAAAGCTCGTAGTTGAATTTCTGGTCGTGAAAAGTGGTCCGTTCCGCAAGGAATGTGTACTGTCTATTCATGTCCATCCTCGGAGTTAGTGTGTATTACTTTAATCGGTCGTGCATGCAATACTTCGTCATTTACTGTGAGCAAAATAGAGTGTTCAAAGCAGGCTTATGCCGTTGAATATATTAGCATGGAATAATAAGATATGACTTTGGTCTATTTTGTTGGTTTGCACTCCAAAGTAATGATTAATAGGGATAGTTGGGGGTATTCGTATTCAATTGTCAGAGGTGAAATTCTTGGATTTATGGAAGACGAACTACTGCGAAAGCATTTACCAAGGATGTTTTCA	0.000249898	0.000212073	0.000185722	0.00157271	0.00176776	0.00165195	0.000143106	0.000163086	0.00019626	0	0	0	0	0	0	0	0	0	0	0	0	0	0	0	0	0	0	0	0	0	0	0	0	0	0	0	0	0	0	0
ASV_589	Eukaryota	Alveolata	Ciliophora	Spirotrichea	Choreotrichida	Strombidinopsidae	Strombidinopsis	Strombidinopsis_acuminata	AGCTCCAATAGCGTATATTAAAGTTGTTGCAGTTAAAAAGCTCGTAGTTTGATTTCTGGACGGGCGCTAACACCCGCTTGATAGTGTGGAGGCGGCGCCCGCCCATCCTTCTGTTAACGCCACCGGCATTCGTTTGCTGGCGGCGGGCTCAGATATTTTACCTTGAGAAAATTAGAGTGTTTCAGGCAGGCTTGCGCCTAGATACATTAGCATGGAATAATAGAATAGGACTTTGGCCTCTTCTGTTGGTCTGAGGGGTTAGAGTAATGATTAATAGGGATAGTTGGGGGCATTAGTACTTAACTGCTAGAGGTGAAATTCTCAGATTTGTTAAAGACTAACTTATGCGAAAGCATTTGCCAAGGATGTTTTCA	0	0	0.000885752	0	0.000318197	0.000732718	0.00131397	0.0058711	0.00546724	0	0	0	0	0	0	0	0	0	0	0	0	0	0	0	0	0	0	0	0	0	0	0	0	0	0	0	0	0	0	0
ASV_590	Eukaryota	Alveolata	Ciliophora	Spirotrichea	Tintinnida	TIN_01	Tintinnopsis	Tintinnopsis_major	AGCTCCAATAGCGTATATTAAAGTTGTTGCAGTTAAAAAGCTCGTAGTTGGATTTCTGGTAGAACGCTAAGTCTGTCCGAACGGATATGCACTAAGCTTCTGCCATCCTTCTGTTAACCTAGTAGCCCTCAAAAGCTGTTAGGAGCTCAGATATTTTACCTTGAGAAAATTAGAGTGTTTCAGGCAGGCCAGTGCCCGGATACATTAGCATGGAATAATAGAACAGGACTTTAATCTCTTCTGTTGGTCTGGGGGGATTGAAGTAATGATTAATAGGGATAGTTGGGGGCATTAGTACTTAACTGTCAGAGGTGAAATTCTCGGATTTGTTAAAGACTAACTTATGCGAAAGCATTTGCCAAGGATGTTTTCA	0	0	0	0	0	0	0	0	0	0	0	0	0	0	0	0	0.000253239	0	0.000660103	0.00185367	0.000701249	0.000232913	0.000271707	0.000153432	0.000473653	0	0	0	0	0	0.000300107	0	0.000193973	0.00071899	0	0.000416493	0	0	0.000239097	0.00146431
ASV_591	Eukaryota	Alveolata	Dinoflagellata	Syndiniales	Dino-Group-II	Dino-Group-II-Clade-10-and-11	Dino-Group-II-Clade-10-and-11_X	Dino-Group-II-Clade-10-and-11_X_sp.	AGCTCCAATAGCGTATATTAAAGTTGTTGCGGTTAAAAAGCTCGTAGTTGGATTTCTGTTGAGGACGGCCGGTCCGCACTATGTGCGTGTATCTGGTTCGGCCTTGGCATCCTCTTGAGGAACGTATCTGCGCTTGATTGCGTGGAGCGGTATTCAAGACTTTTACTTTGAGGAAATTAGAGTGTTCACGGCAGGCAAGCGCCTTGAATACGTTAGCATGGAATGATAATATAGGATCTTGGTTCTATTTTGTTGGTTTCTAGAGCTAAGGTAATGATTAATAGGGATAATTGGGGGCATTTGTATTAACGCGTCAGAGGTGGAATTCTTGGATTGCGTTACGACAAACTACTGCGAAAGCATTTGCCAAGGATGTTTTCA	0	0	0	0	0	0	0	0	0	0.000301263	0	0.000572806	9.56869e-05	0	0	0	0	0	0	0	0	0	0	0	0	0	0	0	0	0	0	0	0	0.000460154	0.000191264	0.000482255	0.00160385	0.00136745	0.00167368	0
ASV_592	Eukaryota	Archaeplastida	Chlorophyta	Ulvophyceae	Ulvales-relatives	Ulvales-relatives_X	Dilabifilum	Dilabifilum_arthropyreniae	AGCTCCAATAGCGTATATTTAAGTTGTTGCAGTTAAAAAGCTCGTAGTTGGATTTCGGGTGGGCTACGCCGGTCTCCTAACGGTTGTACTGGCGACGCCCGCCTTGCTGCCGGGGACGGGCTCCCGCCTTCATTGTCGGGACCCGGAATCGGCGACGTTACTTTGAGTAAATTAGAGTGTTCAAAGCAAGCCTACGCTCTGAATATAATAGCATGGGATAACACGACAGGACTCTGGCCTATCGTGTTGGTCTGTAGGACCAGAGTAATGATTAAGAGGGACAGTCGGGGGCATCCGTATTCCGTTGTCAGAGGTGAAATTCTTGGATTTACGGAAGACGAACATCTGCGAAAGCATTTGCCAAGGATGTTTTCA	0.00034361	0	0.000242868	0.000166522	3.53553e-05	0	0.000351261	0.000340998	0.00058878	0	0.000358744	0.000118511	0	0	0	0	0.000140689	4.17688e-05	0	0	9.47634e-05	0	3.88154e-05	3.40959e-05	0.000144727	0	0.000114472	0.000153327	3.81076e-05	9.62433e-05	0.000142908	0.000110761	0	0	7.1724e-05	0	0	0.000219769	0	0.000268456
ASV_593	Eukaryota	Stramenopiles	Ochrophyta	Bacillariophyta	Bacillariophyta_X	Polar-centric-Mediophyceae	Skeletonema	Skeletonema_sp.	AGCTCCAATAGCGTATATTAAAGTTGTTGCAGTTAAAAAGCTCGTAGTTGGATTTCTGGCAGGAGTGACCGGCCACACACACCGTGTGTGAGTTGTGCATTCTGGCCATCCTTGGTGAGATCCTGTTTGGCATTAAGTTGTCGGGCAGGGGATAACCATCGTTTACTGTGAAAAAATTAGAGTGTTTAAAGCAGGCTTATGCCGTTGAATATATTAGCATGGAATAATAAGATAGGACTTTGAGTCTATTTTGTTGGTTTGCGAGTCAAAGTAATGATTAATAGGGACAGTTGGGGGTATTCGTATTTCATTGTCAGAGGTGAAATTCTTGGATTTCTGAAAGACGAACTACTGCGAAAGCATTTACCAAGGATGTTTTCA	0	0.00123388	0.000928611	0	0.000530329	0.000599496	0.000533396	0.000400302	0	0.00202277	0.00147085	0.00158015	0.0016506	0.00106206	0.0012535	0	0.000379859	0.000292381	0	0	0	0	0	0	0	0	0	0	0	0	0	0	0	0	0	0	0.000204412	0	0	0
ASV_595	Eukaryota	Opisthokonta	Fungi	Chytridiomycota	Chytridiomycotina	Chytridiomycetes	Rhyzophidiales	Rhyzophidiales_sp.	AGCTCTAATAGCGTATATTAAAGTTGTTGCAGTTAAAAAGCTCGTAGTTGAACTTTGGGTCTGGCTAGGCGGTCCTCCGTAAGGAGCGCACTGCTAGGTCGGATCTTTCCTTCTGGCGAACTATTGTGCTATTCATTTAGTGCGATAGGGAACCAGGACTTTTACTTTGAAAAAATTAGAGTGTTTAAAGCAAGCTTACGCTTGAATACATTAGCATGGAATAATAAAATAGGACTTTGGTTTTATTTTGTTGGTTTTCAAGACCGAAGTAATGATTAATAGGGTCAGTTGGGGGCATACGTATTGCATCGTCAGAGGTGAAATTCTTGGATTGATGCAAGACGAACATCTGCGAAAGCATTTGCCAAGGATGTTTTCA	0	0	0	0	0	0	0	0	0	0	0	0	0	0	4.94805e-05	0	0	0	0	0	0	0	0	0	0	0	0	0	0	0	0	0	0	0.000143798	0	0	0	0	9.56389e-05	0
ASV_596	Eukaryota	Alveolata	Dinoflagellata	Dinophyceae	Gymnodiniales	NA	NA	NA	AGCTCCAATAGCGTATATTAAAGTTGTTGCGGTTAAAAAGCTCGTAGTTGGATTTCTGCCGAGGACGACCGGTCCGCCCTCTGGGTGAGCATCTGGCTCGGCTTGGGCATCTTCTTGGAGAACGTAGCTGCACTTGACTGTGTGGTGCGGTATCCAGGACTTTTACTTTGAGGAAATTAGAGTGTTTCAAGCAGGCACACGCCTTGAATACGTTAGCATGGAATAATAAGATAGGACCCCAGTTCTATTTTGTTGGTTTCTAGAGCTGAGGTAATGATTAATAGGGATAGTTGGGGGCATTCGTATTTAACTGTCAGAGGTGAAATTCTTGGATTTGTTAAAGACGGACTACTGCGAAAGCATTTGCCAAGGATGTTTTCT	0	0	0	0	0	0	0	0	0	0	0	0	0	0	0	0	0	0	0.000323029	0.000398309	0.00028429	0	0	0	0	0	0	0	0	0	0.000443015	0.000316461	0.000440847	0.000949067	0.00047816	0.00184134	0.000408824	0	0	0.000317267
ASV_597	Eukaryota	Stramenopiles	Ochrophyta	Chrysomerophyceae	Chrysomerophyceae_X	Chrysomerophyceae_XX	Chrysowaernella	Chrysowaernella_hieroglyphica	AGCTCCAATAGCGTATATTAAAGTTGTTGCAGTTAAAAAGCTCGTAGTTGGATTTCTCGCACGAGGGCTTGGCCGCGGTCTCACGACCGTCGCGCCGTGGCTTCTTGTGCGTTCCTCGGCCGGGTCCGTGGTGGCATTAGGTTGTCGTCGCGGGGAAGGTCGTCGTTTACTGTGAAAAAATTAGAGTGTTCAAAGCGAGGCTTATGCCATTGGATACATTAGCATGGAATAATAAGATAGGACCTCGGTGTTTTTATTTTGTTGGTTTGCACGCCAAGGTAATAGTTAATAGGGATAGTTGGGGGTATTCGTATTCAATTGTCAGAGGTGAAATTCTTGGATTTATGGAAGACGAACTACTGCGAAAGCATTTACCAAGGATGTTTTCA	0	0	0	0	0	0	0	0	0	0	0	0	0	0	0	0.000477339	0.000576823	0.000556917	0.000351119	0.000520865	0.000416959	0.000317608	0.000524007	0.000306864	0.000263141	0.000206749	0.000300489	0	0.000228645	0.000481217	0.000114327	0	0.000158705	0	7.1724e-05	0	0.000141516	0	0	0.000244051
ASV_598	Eukaryota	Archaeplastida	Chlorophyta	Pyramimonadales	Pyramimonadales_X	Pyramimonadales_XX	Pyramimonas	Pyramimonas_australis	AGCTCCAATAGCGTATATTTAAGTTGTTGCAGTTAAAAAGCTCGTAGTTGGATTTCGGATGTGAACGACCGGTCCGCCGTTGCGGTGTGCACTGGACGTTTGTATCTTGTTGTCGGGGACGCGCACCTTGCCTTAACTGGTCGGGACGCGGAGTCGGCGCTGTTACTTTGAAAAAATTAGAGTGTTCAAAGCAGGCAACCGCTCTGAATACATTAGCATGGAATAACGCTATAGGACTCTGGTCTTATTGTGTTGGTCTTCGAGACCGGAGTAATGATTAAGAGGGACAGTTGGGGGCATTCGTATTTCATTGTCAGAGGTGAAATTCTTGGATTTATGAAAGACGAACTTCTGCGAAAGCATTTGCCAAGGATGTTTTCA	0	0	0	0	0	0	0	0	0	0	0	0	0	0	0	0	0	0	0	0	0	0	0	0	0	0	0	0	0	0	0	0	0	0	0	0	0	0	0	0
ASV_599	Eukaryota	Stramenopiles	Ochrophyta	Bolidophyceae	Parmales	Parmales_env_2	Parmales_env_2_X	Parmales_env_2_X_sp.	AGCTCCAATAGCGTATATTAAAGTTGTTGCAGTTAAAAAGCTCGTAGTTGGATTTCTGGTGGGGGTGTTTGGCCGGCTCAATGAGTTTTGCGCCTATACGTCTCCGCCATCCTTGGGGAAAACTTGCTTGGCATTAGGTTGTCGAGTTTGGGATCCCCATCGTTTACTGTGAAAAAATTAGAGTGTTCAAAGCAGGCTTATGCCGTTGAATACATTAGCATGGAATAATAAGATAGGACCTTGGTACTATTTTGTTGGTTTGCGTACCTAGGTAATGATTAATAGGGACAGTTGGGGGTATTCGTATTCAATTGTCAGAGGTGAAATTCTTGGATTTATGGAAGACGAACTACTGCGAAAGCATTTACCAAGGATGTTTTCA	0	0.000154235	8.5718e-05	0.000111014	0.000141421	0.00018651	0.000156116	0.000415128	0.000560742	0	0	0	0	0	0	0	0.00012662	0	0	0	0	0	0	0	0	0	0	0	0	0	0	0	0	0	0	0	0	0	0	0
ASV_600	Eukaryota	Stramenopiles	Ochrophyta	Dictyochophyceae	Dictyochophyceae_X	Pedinellales	Pseudopedinella	Pseudopedinella_sp.	AGCTCCAATAGCGTATATTAATGTTGTTGCAGTTAAAAAGCTCGTAGTTGGATTTCTGGATTGAACGGCTGGCCTTGCGCGCAAGCGTTCGTGTCGGCTTCTTCGATCCATCCTCAGGGGAACTGGCACTGGTATTAACGTATCGGTGTCAGAACGCCTGTCGTTTACTGTGAACAAATTAGAGTGTTCAAAGCAAGGTGTACTTGAATACATTAGCATGGAATAATAAGATAGGACTTTGGTGGTTCTTTTTGATATTTTGTTGGTTTGCACGCCAAAGTAATGATTAATAGGAGCAGTTGGGGGTATTCGTATTCAATTGTCAGAGGTGAAATTCTTGGATTTATAGAAGACGAACTACTGCGAAAGCATTTACCAAGGATGTTTTCA	0.000437322	0.000616939	0.000914325	0.0022943	0.00351196	0.00270439	0.000169125	0.000192738	0.000140186	0.000322782	0.000179372	0.000493798	0	0	0	0	0	0	0	0	0	0	0	0	0	0	0	0	0	0	0	0	0	0	0	0	0	0	0	0
ASV_601	Eukaryota	Rhizaria	Cercozoa	Filosa-Chlorarachnea	Chlorarachnida	Minorisa-lineage	Minorisa-lineage_X	Minorisa-lineage_X_sp.	AGCTCCAATAGCGTATATTAATGTTGTTGCAGTTAAAAAGCTCGTAGTTGGATATCTGGCCTTTGCGTTGACGACCCGCCGCTTTGCGGATGAGTGTTGGAGACGTGGGTCTATTTTCCGGTTGGTGTCTATTCCACTTTATTGGGGCGTAGTTCACGATCCGGATCGTTTACTTTGAAAAAATTCGAGTGTTCATAGCAGGCTTACGCCGTGAAGATCGCAGCATGGAATAATAACATAGGACTTGGCGTTCTATTTTGTTGGTTCTGGGACCTAAGTAATGATTGATAGGGACAGTTGGGGGTGCTGCTATAGACTGGCCAGAGGTGAAATTCTAAGACTCAGTCTAGAGCAACTTATGCGAAAGCATTCACCAAGGATGTCTTCT	0	0	7.14316e-05	0.000111014	0.000294627	0.000293087	0.000182135	0.00014826	0.000168223	0.0011405	0.000825112	0.000770325	0	0.000124948	0.000197922	0.00024512	0.000253239	0	0	0	0	0.000127043	0	0	0	0	0	0	0	0	0	0	0	0	0	0	0	0	0	0
ASV_602	Eukaryota	Hacrobia	Haptophyta	Prymnesiophyceae	Prymnesiales	Chrysochromulinaceae	Chrysochromulina	Chrysochromulina_sp.	AGCTCCAATAGCGTATATTAAAGTTGTTGCAGTTAGAACGCTCGTAGTCGGATTTCGGGGCGGGCCGACCGGTCTGCCGATGGGTACGCACTGGTCGGCGCGTCCTTCCTTCCGGAGACCGTGCCTACTCTTAACTGAGCGGGGGCGGGAGACGGATCGTTTACTTTGAAAAAATCAGAGTGTTTCAAGCAGGCAGCTCGCTCTTGCATGGATTAGCATGGGATAATGAAATAGGACTTTGGTGCTATTTTGTTGGTTTCGAACACCGAAGTAATGATTAACAGGGACAGTCAGGGGCACTCGTATTCCGCCGAGAGAGGTGAAATTCTCAGACCAGCGGAAGACGAACCACTGCGAAAGCATTTGCCAGGGATGTTTTCA	0	0.000539821	0.00042859	0	0.000117851	0.00055953	0.000481357	8.89561e-05	0.000700928	0.000322782	0.00172197	0.000138263	0.000203335	0	0.000412337	0.000154813	0	0	0	0	0	0.000338782	5.8223e-05	8.52399e-05	0	0	0	0.000766636	0.000438237	0.000481217	0.000285816	0.000300638	0	0	0	0.000504176	0	0	0	0
ASV_603	Eukaryota	Alveolata	Dinoflagellata	Dinophyceae	Dinophysiales	Oxyphysiaceae	Phalachroma	Phalacroma_porodictyum	AGCTCCAATAGCGTATATTAAAGTTGTTGCGGTTAAAAAGCTCGTAGTTGGATTTCTGTTGAGGACGACCGGTCCGCCCTCTGGGTGAGTATCTGGCTTGGCCTTGGCATCTTCTTGGAGCACGTAGCTGCACTTGACTGTGTGGTGCGGTATCCAGGACTTTTACTTTGAGGAAATTAGAGTGTTTCAAGCAGGCATACGCCTTGAATACATTAGCATGGAATAATAAGATAGGGCCTTGGTTCTATTTTGTTGGCTTCTAGAGCCGAGGTAATGATTAATAGGGATAGTTGGGGGCATTTGAATTTAACTGTCAGAGGTGAAATTCTTGGATTTGTTAAAGACAGACTACTGCGAAAGCATTTGCCAAGGATGTTTTCA	0.00103083	0.000385587	0.000442876	0.000222029	0.000235702	0	0.000247183	0.000252042	0.000560742	0	0	0	0	0	0	0	0	0.000250613	0	0	0	0	0	0	0.000210512	0	0.000414962	0	0	0.000240608	0	0	0	0	0	0.000832986	0.000330204	0.00041512	0.00083684	0
ASV_604	Eukaryota	Alveolata	Ciliophora	Spirotrichea	Strombidiida	Strombidiidae_K	Strombidiidae_K_X	Strombidiidae_K_X_sp.	AGCTCCAATAGCGTATATTAAAGTTGTTGCAGTTAAAAAGCTCGTAGTTGGATTTCTGGGAAGGCGCCAATGCTAGCTTCTTGCTTTCGCAACGGCACCTTTCCATCCTTCTGTTAGCGCCTCTTGGCATTCATTTGCTGGTGGCGGGCTCAGATATTTTACCTTGAGAAAATTAGAGTGTTTCAGGCAGGCTACGCCGGAATACATTAGCATGGAATAATGGAATAGGACTGAGGTCTCTTTGTTGGTTTGAGGGACTCCAGTAATGATTAATAGGGACAGTTGGGGGCATTAGTATTTATTAGTCAGAGGTGGAATTCTATGATTTGATAAAGACTAACTTATGCGAAAGCATTTGCCAAGGATGTTTTCA	0	0	0	0	5.89254e-05	0	0	0	0	0	0	0	0	0	0	0.000477339	0.00115365	0.00112776	0.00189604	0.0021141	0.0021227	0	0	0	0	0	0	0	0	0	0	0	0	0	0	0	0	0	0	0.000244051
ASV_606	Eukaryota	Rhizaria	Cercozoa	Filosa-Imbricatea	Marimonadida	Marimonadida_X	Pseudopirsonia	Pseudopirsonia_mucosa	AGCTCCAGTAGCGTATATTAAAGTTGTTGCAGTTAAAAAGCTCGTAGTTGGATTTCTGGTTTGGCGAACCTGACCCGCTTCTATTTGAAGTGTGTGTCGGCCGTTGCCTACCATCCTTCCAGAGAACTTTGCCTCCCCTTCATTGGGATGGGCTAGCGATCTGGAACTTTTACTTTGAAAAAATTAGAGTGTTCAAAGCAGGCTTTGCGCTATGAATACATTAGCATGGAATAATAATTTAGGACTACGGTTCTATTTTGTTGGTTTCTAGAACTGAAGTAATGATTGATAGGGATAGTTGGGGGTGCTAGTATTCAGCGGCCAGAGGTGAAATTCTTGGATTCGCTGAAGACTAACTTATGCGAAAGCATTCACCAAGGATGTCTTCT	0.00128073	0.00113748	0.00120005	0.000277536	0.00071889	0.000905906	0.0025629	0.00320242	0.00342053	0	0	0	0	0	0	0	0	0	0	0	0	0	0	0	0	0	0	0	0	0	0	0	0	0	0	0	0	0	0	0
ASV_607	Eukaryota	Stramenopiles	Ochrophyta	Bacillariophyta	Bacillariophyta_X	Araphid-pennate	Thalassionema	Thalassionema_sp.	AGCTCCAATAGCGTATATTAAAGTTGTTGCAGTTAAAAAGCTCGTAGTTGGATTTGTGGTCTGGATGGTTCGGTCCTATGCTTGTTGCGTGGGTACGTGAGCCGTTCGTCCATCCTTGGGTGGAATCTGTGTGGCATTAGGTTGTCGTGCAGGGGATGCCCATCGTTTACTGTGAAAAAATTAGAGTGTTCAAAGCAGGCTTATGCCGTTGAATATATTAGCATGGAATAATGAGATAGGACCCTGGTACTATTTTGTTGGTTTGCGCACCGAGGTAATGATTAATAGGGACAGTTGGGGGTATTCGTATTCCATTGTCAGAGGTGAAATTCTTGGATTTTTGGAAGACGAACTACTGCGAAAGCATTTACCAAGGATGTTTTCA	0	0	0	0	0	0	0	0	0	0	0	0	0	0	0	0	0	0	0	0	0	0	0	0	0	0	0	0	0	0	0	0	0.000229241	0	0.000884596	0.00103027	0	0	0	0
ASV_608	Eukaryota	Alveolata	Dinoflagellata	Dinophyceae	Gymnodiniales	Gymnodiniaceae	Gyrodinium	Gyrodinium_sp.	AGCTCCAATAGCGTATATTAAAGTTGTTGCGGTTAAAAAGCTCGTAGTTGGATTTCTGCTGAGGACGACCGGTCCGCCCTCTGGGTGAGCATCTGGCTCGGCCTTGGCATCTTCTTGGAGAACGTATCTGCACTTGACTGTGTGGTGCGGTATCCAGGACTTTTACTTTGAGGAAATTAGAGTGTTTCAAGCAGGCGCACGCCTTGAATACATTAGCATGGAATAATAAGATAGGACCTTGGTTCTATTTTGTTGGTTTCTAGAGCTGAGGTAATGATTAATAGGGATAGTTGGGGGCATTCGTATTTAACTGTCAGAGGTGAAATTCTTGGATTTGTTAAAGACGGACTACTGCGAAAGCATTTGCCAAGGATGTTTTCA	0.000124949	5.7838e-05	0.000185722	5.55072e-05	4.71403e-05	6.66107e-05	7.80579e-05	0.000177912	0.000140186	6.45564e-05	0.000825112	7.90077e-05	0	0	0	0	0	0	0.000379208	0.000275752	0.000265337	0	0	0	0	0	0	0	0	0	8.57449e-05	0.00036393	0.00031741	0	0	0.000197286	0.000613236	0.00041512	0.000454285	0
ASV_609	Eukaryota	Stramenopiles	Ochrophyta	Bacillariophyta	Bacillariophyta_X	Polar-centric-Mediophyceae	Chaetoceros	Chaetoceros_socialis	AGCTTCAGTAGCGTATATTAAAGTTGTTGCAGTTAAAAAGCTCGTAGTCGCATTTCTGGTGAGAGGATCCGGTCCGACCTTAGGGTGGGTTCTTGGATCTCTCTCGCCATCCTTGAGTGGTCCTCTCTGGCATTAGTTTGTTGGAGTGATAGCCGCTCATCGTTTACTGTGAGAAAATTAGAGTGTTCAAAGCAGGCTTATGCCGTTGAATATATTAGCATGGAATAATAAGATAGGACCTCGGTACTATTTTGTTGGTTTGCGCACCAAGGTAATGATGAACAGGGACAGTTGGGGGTATTTGTATTTCGTTGTCAGAGGTGAAATTCTTAGATTTACGAAAGACAAACTACTGCGAAAGCATTTACCAAGGATGTTTTCA	0.000281136	0.000308469	0.000342872	0.000832609	0.00240416	0.00107909	0.000793589	0.000711649	0.000953262	0.000258226	0	0.000375286	0.000107648	0	0	0	0.000140689	0.000139229	0	0	0	0	0	0	0.000184198	0.000137833	0	0	0	0.000128324	0	0	0	0.000201317	0	0.000219207	0.000188688	0	0	0
ASV_610	Eukaryota	Opisthokonta	Choanoflagellida	Choanoflagellatea	Acanthoecida	Stephanoecidae_Group_H	Diaphanoeca	Diaphanoeca_grandis	AGCTCCAATAGCGTATATTAAAGTTGTTGCAGTTAAAAAGCTCGTAGTTGGATTTCTGTTACTGGAGGGGTGGTCCGCCTCACGGCGAGCACTGCTATCCTCTGTGACATCCTCTCAAAGTTTTAGCGGGTGCACTTAGTTGTGTGGCTGTTGAATTTGGGATCTTTACTTTGAAAAAATTAGAGTGTTCAAAGCAGGCTATTTGCTTGAATATATTAGCATGGAATAATGGAATAGGACTTTGGTTCTATTTTGTTGGTTTCTAGGACTGAAGTAATGATTAATAGGGACAGTTGGGGGCATTAGTATTTAATTGTCAGAGGTGAAATTCTTGGATTTATGAAAGACTAACTACTGCGAAAGCATTTGCCAAGGATGTTTTCA	0.00287383	0.00235208	0.00225724	0.00179473	0.00200346	0.00285094	0	0	0	0	0	0	0	0	0	0	0	0	0	0	0	0	0	0	0	0	0	0	0	0	0	0	0	0	0	0	0	0	0	0
ASV_611	Eukaryota	Hacrobia	Telonemia	Telonemia_X	Telonemia_XX	Telonemia-Group-2	Telonemia-Group-2_X	Telonemia-Group-2_X_sp.	AGCTCCAATAGCGTATATTAAAGTTGTTGCAGTTAAAAAGCTCGTAGTTGGAGTTCAGAGTGAGCTCAGCCGGTCGGGATTATGTCTCAGAACTGGTTGACTCTCTCTTGTTTGTGGATCCTGTTCGGAGTTAACTCTTCGGATGTGGAGTCCACATCGTTTACCTTGAAAAAATTAGAGTGTTCAAAGCAGGCGTTTGCTTGAATATATTAGCATGGAATAATGGAATAGGACGCTGGTTCTATTTTGTTGGTTTTGAGAACCAGAGTAATGATTAATAGGGACAGTTGGGGGCATTCATATTTCATTGTCAGAGGTGAAATTCTTGGATTTATGAAAGATGAACTTCTGCGAAAGCATTTGCCAAGGATGTTTTCA	0.000749695	0.000655498	0.00070003	0	0	2.66443e-05	0.00037728	0.00029652	0	0.00191517	0.0016861	0.00233073	0.000179413	0.000562266	0.000412337	0.000503141	0.000534616	0.000431611	0	0	0	0	0	0	0.000249984	0	0	0	0	0	0	0	0	0	0	0	0	0	0	0
ASV_612	Eukaryota	Stramenopiles	Stramenopiles_X	MAST	MAST-12	MAST-12D	MAST-12D_X	MAST-12D_X_sp.	AGCTCCAATAGCGTATATTAAAGTTGTTGCAGTTAAAAAGCTCGTAGTCGTATTTCTAGATTGAGCATATTGTCCGGGCGTATTGCGTCTGTGTACATTGTTGTCTCGATCTATCCTTGTGGAGAGCTAGTTTGGCCTTAATCGGTTGAGCTAGGGATCTGCATCATTTACTGTGAAAAAATTAGAGTGTTTAAAGCAGGCATTTGCTGTGAATACATTAGCATGGAATAATAAGATAGGACTTTGGTACTATTTTGTTGGTTTGCATACCAAGGTAATGATGAATAGGGACAGTTGGGGGTATTCATATTTAGTTGTCAGAGGTGAAATTCTTGGATTTACGAAAGATGAACTTATGCGAAAGCATTTACCAAGGATGTTTTCA	0	0	0	0	0	0	0	0	0	0	0	0	0	0	0	0	0	0	0.000112358	0.000153196	0.000208479	0.000169391	9.70384e-05	0.000102288	0.000999934	0.00075808	0.000858541	0.000689972	0.000724044	0.000898271	0.000128617	6.32921e-05	0.000123437	8.62788e-05	0.00023908	0.000284969	0	0.000293026	0.000119549	0.000390482
ASV_613	Eukaryota	Stramenopiles	Ochrophyta	Bacillariophyta	Bacillariophyta_X	Polar-centric-Mediophyceae	Thalassiosira	Thalassiosira_punctigera	AGCTCCAATAGCGTATATTAAAGTTGTTGCAGTTAAAAAGCTCGTAGTTGGATTTCTGGCAGGAGCGACCGGTCAAGCACTCTGTGCCTGAACTTGCGTTGTCTCTGGCCATCCTTGGGGAGATCCTATTTGGCATTAAGTTGTCGGGTAGGGGATACCCATCGTTTACTGTGAAAAAATTAGAGTGTTTAAAGCAGGCTTATGCCGTTGAATATATTAGCATGGAATAATAAGATAGGACTTCGGAACTATTTTGTTGGTTTGCGTTACGAAGTAATGATTAATAGGGACAGTTGGGGGTATTCGTATTTCATTGTCAGAGGTGAAATTCTTGGATTTCTGAAAGACGAACTACTGCGAAAGCATTTACCAAGGATGTTTTCA	0	0	0	0	0	0	3.9029e-05	5.93041e-05	0	4.30376e-05	3.58744e-05	5.92557e-05	0	0	0	0	1.40689e-05	0	7.02237e-05	4.59587e-05	7.58107e-05	0.000127043	0.000194077	0.000375055	0.00013157	0.000482415	0.000171708	7.66636e-05	0.000381076	0.000112284	0.000500179	0.00088609	0.000599552	0.00103535	0.0015062	0.000811066	0.000125792	0.000146513	0.000239097	0.000122026
ASV_614	Eukaryota	Rhizaria	Cercozoa	Filosa-Thecofilosea	Cryomonadida	Cryothecomonas-lineage	Cryothecomonas	Cryothecomonas_aestivalis	AGCTCCAAGAGCGTATATTAAAGTTGTTGCAGTTAAAAAGCTCGTAGTTGGATTTCTGGTACAATGCGCCTGGCCCGCAATATGTGAGTGCCGGTGCGCGTTTGCCATCCTTCTAGAAAACGTTTCTACCCGGGTAACTGGGCCGGACTCGCGATCTAGATCTTTTACTTTGAAAAAATTAGAGTGTTTAAAGCAGGCTTTTGCTGTGAATACATTAGCATGGAATAATAATCTAGGACTTCGGTTCTATTTTGTTGGTTTCTAGTACTGAAGTAATGATTGATAGGGATAGTTGGGGGTGCTAGTATTGGCCGGCCAGAGGTGAAATTCTTGGATTCGGTCAAGACTAACTTATGCGAAAGCATTCACCAAGGATGTCTTCT	0	0	0	0	0	0	0	0	0	0	0	0	0	0	0	0.00161263	0.00195557	0.00250613	0	0	0	0	0	0	0	0	0	0	0	0	0	0	0	0.00069023	0	0.000548017	0	0	0	0
ASV_615	Eukaryota	Alveolata	Dinoflagellata	Syndiniales	Dino-Group-II	Dino-Group-II-Clade-5	Dino-Group-II-Clade-5_X	Dino-Group-II-Clade-5_X_sp.	AGCTCCAATAGCGTATATTAAAGTTGTTGCGGTTAAAAAGCTCGTAGTTGGATTTCTGCTGAGAGTGGCCGGTCTACCTTTTGGGTAAGTATCTGGATTACTCTTGGCATCCTCTCGGAAAACGTTTCTGCGCTTGATTGCGTGGTACGGGGTTCGAGACTTTTACTTTGAGGAAATTAGAGTGTTCACGGCAGGCATACGCCTTGAATATATTAGCATGGAATAATACTATAGGATTTCGGTTCTATTTTGTTGGTTTCTAGAGCTGAAATAATGATTAATAGGGACAATTGGGGGCATTCGTATTGACGAGTCAGAGGTGAAATTCTTGGATTTCGTCACGACGAACTACTGCGAAAGCATTTGCCAAGGATGTTTTCA	0	0	0	0	0	0	0	0	0	0	0	0	0	0	0	0	0	0	0	0	0	0	0.000116446	0.000136384	0.000960463	0.000735108	0.000629597	0	0	0	0.0021722	0.00235763	0.0021337	0.00138046	0.00095632	0.00120564	0.000251584	0.000122094	0.000263007	0
ASV_616	Eukaryota	Alveolata	Dinoflagellata	Dinophyceae	Peridiniales	Kryptoperidiniaceae	Kryptoperidinium	Kryptoperidinium_foliaceum	AGCTCCAATAGCGTATATTAAAGTTGTTGCGGTTAAAAAGCTCGTAGTTGGATTTCTGCCGGGGACGACCGGTCCGCCTTTCGGGTGAGCATCTGGTTCGGCCTTGGCATATTTTTGGCAAACGCTTCTGCACTTGACTGTGCGGTGCGGTGGTCAAGAGCTTTACTTTGAGGAAATTAGAGTGTTCTAAGCAGGCATCTGCCTTGAATACATTAGCATGGAATAATGATATAGGACTTCGGTTCTATTTTGTTGGTTTCTAGAGCTGAGGTAATGATTAATAGGGATGGTCGGGGGCATTCGTATTTAATTGTCAGAGGTGAAATTCTTGGATTCGTTAAAGACGGACGACTGCGATAGCATTTGCCAAGGATGTTTTCA	0.00274888	0.00179298	0.0029287	0.000277536	0.000530329	0.000159866	0.0017563	0.00171982	0.00213082	0.000451895	0.000107623	0	0	0	0	0	0	0	0	0	0	0	0	0	0	0	0	0	0	0	0	0	0	0	0	0	0	0	0	0
ASV_617	Eukaryota	Rhizaria	Cercozoa	Filosa-Imbricatea	Filosa-Imbricatea_X	Novel-clade-2	Novel-clade-2_X	Novel-clade-2_X_sp.	AGCTCCAGTAGCGTATACTAATGTTGCTGCAGTTAAAAAGCTCGTAGTTGGATTTCTGGGTGATATTCTCGGTCCGTCCGGTTTACCGGTATGAGTATCGAATTATATCTCTCATCCTAGATATTATCTTGGGGCTTGCTCCTTGGTTTTATCTTCTTTTACTTTGAAAAAATTAGAGTGTTCAAAGCAGGCTTGCGCAATGAATACATTAGCATGGAATAATAATATAGGACTTCGGTTCTATTTTGTTGGTTTCTAGAATTGAAGTAATGATTGATAGGGATAGTTGGGGGTGCTAGTATTGAGTGGCCAGAGGTGAAATTCTTGGATTCACTCAAGACTAACTTATGCGAAAGCATTCACCAAGGATGTCTTCT	0	0	0	0	0	0	0	0	0	0	0	0	0	0	0	0.000335428	0.000211033	0.000222767	9.83132e-05	0.000183835	0	0	0	0.00017048	0.000276298	0.000114861	0.000200326	0	0	0	0	0	0	0	0	0	0	0	0	0
[truncated: 7,574 more rows]
[truncated: 56 more columns]
