# Supplementary material for: Temporal Variability and Ecological Interactions of Parasitic Marine Syndiniales in Coastal Protist Communities
Source: mSphere. 2020 May 27;5(3):e00209-20. doi: 10.1128/mSphere.00209-20 (PMC7253595; doi:10.1128/mSphere.00209-20)
Supplement: TABLE S3 [file mSphere.00209-20-st003.xlsx]

## Sheet: Total 18S network
ASV		Class		Species
Node 1	Node 2	Node 1	Node 2	Node 1	Node 2	Edge type	# Methods	Method	Method scores	q-value
ASV 250	ASV 5	Acantharea	Mamiellophyceae	Acantharea_XXX_sp.	Bathycoccus_prasinos	mutualExclusion	3	correl_pearson|correl_spearman|sim_mutInfo	-0.4003445360069662|-0.7315425302969498|0.4064801930570181	9.05415e-15
ASV 250	ASV 3	Acantharea	Syndiniales	Acantharea_XXX_sp.	Dino-Group-I-Clade-1_X_sp.	copresence	5	correl_spearman|dist_kullbackleibler|dist_bray|sim_mutInfo|correl_pearson	0.8478120621385752|1.0565536373559243|0.3384210370083932|0.6774382392823037|0.6180735308481896	0
ASV 250	ASV 13	Acantharea	Cryptophyceae	Acantharea_XXX_sp.	Geminigera_cryophila	mutualExclusion	5	dist_kullbackleibler|sim_mutInfo|dist_bray|correl_spearman|correl_pearson	14.01218386562586|0.49380224783379667|0.87998777793211|-0.6806521909843759|-0.37566685350687856	0
ASV 250	ASV 20	Acantharea	Dinophyceae	Acantharea_XXX_sp.	Akashiwo_sanguinea	copresence	4	sim_mutInfo|correl_pearson|dist_kullbackleibler|correl_spearman	0.41266612367912314|0.5081916364055304|1.7054782866436686|0.7711661355912683	0
ASV 250	ASV 401	Acantharea	Chlorophyceae	Acantharea_XXX_sp.	Tetracystis_aplanospora	copresence	5	dist_bray|correl_spearman|sim_mutInfo|correl_pearson|dist_kullbackleibler	0.363427464728743|0.7931084560788078|0.5845471870473964|0.5727224215104794|1.257147352785956	0
ASV 250	ASV 23	Acantharea	Cryptophyceae	Acantharea_XXX_sp.	Teleaulax_acuta	mutualExclusion	2	correl_spearman|correl_pearson	-0.6351377610007032|-0.4660609162072077	3.74105e-08
ASV 250	ASV 24	Acantharea	Dinophyceae	Acantharea_XXX_sp.	Gyrodinium_dominans	mutualExclusion	4	dist_kullbackleibler|dist_bray|sim_mutInfo|correl_spearman	15.914433078868672|0.9525209674822466|0.7073237144604851|-0.8891966002166969	0
ASV 250	ASV 26	Acantharea	Cryptophyceae	Acantharea_XXX_sp.	Teleaulax_gracilis	mutualExclusion	2	correl_pearson|correl_spearman	-0.38417821336333335|-0.5698010728191703	4.31202e-07
ASV 250	ASV 412	Acantharea	MAST	Acantharea_XXX_sp.	MAST-12A_X_sp.	copresence	5	correl_pearson|sim_mutInfo|correl_spearman|dist_bray|dist_kullbackleibler	0.4889463430105637|0.40751735926021215|0.6734724965439661|0.41334055042341866|2.2090241062383433	0
ASV 250	ASV 32	Acantharea	Dinophyceae	Acantharea_XXX_sp.	Gyrodinium_sp.	copresence	3	dist_kullbackleibler|correl_spearman|sim_mutInfo	1.528204229603348|0.7999371283156|0.620742552508645	0
ASV 250	ASV 34	Acantharea	Cryptophyceae	Acantharea_XXX_sp.	Falcomonas_daucoides	mutualExclusion	3	correl_pearson|sim_mutInfo|correl_spearman	-0.50038284880238|0.5400434815027406|-0.8141063180359034	1.25529e-10
ASV 250	ASV 46	Acantharea	Bacillariophyta	Acantharea_XXX_sp.	Thalassiosira_sp.	copresence	5	sim_mutInfo|dist_kullbackleibler|correl_pearson|dist_bray|correl_spearman	0.6146033174639127|1.3902250839990464|0.6124918590610177|0.37980385458115007|0.8564343977503263	0
ASV 250	ASV 47	Acantharea	Bacillariophyta	Acantharea_XXX_sp.	Thalassiosira_sp.	mutualExclusion	3	sim_mutInfo|correl_pearson|correl_spearman	0.40946529123842845|-0.4292431170625882|-0.7019788157571587	8.59439e-10
ASV 250	ASV 63	Acantharea	Dinophyceae	Acantharea_XXX_sp.	Gyrodinium_dominans	copresence	5	dist_bray|correl_spearman|correl_pearson|dist_kullbackleibler|sim_mutInfo	0.31585514828504146|0.8646658336569041|0.6309790052452152|0.9007916187557534|0.6216903696702323	0
ASV 250	ASV 68	Acantharea	Bacillariophyta	Acantharea_XXX_sp.	Thalassiosira_sp.	mutualExclusion	3	dist_bray|correl_spearman|sim_mutInfo	0.8652174502775654|-0.635606018722248|0.4038891385510759	0.0430376
ASV 250	ASV 69	Acantharea	Spirotrichea	Acantharea_XXX_sp.	Strombidium_sp.	mutualExclusion	4	dist_kullbackleibler|correl_spearman|dist_bray|sim_mutInfo	18.10210693294621|-0.6880861356739613|0.944715568897256|0.5143071208392542	1.76231e-12
ASV 250	ASV 75	Acantharea	Spirotrichea	Acantharea_XXX_sp.	Strombidiidae_H_X_sp.	copresence	5	correl_spearman|correl_pearson|dist_bray|sim_mutInfo|dist_kullbackleibler	0.9761395318679893|0.9357279157552788|0.1355459436763936|1.0006148292029053|0.12898378861121218	0
ASV 250	ASV 109	Acantharea	Bacillariophyta	Acantharea_XXX_sp.	Thalassiosira_hendeyi	copresence	3	sim_mutInfo|correl_spearman|dist_kullbackleibler	0.5896336643904663|0.7687731881607882|1.6432036173286102	0
ASV 250	ASV 114	Acantharea	Bacillariophyta	Acantharea_XXX_sp.	Skeletonema_pseudocostatum	copresence	5	correl_spearman|dist_kullbackleibler|dist_bray|sim_mutInfo|correl_pearson	0.8213216126919416|1.2287981668147707|0.34340277647215667|0.5627454630848887|0.5998114651163616	0
ASV 250	ASV 123	Acantharea	MAST	Acantharea_XXX_sp.	MAST-6_XX_sp.	mutualExclusion	2	correl_pearson|dist_kullbackleibler	-0.36155318968591377|14.811365495113206	1.3089e-06
ASV 250	ASV 130	Acantharea	Bacillariophyta	Acantharea_XXX_sp.	Surirella_sp.	copresence	4	sim_mutInfo|correl_spearman|correl_pearson|dist_bray	0.42171345171370067|0.658089334265226|0.5505281053203375|0.38885836258362705	0.00263882
ASV 250	ASV 132	Acantharea	MAST	Acantharea_XXX_sp.	MAST-1C_X_sp.	mutualExclusion	4	sim_mutInfo|dist_kullbackleibler|correl_spearman|dist_bray	0.49422672162675996|19.347892230548386|-0.7645864374043179|0.9348081716073986	0
ASV 250	ASV 151	Acantharea	Cryptophyceae	Acantharea_XXX_sp.	Hemiselmis_andersenii	copresence	5	correl_pearson|dist_bray|dist_kullbackleibler|correl_spearman|sim_mutInfo	0.49260374034616466|0.38594792709803816|1.7527749773885368|0.7695733008551566|0.47658045425834095	0
ASV 250	ASV 159	Acantharea	Dinophyceae	Acantharea_XXX_sp.	Gymnodinium_sp.	mutualExclusion	3	correl_pearson|correl_spearman|dist_kullbackleibler	-0.40564408776969707|-0.5346218147127031|13.273240059372698	6.84073e-08
ASV 250	ASV 100	Acantharea	Syndiniales	Acantharea_XXX_sp.	Dino-Group-II-Clade-44_X_sp.	copresence	2	sim_mutInfo|correl_spearman	0.6362840498632112|0.7455914998160122	0.0167318
ASV 250	ASV 167	Acantharea	Syndiniales	Acantharea_XXX_sp.	Dino-Group-II-Clade-14_X_sp.	copresence	3	sim_mutInfo|correl_spearman|dist_kullbackleibler	0.6276698343820568|0.7537662584513204|2.019584348651202	0
ASV 250	ASV 191	Acantharea	Syndiniales	Acantharea_XXX_sp.	Dino-Group-II-Clade-30_X_sp.	copresence	4	dist_bray|correl_pearson|dist_kullbackleibler|correl_spearman	0.35067697921794017|0.7077395566044905|1.9304617856273194|0.6713849106673874	0
ASV 250	ASV 1018	Acantharea	Cryptophyceae	Acantharea_XXX_sp.	Hemiselmis_andersenii	mutualExclusion	2	dist_bray|dist_kullbackleibler	0.8888525059904756|13.252139407136312	0.0054322
ASV 250	ASV 208	Acantharea	Bacillariophyta	Acantharea_XXX_sp.	Talaroneis_posidoniae	copresence	3	correl_spearman|correl_pearson|sim_mutInfo	0.7276993898777109|0.5247173268109875|0.39568605326365835	0.0155046
ASV 250	ASV 210	Acantharea	Bacillariophyta	Acantharea_XXX_sp.	Thalassiosira_minuscula	mutualExclusion	5	correl_spearman|dist_bray|sim_mutInfo|dist_kullbackleibler|correl_pearson	-0.6987423708379242|0.907388944993603|0.37820090390799344|16.60759151129564|-0.36269010072436303	1.68943e-14
ASV 250	ASV 258	Acantharea	Bacillariophyta	Acantharea_XXX_sp.	Thalassiosira_rotula	mutualExclusion	4	sim_mutInfo|dist_bray|dist_kullbackleibler|correl_spearman	0.4012773969011696|0.9930246901848722|19.284443749982326|-0.6332905885351569	0
ASV 250	ASV 281	Acantharea	Nephroselmidophyceae	Acantharea_XXX_sp.	Nephroselmis_pyriformis	copresence	3	sim_mutInfo|correl_spearman|dist_bray	0.569535053774894|0.6707816763110888|0.40514638256346613	0.0263412
ASV 250	ASV 287	Acantharea	Dinophyceae	Acantharea_XXX_sp.	Gymnodinium_sp.	copresence	3	dist_bray|correl_spearman|sim_mutInfo	0.4061685292806708|0.6891303781155546|0.42874059246570173	0.0401347
ASV 250	ASV 289	Acantharea	Spirotrichea	Acantharea_XXX_sp.	Strombidiidae_R_X_sp.	mutualExclusion	5	correl_spearman|dist_kullbackleibler|sim_mutInfo|correl_pearson|dist_bray	-0.652223951241652|17.16777001378007|0.353972790365479|-0.3349561484427743|0.9255156237110773	5.18018e-14
ASV 250	ASV 27	Acantharea	Syndiniales	Acantharea_XXX_sp.	Dino-Group-III_XX_sp.	copresence	3	sim_mutInfo|dist_kullbackleibler|correl_spearman	0.6098299450358473|1.659895377223316|0.6981150796351855	0
ASV 250	ASV 43	Acantharea	Syndiniales	Acantharea_XXX_sp.	Dino-Group-II-Clade-3_X_sp.	copresence	4	dist_kullbackleibler|correl_pearson|sim_mutInfo|correl_spearman	2.1605671963898834|0.48619127385283767|0.5243387192545259|0.8265123360232934	0
ASV 250	ASV 50	Acantharea	Syndiniales	Acantharea_XXX_sp.	Dino-Group-II-Clade-1_X_sp.	copresence	3	sim_mutInfo|correl_spearman|dist_kullbackleibler	0.7189347668454293|0.7964890099202488|1.8773538456553605	0
ASV 250	ASV 361	Acantharea	Trebouxiophyceae	Acantharea_XXX_sp.	Picochlorum_sp.	copresence	3	correl_spearman|sim_mutInfo|dist_kullbackleibler	0.7462428176543238|0.6479503257696861|1.3661560771324845	0
ASV 250	ASV 388	Acantharea	Bacillariophyta	Acantharea_XXX_sp.	Leptocylindrus_minimus	copresence	5	correl_pearson|dist_bray|dist_kullbackleibler|correl_spearman|sim_mutInfo	0.6296108614506591|0.3333980336245542|1.2600225338884088|0.846876305026915|0.6218624705651132	0
NA	ASV 17	Ammonium	Cryptophyceae	Ammonium	Hemiselmis_cryptochromatica	copresence	3	dist_kullbackleibler|dist_bray|correl_pearson	0.9836355672199147|0.27293015027485135|0.6173273021268612	0.00036533
NA	ASV 23	Ammonium	Cryptophyceae	Ammonium	Teleaulax_acuta	copresence	5	sim_mutInfo|correl_spearman|correl_pearson|dist_kullbackleibler|dist_bray	0.38777506270755246|0.6704225866599957|0.5203256370854836|0.8808870785166536|0.27231499401990356	1.60391e-08
NA	ASV 24	Ammonium	Dinophyceae	Ammonium	Gyrodinium_dominans	copresence	3	sim_mutInfo|correl_spearman|dist_kullbackleibler	0.3610861940801473|0.656394199917377|1.6722528733620454	0
NA	ASV 34	Ammonium	Cryptophyceae	Ammonium	Falcomonas_daucoides	copresence	3	correl_pearson|dist_bray|dist_kullbackleibler	0.5684869923162945|0.3040855980726095|1.0671512771766454	5.60762e-05
NA	ASV 46	Ammonium	Bacillariophyta	Ammonium	Thalassiosira_sp.	mutualExclusion	4	correl_pearson|sim_mutInfo|dist_kullbackleibler|correl_spearman	-0.4875847003754126|0.4494374623397732|16.402295669333284|-0.5618089324976355	9.61353e-09
NA	ASV 71	Ammonium	Spirotrichea	Ammonium	Choreotrichida_XX_sp.	mutualExclusion	4	correl_spearman|sim_mutInfo|correl_pearson|dist_kullbackleibler	-0.7175662436413088|0.5375687387474755|-0.3676021827912287|13.003035658192864	1.75107e-06
NA	ASV 75	Ammonium	Spirotrichea	Ammonium	Strombidiidae_H_X_sp.	mutualExclusion	3	dist_kullbackleibler|correl_spearman|correl_pearson	13.483401319087672|-0.576051192036854|-0.45237868271746295	4.24705e-05
NA	ASV 388	Ammonium	Bacillariophyta	Ammonium	Leptocylindrus_minimus	mutualExclusion	3	correl_pearson|correl_spearman|sim_mutInfo	-0.5800364983079941|-0.672534526225354|0.4879567565582734	0.00206271
NA	ASV 114	Ammonium	Bacillariophyta	Ammonium	Skeletonema_pseudocostatum	mutualExclusion	3	correl_pearson|sim_mutInfo|correl_spearman	-0.4290904958557886|0.38611369247822314|-0.6185845631655041	0.0339319
NA	ASV 135	Ammonium	Dinophyceae	Ammonium	Alexandrium_hiranoi	copresence	3	correl_pearson|dist_bray|dist_kullbackleibler	0.5872239382881138|0.27198056384086555|1.2157171146173524	0.0284194
NA	ASV 159	Ammonium	Dinophyceae	Ammonium	Gymnodinium_sp.	copresence	3	dist_bray|sim_mutInfo|dist_kullbackleibler	0.348662372244226|0.5130966581769449|1.4275168495906951	8.99382e-11
NA	ASV 43	Ammonium	Syndiniales	Ammonium	Dino-Group-II-Clade-3_X_sp.	mutualExclusion	3	correl_spearman|dist_bray|dist_kullbackleibler	-0.5035913165444287|0.8594592635217368|15.68654146100174	0.000372641
NA	ASV 208	Ammonium	Bacillariophyta	Ammonium	Talaroneis_posidoniae	mutualExclusion	4	correl_pearson|sim_mutInfo|dist_bray|correl_spearman	-0.41872860590430555|0.4121838568357239|0.9088172546180749|-0.559661321409631	0.0163859
NA	ASV 209	Ammonium	Prymnesiophyceae	Ammonium	Chrysochromulina_sp.	copresence	3	sim_mutInfo|dist_bray|dist_kullbackleibler	0.355480785632206|0.37225859312235876|1.7061578990131157	0.000154604
NA	ASV 3	Ammonium	Syndiniales	Ammonium	Dino-Group-I-Clade-1_X_sp.	mutualExclusion	4	dist_kullbackleibler|correl_spearman|sim_mutInfo|correl_pearson	14.247623028930155|-0.6264908483651269|0.3736953203223692|-0.49159639386152704	7.15259e-07
ASV 239	ASV 26	Bacillariophyta	Cryptophyceae	Coscinodiscus_sp.	Teleaulax_gracilis	copresence	2	dist_bray|dist_kullbackleibler	0.40927343284816997|1.9276432171129667	0.0170173
ASV 239	ASV 100	Bacillariophyta	Syndiniales	Coscinodiscus_sp.	Dino-Group-II-Clade-44_X_sp.	mutualExclusion	3	dist_kullbackleibler|dist_bray|correl_pearson	13.32784653258088|0.8569290241866773|-0.342730534034874	0.000293977
ASV 165	ASV 132	Bacillariophyta	MAST	Coscinodiscus_jonesianus	MAST-1C_X_sp.	mutualExclusion	2	dist_kullbackleibler|dist_bray	14.06513675796867|0.8676930018342908	0.0472086
ASV 165	ASV 232	Bacillariophyta	Bacillariophyta	Coscinodiscus_jonesianus	Ditylum_sp.	copresence	4	correl_spearman|dist_kullbackleibler|dist_bray|sim_mutInfo	0.6545192137222098|1.893334426694031|0.3952408298214538|0.4407593771939893	4.05211e-13
ASV 165	ASV 258	Bacillariophyta	Bacillariophyta	Coscinodiscus_jonesianus	Thalassiosira_rotula	mutualExclusion	2	dist_bray|dist_kullbackleibler	0.955310119489753|17.596774693352607	1.67009e-08
ASV 232	ASV 258	Bacillariophyta	Bacillariophyta	Ditylum_sp.	Thalassiosira_rotula	mutualExclusion	2	dist_bray|dist_kullbackleibler	0.9553501911415254|16.715511576198068	0
ASV 226	ASV 258	Bacillariophyta	Bacillariophyta	Skeletonema_sp.	Thalassiosira_rotula	mutualExclusion	3	dist_kullbackleibler|sim_mutInfo|dist_bray	16.89649564907794|0.3768313772802099|0.9837319447493023	0
ASV 226	ASV 5	Bacillariophyta	Mamiellophyceae	Skeletonema_sp.	Bathycoccus_prasinos	mutualExclusion	3	sim_mutInfo|correl_spearman|correl_pearson	0.4043853722894468|-0.6092718562256965|-0.39870448991389235	2.01249e-10
ASV 226	ASV 13	Bacillariophyta	Cryptophyceae	Skeletonema_sp.	Geminigera_cryophila	mutualExclusion	3	correl_pearson|dist_kullbackleibler|correl_spearman	-0.414432219865255|14.877700854234478|-0.5869673715160686	9.47225e-16
ASV 226	ASV 9	Bacillariophyta	Bacillariophyta	Skeletonema_sp.	Thalassiosira_sp.	copresence	4	dist_kullbackleibler|correl_spearman|sim_mutInfo|dist_bray	2.025637410187377|0.688765133445699|0.5689305790242254|0.4121792953198167	2.63374e-08
ASV 226	ASV 17	Bacillariophyta	Cryptophyceae	Skeletonema_sp.	Hemiselmis_cryptochromatica	mutualExclusion	2	sim_mutInfo|correl_spearman	0.3638050744172183|-0.5364882573099347	0.00479089
ASV 226	ASV 21	Bacillariophyta	Bacillariophyta	Skeletonema_sp.	Thalassiosira_minima	copresence	3	dist_bray|dist_kullbackleibler|correl_pearson	0.333207764246065|1.5078322857519295|0.6306942464742865	9.09116e-09
ASV 226	ASV 24	Bacillariophyta	Dinophyceae	Skeletonema_sp.	Gyrodinium_dominans	mutualExclusion	3	dist_bray|correl_spearman|sim_mutInfo	0.8691480992591931|-0.5457548703866405|0.3542339295328527	0.00106942
ASV 226	ASV 34	Bacillariophyta	Cryptophyceae	Skeletonema_sp.	Falcomonas_daucoides	mutualExclusion	3	correl_spearman|correl_pearson|sim_mutInfo	-0.6940213403193787|-0.4769295846026066|0.3666940489824704	1.4735e-07
ASV 226	ASV 36	Bacillariophyta	Bacillariophyta	Skeletonema_sp.	Corethron_hystrix	mutualExclusion	2	dist_kullbackleibler|dist_bray	13.240934454313347|0.8916308585964922	0.0444742
ASV 226	ASV 63	Bacillariophyta	Dinophyceae	Skeletonema_sp.	Gyrodinium_dominans	copresence	3	sim_mutInfo|correl_spearman|dist_kullbackleibler	0.4025598508702344|0.6096058273748363|1.8307584668027568	0
ASV 226	ASV 64	Bacillariophyta	Bacillariophyta	Skeletonema_sp.	Guinardia_delicatula	copresence	3	dist_kullbackleibler|sim_mutInfo|correl_spearman	1.9319090892099664|0.5733540723753556|0.7333847777738394	0
ASV 226	ASV 69	Bacillariophyta	Spirotrichea	Skeletonema_sp.	Strombidium_sp.	mutualExclusion	2	sim_mutInfo|dist_kullbackleibler	0.34747445638897867|14.35670941417383	0.0213895
ASV 226	ASV 72	Bacillariophyta	Cryptophyceae	Skeletonema_sp.	Teleaulax_sp.	copresence	5	dist_kullbackleibler|sim_mutInfo|correl_pearson|correl_spearman|dist_bray	1.3500147390109198|0.4061912195704278|0.6701498038385364|0.7590572099186661|0.3315066775671194	5.04894e-15
ASV 226	ASV 83	Bacillariophyta	Bacillariophyta	Skeletonema_sp.	Minutocellus_polymorphus	copresence	4	dist_kullbackleibler|correl_pearson|correl_spearman|dist_bray	2.100794138482059|0.7178474653281955|0.6269241976381049|0.3388691849283302	7.47822e-06
ASV 226	ASV 326	Bacillariophyta	Bacillariophyta	Skeletonema_sp.	Thalassiosira_sp.	copresence	3	sim_mutInfo|correl_spearman|dist_kullbackleibler	0.3665999634483388|0.6633658104877586|2.038733474069841	9.478e-15
ASV 226	ASV 335	Bacillariophyta	Bacillariophyta	Skeletonema_sp.	Raphid-pennate_X_sp.	copresence	4	dist_kullbackleibler|correl_spearman|dist_bray|correl_pearson	2.0893458563897775|0.6572721762107625|0.27818558962863826|0.7518843042747264	2.67976e-13
ASV 226	ASV 378	Bacillariophyta	Bacillariophyta	Skeletonema_sp.	Thalassiosira_tenera	copresence	5	correl_spearman|correl_pearson|sim_mutInfo|dist_bray|dist_kullbackleibler	0.7507531290461088|0.7868245920353827|0.38943036060211256|0.31692072960536233|1.699137648170831	0
ASV 226	ASV 401	Bacillariophyta	Chlorophyceae	Skeletonema_sp.	Tetracystis_aplanospora	copresence	3	dist_kullbackleibler|correl_pearson|sim_mutInfo	2.1625639980110134|0.464403239393555|0.38330744043870135	0
ASV 226	ASV 109	Bacillariophyta	Bacillariophyta	Skeletonema_sp.	Thalassiosira_hendeyi	copresence	5	dist_kullbackleibler|correl_spearman|sim_mutInfo|dist_bray|correl_pearson	1.0215261668545563|0.83432580292997|0.6008849555590672|0.25629367935170644|0.7333240848634626	0
ASV 226	ASV 125	Bacillariophyta	Bacillariophyta	Skeletonema_sp.	Thalassiosira_sp.	copresence	4	dist_kullbackleibler|correl_spearman|correl_pearson|sim_mutInfo	1.503255095489928|0.7092499198891598|0.5173123019866955|0.5172028184629496	0
ASV 226	ASV 127	Bacillariophyta	Bacillariophyta	Skeletonema_sp.	Thalassiosira_hendeyi	copresence	5	dist_bray|dist_kullbackleibler|correl_pearson|correl_spearman|sim_mutInfo	0.25807133678085625|1.2402252159336677|0.7375930466217395|0.8173045063252208|0.6361470940098135	0
ASV 226	ASV 132	Bacillariophyta	MAST	Skeletonema_sp.	MAST-1C_X_sp.	mutualExclusion	2	dist_kullbackleibler|dist_bray	14.201132552954691|0.8888020044416393	0.000697457
ASV 226	ASV 134	Bacillariophyta	Bacillariophyta	Skeletonema_sp.	Odontella_mobiliensis	copresence	5	dist_kullbackleibler|correl_spearman|correl_pearson|sim_mutInfo|dist_bray	1.044036846037447|0.786941948059349|0.7312666949633704|0.4573779346750597|0.29524440132327023	0
ASV 11	ASV 361	Bacillariophyta	Trebouxiophyceae	Cyclotella_striata	Picochlorum_sp.	copresence	2	correl_pearson|dist_kullbackleibler	0.45690460041026704|1.914416938182764	3.13818e-07
ASV 11	ASV 72	Bacillariophyta	Cryptophyceae	Cyclotella_striata	Teleaulax_sp.	copresence	3	dist_kullbackleibler|dist_bray|correl_pearson	1.186983401746217|0.40596451540017864|0.6161115221404353	3.64849e-05
ASV 29	ASV 361	Bacillariophyta	Trebouxiophyceae	Actinocyclus_curvatulus	Picochlorum_sp.	mutualExclusion	2	correl_spearman|correl_pearson	-0.4928631045153726|-0.4759026487362546	1.78432e-06
ASV 29	ASV 154	Bacillariophyta	Spirotrichea	Actinocyclus_curvatulus	Pelagostrobilidium_sp.	mutualExclusion	2	correl_spearman|dist_bray	-0.49209731892577785|0.8922579015891389	0.0131717
ASV 29	ASV 210	Bacillariophyta	Bacillariophyta	Actinocyclus_curvatulus	Thalassiosira_minuscula	copresence	3	dist_kullbackleibler|correl_pearson|dist_bray	2.109874431236209|0.5097318637458598|0.39653500200623704	6.38895e-06
ASV 94	ASV 93	Bacillariophyta	MAST	Skeletonema_sp.	MAST-6_XX_sp.	copresence	5	dist_bray|sim_mutInfo|correl_pearson|correl_spearman|dist_kullbackleibler	0.39077615466056215|0.4263502672523818|0.5700777258210571|0.7069686051839947|1.5540810110301393	0
ASV 326	ASV 109	Bacillariophyta	Bacillariophyta	Thalassiosira_sp.	Thalassiosira_hendeyi	copresence	4	sim_mutInfo|correl_spearman|dist_kullbackleibler|dist_bray	0.46249420857379864|0.7425482291499648|1.6525515225628409|0.4139713895849533	0
ASV 326	ASV 125	Bacillariophyta	Bacillariophyta	Thalassiosira_sp.	Thalassiosira_sp.	copresence	3	dist_kullbackleibler|sim_mutInfo|correl_spearman	1.6083266850150724|0.4964506967222069|0.7677971611627628	0
ASV 326	ASV 128	Bacillariophyta	Bacillariophyta	Thalassiosira_sp.	Chaetoceros_decipiens	copresence	4	sim_mutInfo|correl_spearman|dist_bray|dist_kullbackleibler	0.4970216723706913|0.7389118235814484|0.41512745315114674|1.3638224578514322	0
ASV 326	ASV 132	Bacillariophyta	MAST	Thalassiosira_sp.	MAST-1C_X_sp.	mutualExclusion	3	dist_bray|dist_kullbackleibler|correl_spearman	0.8943897150275713|15.440599836498413|-0.5007418501978311	1.23399e-07
ASV 326	ASV 13	Bacillariophyta	Cryptophyceae	Thalassiosira_sp.	Geminigera_cryophila	mutualExclusion	3	correl_pearson|dist_kullbackleibler|correl_spearman	-0.3598245086956423|13.994791391827818|-0.49481472065777743	4.05585e-14
ASV 326	ASV 24	Bacillariophyta	Dinophyceae	Thalassiosira_sp.	Gyrodinium_dominans	mutualExclusion	2	correl_spearman|dist_bray	-0.5902759623123639|0.8535815298398466	0.00030143
ASV 326	ASV 32	Bacillariophyta	Dinophyceae	Thalassiosira_sp.	Gyrodinium_sp.	copresence	4	correl_pearson|sim_mutInfo|dist_kullbackleibler|correl_spearman	0.4987269772945287|0.40070356922432904|1.9831025327587515|0.6664496150644738	0
ASV 326	ASV 34	Bacillariophyta	Cryptophyceae	Thalassiosira_sp.	Falcomonas_daucoides	mutualExclusion	2	correl_spearman|correl_pearson	-0.6826551616833592|-0.44267914194130753	5.24358e-08
ASV 326	ASV 63	Bacillariophyta	Dinophyceae	Thalassiosira_sp.	Gyrodinium_dominans	copresence	3	dist_kullbackleibler|correl_spearman|sim_mutInfo	1.7007051834981248|0.6629445942552286|0.404857881301373	0
ASV 326	ASV 64	Bacillariophyta	Bacillariophyta	Thalassiosira_sp.	Guinardia_delicatula	copresence	3	dist_kullbackleibler|sim_mutInfo|correl_spearman	1.6190423313411757|0.674628076035741|0.7946695547653818	0
ASV 326	ASV 69	Bacillariophyta	Spirotrichea	Thalassiosira_sp.	Strombidium_sp.	mutualExclusion	2	sim_mutInfo|dist_kullbackleibler	0.3644331292504148|14.82327665824462	0.00289251
ASV 326	ASV 208	Bacillariophyta	Bacillariophyta	Thalassiosira_sp.	Talaroneis_posidoniae	copresence	3	correl_spearman|sim_mutInfo|correl_pearson	0.7031961057650852|0.4130067682456109|0.5817518456271358	0.0110954
ASV 326	ASV 258	Bacillariophyta	Bacillariophyta	Thalassiosira_sp.	Thalassiosira_rotula	mutualExclusion	2	dist_bray|dist_kullbackleibler	0.9718962417892032|16.842385610407778	7.32168e-09
ASV 326	ASV 5	Bacillariophyta	Mamiellophyceae	Thalassiosira_sp.	Bathycoccus_prasinos	mutualExclusion	2	correl_spearman|correl_pearson	-0.5544672722091443|-0.35879828065740405	9.99889e-10
ASV 326	ASV 9	Bacillariophyta	Bacillariophyta	Thalassiosira_sp.	Thalassiosira_sp.	copresence	4	dist_kullbackleibler|correl_spearman|sim_mutInfo|dist_bray	1.3456837968348037|0.7582354606830797|0.5630516327267823|0.4114003796016572	0
ASV 326	ASV 348	Bacillariophyta	Pyramimonadales	Thalassiosira_sp.	Pyramimonas_disomata	copresence	3	dist_bray|correl_pearson|dist_kullbackleibler	0.41087450606391107|0.48397385211574406|2.0308064007454565	5.53998e-06
ASV 378	ASV 134	Bacillariophyta	Bacillariophyta	Thalassiosira_tenera	Odontella_mobiliensis	copresence	5	correl_spearman|dist_kullbackleibler|sim_mutInfo|dist_bray|correl_pearson	0.8069055749597389|1.048823661776978|0.45592565213238156|0.23029885180669307|0.869928597089015	0
ASV 378	ASV 258	Bacillariophyta	Bacillariophyta	Thalassiosira_tenera	Thalassiosira_rotula	mutualExclusion	2	dist_kullbackleibler|dist_bray	15.769194622094188|0.9713701642245308	0.00418761
ASV 378	ASV 335	Bacillariophyta	Bacillariophyta	Thalassiosira_tenera	Raphid-pennate_X_sp.	copresence	3	correl_pearson|correl_spearman|dist_bray	0.7253879058663734|0.6681619296747755|0.3372304893881398	0.00127386
ASV 378	ASV 83	Bacillariophyta	Bacillariophyta	Thalassiosira_tenera	Minutocellus_polymorphus	copresence	2	correl_spearman|correl_pearson	0.6273112226422354|0.6677740895958907	0.0473967
ASV 83	ASV 134	Bacillariophyta	Bacillariophyta	Minutocellus_polymorphus	Odontella_mobiliensis	copresence	4	dist_kullbackleibler|correl_pearson|correl_spearman|dist_bray	2.080150289395777|0.5765456291816045|0.6792798480685672|0.395533018932529	4.6936e-06
ASV 502	ASV 361	Bacillariophyta	Trebouxiophyceae	Porosira_pseudodelicatula	Picochlorum_sp.	mutualExclusion	2	correl_pearson|dist_kullbackleibler	-0.42259302802054816|13.365700766154538	4.13339e-05
ASV 502	ASV 386	Bacillariophyta	Syndiniales	Porosira_pseudodelicatula	Dino-Group-II-Clade-1_X_sp.	mutualExclusion	3	dist_kullbackleibler|dist_bray|correl_pearson	13.573722261776712|0.8738848946319799|-0.33017841483386934	0.000737275
ASV 502	ASV 406	Bacillariophyta	Filosa-Thecofilosea	Porosira_pseudodelicatula	Ventrifissuridae_X_sp.	mutualExclusion	3	dist_bray|dist_kullbackleibler|correl_pearson	0.8773059475713259|13.963306623684261|-0.3403241373937544	3.52614e-05
ASV 502	ASV 27	Bacillariophyta	Syndiniales	Porosira_pseudodelicatula	Dino-Group-III_XX_sp.	mutualExclusion	2	dist_kullbackleibler|correl_pearson	13.551701308042297|-0.4305259147616316	1.28303e-05
ASV 502	ASV 50	Bacillariophyta	Syndiniales	Porosira_pseudodelicatula	Dino-Group-II-Clade-1_X_sp.	mutualExclusion	2	dist_kullbackleibler|dist_bray	14.64363504522366|0.8671302683057264	0.0141108
ASV 502	ASV 122	Bacillariophyta	Trebouxiophyceae	Porosira_pseudodelicatula	Picochlorum_sp.	mutualExclusion	2	correl_pearson|correl_spearman	-0.4427980392494059|-0.5219850350740521	0.000400048
ASV 502	ASV 151	Bacillariophyta	Cryptophyceae	Porosira_pseudodelicatula	Hemiselmis_andersenii	mutualExclusion	3	dist_kullbackleibler|correl_pearson|correl_spearman	14.347905015926054|-0.37483376267915036|-0.49030075524172245	1.36499e-07
ASV 502	ASV 154	Bacillariophyta	Spirotrichea	Porosira_pseudodelicatula	Pelagostrobilidium_sp.	mutualExclusion	2	dist_bray|dist_kullbackleibler	0.9153031704494469|15.486232104231517	0.00604411
ASV 502	ASV 167	Bacillariophyta	Syndiniales	Porosira_pseudodelicatula	Dino-Group-II-Clade-14_X_sp.	mutualExclusion	2	dist_kullbackleibler|dist_bray	14.607629008917906|0.8784137445919984	0.00141162
ASV 502	ASV 221	Bacillariophyta	Pedinophyceae	Porosira_pseudodelicatula	Marsupiomonas_pelliculata	mutualExclusion	3	correl_pearson|dist_kullbackleibler|dist_bray	-0.37812598860955626|14.764790166326092|0.886043386349424	2.02629e-06
ASV 502	ASV 3	Bacillariophyta	Syndiniales	Porosira_pseudodelicatula	Dino-Group-I-Clade-1_X_sp.	mutualExclusion	2	dist_kullbackleibler|dist_bray	16.487475544082184|0.8765039981265268	3.68955e-05
ASV 502	ASV 281	Bacillariophyta	Nephroselmidophyceae	Porosira_pseudodelicatula	Nephroselmis_pyriformis	mutualExclusion	3	correl_pearson|dist_kullbackleibler|correl_spearman	-0.44283309748899885|13.115850568680596|-0.4934963552654683	9.20361e-07
ASV 502	ASV 46	Bacillariophyta	Bacillariophyta	Porosira_pseudodelicatula	Thalassiosira_sp.	mutualExclusion	3	dist_bray|dist_kullbackleibler|sim_mutInfo	0.9218784576242924|17.500546713772273|0.38495176133574693	1.31911e-07
ASV 502	ASV 74	Bacillariophyta	Bacillariophyta	Porosira_pseudodelicatula	Chaetoceros_sp.	mutualExclusion	2	dist_kullbackleibler|dist_bray	13.505574014005097|0.8776775260359722	0.00987905
ASV 128	ASV 5	Bacillariophyta	Mamiellophyceae	Chaetoceros_decipiens	Bathycoccus_prasinos	mutualExclusion	3	correl_spearman|correl_pearson|sim_mutInfo	-0.4879335482089253|-0.4108471753820669|0.449570746838063	2.7858e-08
ASV 128	ASV 9	Bacillariophyta	Bacillariophyta	Chaetoceros_decipiens	Thalassiosira_sp.	copresence	5	correl_spearman|dist_bray|dist_kullbackleibler|sim_mutInfo|correl_pearson	0.7462975448419765|0.2692014144549437|0.6634323361154195|0.5913390324953287|0.7598254223302496	0
ASV 128	ASV 13	Bacillariophyta	Cryptophyceae	Chaetoceros_decipiens	Geminigera_cryophila	mutualExclusion	3	dist_kullbackleibler|correl_pearson|sim_mutInfo	14.223303996003144|-0.41665545128098896|0.37229347974277527	1.70508e-09
ASV 128	ASV 24	Bacillariophyta	Dinophyceae	Chaetoceros_decipiens	Gyrodinium_dominans	mutualExclusion	3	correl_spearman|dist_kullbackleibler|sim_mutInfo	-0.5358326323795569|13.19742821672773|0.42765848424104647	1.71755e-08
ASV 128	ASV 34	Bacillariophyta	Cryptophyceae	Chaetoceros_decipiens	Falcomonas_daucoides	mutualExclusion	3	sim_mutInfo|correl_spearman|correl_pearson	0.4464687933984721|-0.5000845651146413|-0.3907394201456182	0.000128901
ASV 128	ASV 36	Bacillariophyta	Bacillariophyta	Chaetoceros_decipiens	Corethron_hystrix	mutualExclusion	2	dist_bray|dist_kullbackleibler	0.8868959819477762|15.272075471664413	0.00121366
ASV 128	ASV 47	Bacillariophyta	Bacillariophyta	Chaetoceros_decipiens	Thalassiosira_sp.	mutualExclusion	3	correl_spearman|correl_pearson|sim_mutInfo	-0.4942532982076268|-0.36268476198096183|0.4133892009331621	2.54056e-05
ASV 128	ASV 63	Bacillariophyta	Dinophyceae	Chaetoceros_decipiens	Gyrodinium_dominans	copresence	2	dist_kullbackleibler|sim_mutInfo	1.716729019486058|0.5609323920096014	0
ASV 128	ASV 64	Bacillariophyta	Bacillariophyta	Chaetoceros_decipiens	Guinardia_delicatula	copresence	3	sim_mutInfo|dist_kullbackleibler|correl_spearman	0.7249744956625483|1.2698194689069895|0.7746212712790873	0
ASV 128	ASV 69	Bacillariophyta	Spirotrichea	Chaetoceros_decipiens	Strombidium_sp.	mutualExclusion	2	dist_kullbackleibler|sim_mutInfo	15.500744648043149|0.47673524930868627	0.00136322
ASV 128	ASV 109	Bacillariophyta	Bacillariophyta	Chaetoceros_decipiens	Thalassiosira_hendeyi	copresence	3	sim_mutInfo|dist_kullbackleibler|correl_spearman	0.5916450770896051|1.7095065411069874|0.6341773340842902	0
ASV 128	ASV 125	Bacillariophyta	Bacillariophyta	Chaetoceros_decipiens	Thalassiosira_sp.	copresence	5	dist_kullbackleibler|correl_pearson|correl_spearman|sim_mutInfo|dist_bray	0.8028070844838404|0.5602662299613983|0.8737259810751237|0.7492933921383256|0.35600270617163243	0
ASV 128	ASV 131	Bacillariophyta	Bacillariophyta	Chaetoceros_decipiens	Rhizosolenia_delicatula	mutualExclusion	4	dist_bray|correl_spearman|correl_pearson|dist_kullbackleibler	0.8879118757806784|-0.5040811416726654|-0.351677987652739|13.079945883865031	0
ASV 128	ASV 132	Bacillariophyta	MAST	Chaetoceros_decipiens	MAST-1C_X_sp.	mutualExclusion	3	sim_mutInfo|dist_bray|dist_kullbackleibler	0.34726602547802754|0.886524531579642|14.557740888658259	0.000222604
ASV 128	ASV 258	Bacillariophyta	Bacillariophyta	Chaetoceros_decipiens	Thalassiosira_rotula	mutualExclusion	5	dist_bray|correl_spearman|sim_mutInfo|correl_pearson|dist_kullbackleibler	0.984460483721363|-0.49433849918366946|0.35801261298867004|-0.33834325387985476|18.940668347640738	0
ASV 128	ASV 275	Bacillariophyta	Mamiellophyceae	Chaetoceros_decipiens	Micromonas_commoda	copresence	4	sim_mutInfo|dist_bray|correl_spearman|dist_kullbackleibler	0.3808657012924024|0.3484266954842252|0.6729119775650865|1.6279311104682759	4.42887e-14
ASV 252	ASV 335	Bacillariophyta	Bacillariophyta	Thalassiosira_sp.	Raphid-pennate_X_sp.	copresence	4	sim_mutInfo|correl_spearman|correl_pearson|dist_bray	0.4360313780430576|0.6702878623383293|0.6568914846916716|0.33362819959329193	0.00296709
ASV 235	ASV 148	Bacillariophyta	Bacillariophyta	Rhizosolenia_similoides	Chaetoceros_lorenzianus	copresence	3	dist_bray|dist_kullbackleibler|correl_pearson	0.41569898973553954|1.8064416076038963|0.6414884003753955	3.95948e-05
ASV 328	ASV 27	Bacillariophyta	Syndiniales	Coscinodiscus_radiatus	Dino-Group-III_XX_sp.	mutualExclusion	4	correl_spearman|correl_pearson|sim_mutInfo|dist_kullbackleibler	-0.6337917815300523|-0.41798340695239267|0.3915351909680216|14.169553996598315	1.41185e-15
ASV 328	ASV 43	Bacillariophyta	Syndiniales	Coscinodiscus_radiatus	Dino-Group-II-Clade-3_X_sp.	mutualExclusion	3	correl_spearman|dist_kullbackleibler|dist_bray	-0.5830750819305894|14.514896726198256|0.9099660714386781	1.31403e-06
ASV 328	ASV 50	Bacillariophyta	Syndiniales	Coscinodiscus_radiatus	Dino-Group-II-Clade-1_X_sp.	mutualExclusion	4	correl_spearman|dist_bray|dist_kullbackleibler|sim_mutInfo	-0.6261662771711498|0.8813995149083775|15.445124709293578|0.37858241769653	1.233e-10
ASV 328	ASV 66	Bacillariophyta	Syndiniales	Coscinodiscus_radiatus	Dino-Group-I-Clade-4_X_sp.	mutualExclusion	2	dist_kullbackleibler|dist_bray	13.764967940619599|0.8544724203150689	0.0495904
ASV 328	ASV 77	Bacillariophyta	Syndiniales	Coscinodiscus_radiatus	Dino-Group-II-Clade-12_X_sp.	mutualExclusion	4	correl_spearman|dist_kullbackleibler|dist_bray|sim_mutInfo	-0.5837997117352177|13.378893862895348|0.8694656250472174|0.4022354954679068	2.51799e-05
ASV 328	ASV 361	Bacillariophyta	Trebouxiophyceae	Coscinodiscus_radiatus	Picochlorum_sp.	mutualExclusion	3	sim_mutInfo|correl_spearman|correl_pearson	0.3465837961835643|-0.655467264345726|-0.40580092891737557	0.0123359
ASV 328	ASV 388	Bacillariophyta	Bacillariophyta	Coscinodiscus_radiatus	Leptocylindrus_minimus	mutualExclusion	3	correl_spearman|dist_kullbackleibler|dist_bray	-0.6311409909060556|14.15784406275661|0.9060847111361279	2.056e-07
ASV 328	ASV 9	Bacillariophyta	Bacillariophyta	Coscinodiscus_radiatus	Thalassiosira_sp.	mutualExclusion	3	correl_spearman|dist_kullbackleibler|correl_pearson	-0.5952262504437258|13.331914276354304|-0.33861730445300453	7.70776e-15
ASV 328	ASV 3	Bacillariophyta	Syndiniales	Coscinodiscus_radiatus	Dino-Group-I-Clade-1_X_sp.	mutualExclusion	5	sim_mutInfo|dist_bray|correl_pearson|correl_spearman|dist_kullbackleibler	0.4369578193690806|0.9018098104439557|-0.38490428194842113|-0.7615667853731942|17.740434975784662	0
ASV 328	ASV 100	Bacillariophyta	Syndiniales	Coscinodiscus_radiatus	Dino-Group-II-Clade-44_X_sp.	mutualExclusion	4	dist_kullbackleibler|sim_mutInfo|dist_bray|correl_spearman	14.438560793298704|0.3926514405199266|0.880801361301436|-0.6279558464247563	2.78531e-06
ASV 328	ASV 167	Bacillariophyta	Syndiniales	Coscinodiscus_radiatus	Dino-Group-II-Clade-14_X_sp.	mutualExclusion	4	correl_spearman|dist_bray|dist_kullbackleibler|sim_mutInfo	-0.605864446956035|0.8727923513574225|14.227829990485743|0.42815506358592614	3.10829e-06
ASV 328	ASV 15	Bacillariophyta	Cryptophyceae	Coscinodiscus_radiatus	Plagioselmis_prolonga	copresence	2	dist_bray|dist_kullbackleibler	0.4009682935436555|1.94712625076955	0.0484948
ASV 328	ASV 20	Bacillariophyta	Dinophyceae	Coscinodiscus_radiatus	Akashiwo_sanguinea	mutualExclusion	2	dist_bray|correl_spearman	0.9000158259402773|-0.5051009496829362	0.00622243
ASV 328	ASV 28	Bacillariophyta	Dinophyceae	Coscinodiscus_radiatus	Heterocapsa_sp.	mutualExclusion	2	sim_mutInfo|dist_kullbackleibler	0.41737953071716527|13.410191656280713	0.0166066
ASV 328	ASV 32	Bacillariophyta	Dinophyceae	Coscinodiscus_radiatus	Gyrodinium_sp.	mutualExclusion	5	correl_spearman|dist_kullbackleibler|sim_mutInfo|dist_bray|correl_pearson	-0.6995795128992545|15.519864337203254|0.3933612794346719|0.8774842936758969|-0.3487299689176259	7.03872e-14
ASV 328	ASV 34	Bacillariophyta	Cryptophyceae	Coscinodiscus_radiatus	Falcomonas_daucoides	copresence	4	dist_kullbackleibler|sim_mutInfo|correl_spearman|correl_pearson	1.4792581531180327|0.442494214122215|0.6611515346964125|0.5216895755319111	4.29953e-06
ASV 328	ASV 191	Bacillariophyta	Syndiniales	Coscinodiscus_radiatus	Dino-Group-II-Clade-30_X_sp.	mutualExclusion	2	correl_spearman|dist_kullbackleibler	-0.5865594275174554|13.430587625217235	1.10099e-06
ASV 328	ASV 46	Bacillariophyta	Bacillariophyta	Coscinodiscus_radiatus	Thalassiosira_sp.	mutualExclusion	4	dist_bray|correl_spearman|sim_mutInfo|dist_kullbackleibler	0.930586592815606|-0.6781397558356825|0.38126162717333534|17.607913058569906	0
ASV 328	ASV 47	Bacillariophyta	Bacillariophyta	Coscinodiscus_radiatus	Thalassiosira_sp.	copresence	3	dist_bray|correl_pearson|dist_kullbackleibler	0.3823203282523403|0.6328732944423707|1.516668007222223	4.05133e-06
ASV 328	ASV 406	Bacillariophyta	Filosa-Thecofilosea	Coscinodiscus_radiatus	Ventrifissuridae_X_sp.	mutualExclusion	3	dist_bray|dist_kullbackleibler|correl_spearman	0.8590726719614865|13.262408168528708|-0.5719077594080532	3.22967e-05
ASV 328	ASV 63	Bacillariophyta	Dinophyceae	Coscinodiscus_radiatus	Gyrodinium_dominans	mutualExclusion	3	dist_kullbackleibler|correl_spearman|correl_pearson	13.230754407190057|-0.6708937513585126|-0.42506647268389974	8.42459e-10
ASV 328	ASV 68	Bacillariophyta	Bacillariophyta	Coscinodiscus_radiatus	Thalassiosira_sp.	copresence	5	correl_pearson|dist_kullbackleibler|sim_mutInfo|correl_spearman|dist_bray	0.817232460278347|1.0915139637164706|0.39035645046160194|0.6424461671175127|0.3202975655805552	0
ASV 328	ASV 71	Bacillariophyta	Spirotrichea	Coscinodiscus_radiatus	Choreotrichida_XX_sp.	mutualExclusion	4	correl_spearman|sim_mutInfo|dist_kullbackleibler|dist_bray	-0.7037744081335608|0.36713085997616446|15.638907220624382|0.8903109064780197	6.77523e-12
ASV 328	ASV 75	Bacillariophyta	Spirotrichea	Coscinodiscus_radiatus	Strombidiidae_H_X_sp.	mutualExclusion	3	correl_spearman|sim_mutInfo|dist_kullbackleibler	-0.6395438411942954|0.38298047729473117|15.730865273675471	5.58011e-11
ASV 328	ASV 463	Bacillariophyta	Cryptophyceae	Coscinodiscus_radiatus	Cryptomonadales_X_sp.	mutualExclusion	4	correl_spearman|dist_kullbackleibler|correl_pearson|dist_bray	-0.5166478783201558|12.9254534940529|-0.3317685203078021|0.87753255082633	9.98812e-07
ASV 328	ASV 114	Bacillariophyta	Bacillariophyta	Coscinodiscus_radiatus	Skeletonema_pseudocostatum	mutualExclusion	2	correl_spearman|dist_kullbackleibler	-0.6621848601972371|14.154400894459082	2.69128e-09
ASV 328	ASV 122	Bacillariophyta	Trebouxiophyceae	Coscinodiscus_radiatus	Picochlorum_sp.	mutualExclusion	2	correl_spearman|correl_pearson	-0.5985410752077845|-0.4686231622986228	0.000210351
ASV 328	ASV 131	Bacillariophyta	Bacillariophyta	Coscinodiscus_radiatus	Rhizosolenia_delicatula	copresence	3	dist_kullbackleibler|dist_bray|correl_pearson	1.4880203316678178|0.3495210598020566|0.7885980955523922	4.78181e-16
ASV 328	ASV 132	Bacillariophyta	MAST	Coscinodiscus_radiatus	MAST-1C_X_sp.	copresence	4	correl_pearson|sim_mutInfo|correl_spearman|dist_kullbackleibler	0.47426260912791324|0.3554287088164685|0.6935522339705733|1.9537584672386494	0
ASV 328	ASV 151	Bacillariophyta	Cryptophyceae	Coscinodiscus_radiatus	Hemiselmis_andersenii	mutualExclusion	3	correl_pearson|correl_spearman|dist_kullbackleibler	-0.3599098314729189|-0.5973608203858605|13.421722727235268	4.16089e-08
ASV 328	ASV 154	Bacillariophyta	Spirotrichea	Coscinodiscus_radiatus	Pelagostrobilidium_sp.	mutualExclusion	3	dist_bray|correl_spearman|dist_kullbackleibler	0.9111121889858432|-0.5128308624266448|13.814447510806437	0.000629207
ASV 328	ASV 208	Bacillariophyta	Bacillariophyta	Coscinodiscus_radiatus	Talaroneis_posidoniae	mutualExclusion	2	dist_bray|dist_kullbackleibler	0.9199154385649667|14.063471166866806	0.00926543
ASV 328	ASV 209	Bacillariophyta	Prymnesiophyceae	Coscinodiscus_radiatus	Chrysochromulina_sp.	copresence	4	correl_pearson|correl_spearman|dist_bray|dist_kullbackleibler	0.6933736047841182|0.7107589830976393|0.29986814573171716|1.1597924159920112	0
ASV 328	ASV 210	Bacillariophyta	Bacillariophyta	Coscinodiscus_radiatus	Thalassiosira_minuscula	copresence	4	dist_kullbackleibler|correl_pearson|correl_spearman|sim_mutInfo	2.097824368850067|0.5583852974281951|0.6447241611883374|0.4263589865927879	0
ASV 328	ASV 221	Bacillariophyta	Pedinophyceae	Coscinodiscus_radiatus	Marsupiomonas_pelliculata	mutualExclusion	4	correl_pearson|correl_spearman|dist_bray|dist_kullbackleibler	-0.36827103482192286|-0.6865014929005482|0.8777582500998452|14.55994467988662	6.62903e-11
ASV 328	ASV 235	Bacillariophyta	Bacillariophyta	Coscinodiscus_radiatus	Rhizosolenia_similoides	copresence	3	dist_kullbackleibler|dist_bray|correl_pearson	2.111335760212611|0.4020103268139106|0.6678230047091702	9.73894e-05
ASV 328	ASV 250	Bacillariophyta	Acantharea	Coscinodiscus_radiatus	Acantharea_XXX_sp.	mutualExclusion	3	dist_kullbackleibler|correl_spearman|dist_bray	14.260077995930061|-0.6506278848787741|0.8551098496480656	1.47189e-07
ASV 328	ASV 258	Bacillariophyta	Bacillariophyta	Coscinodiscus_radiatus	Thalassiosira_rotula	copresence	3	correl_spearman|correl_pearson|dist_bray	0.6167229334221986|0.7726688961041843|0.4068704608262954	0.00134614
ASV 64	ASV 72	Bacillariophyta	Cryptophyceae	Guinardia_delicatula	Teleaulax_sp.	copresence	3	sim_mutInfo|correl_spearman|dist_kullbackleibler	0.40146664377312025|0.6756064000165434|2.1679766679055446	2.30369e-12
ASV 64	ASV 73	Bacillariophyta	Bacillariophyta	Guinardia_delicatula	Chaetoceros_sp.	mutualExclusion	2	dist_bray|dist_kullbackleibler	0.8634215466499107|13.109276399997626	7.9681e-05
ASV 64	ASV 258	Bacillariophyta	Bacillariophyta	Guinardia_delicatula	Thalassiosira_rotula	mutualExclusion	2	dist_bray|dist_kullbackleibler	0.984460483721363|19.849861692903737	0
ASV 64	ASV 125	Bacillariophyta	Bacillariophyta	Guinardia_delicatula	Thalassiosira_sp.	copresence	4	sim_mutInfo|dist_kullbackleibler|correl_spearman|correl_pearson	0.7432040002597629|1.237690361458595|0.7903634255377708|0.45876109192780434	0
ASV 64	ASV 131	Bacillariophyta	Bacillariophyta	Guinardia_delicatula	Rhizosolenia_delicatula	mutualExclusion	3	sim_mutInfo|dist_bray|dist_kullbackleibler	0.38038316245586223|0.8874589000497679|13.385275181414244	1.20983e-08
ASV 68	ASV 361	Bacillariophyta	Trebouxiophyceae	Thalassiosira_sp.	Picochlorum_sp.	mutualExclusion	4	correl_pearson|dist_bray|correl_spearman|sim_mutInfo	-0.382271509004352|0.8682070075796703|-0.6062591893370665|0.3762681253461988	0.000466217
ASV 68	ASV 388	Bacillariophyta	Bacillariophyta	Thalassiosira_sp.	Leptocylindrus_minimus	mutualExclusion	3	correl_spearman|sim_mutInfo|dist_bray	-0.6622230467023152|0.4585655306028631|0.9251454832175134	0.00859911
ASV 68	ASV 100	Bacillariophyta	Syndiniales	Thalassiosira_sp.	Dino-Group-II-Clade-44_X_sp.	mutualExclusion	4	sim_mutInfo|dist_kullbackleibler|correl_spearman|dist_bray	0.45356517270598573|13.139471651318793|-0.6916312001163701|0.9219909896436492	2.46708e-10
ASV 68	ASV 401	Bacillariophyta	Chlorophyceae	Thalassiosira_sp.	Tetracystis_aplanospora	mutualExclusion	2	correl_pearson|correl_spearman	-0.3332761010261566|-0.5463871218539131	0.0260549
ASV 68	ASV 122	Bacillariophyta	Trebouxiophyceae	Thalassiosira_sp.	Picochlorum_sp.	mutualExclusion	2	correl_spearman|correl_pearson	-0.5415054645719736|-0.4001291782761095	0.0363558
ASV 68	ASV 131	Bacillariophyta	Bacillariophyta	Thalassiosira_sp.	Rhizosolenia_delicatula	copresence	3	correl_pearson|dist_bray|dist_kullbackleibler	0.7063076906509648|0.41207997069930147|1.2160240211432958	0
ASV 68	ASV 132	Bacillariophyta	MAST	Thalassiosira_sp.	MAST-1C_X_sp.	copresence	3	dist_kullbackleibler|sim_mutInfo|correl_spearman	1.9651153386188644|0.3503156996175112|0.6913369224449637	0
ASV 68	ASV 135	Bacillariophyta	Dinophyceae	Thalassiosira_sp.	Alexandrium_hiranoi	copresence	4	correl_spearman|dist_bray|dist_kullbackleibler|correl_pearson	0.6560779457915362|0.39961966349294564|1.2182869799613503|0.599543540159516	0.000322442
ASV 68	ASV 159	Bacillariophyta	Dinophyceae	Thalassiosira_sp.	Gymnodinium_sp.	copresence	5	dist_kullbackleibler|correl_spearman|correl_pearson|dist_bray|sim_mutInfo	1.5127062515256244|0.6254438394239223|0.511095016846659|0.37582733424390435|0.3861149859202597	2.3273e-15
ASV 68	ASV 27	Bacillariophyta	Syndiniales	Thalassiosira_sp.	Dino-Group-III_XX_sp.	mutualExclusion	2	correl_pearson|correl_spearman	-0.37376399527467613|-0.5527119525050384	1.34916e-06
ASV 68	ASV 50	Bacillariophyta	Syndiniales	Thalassiosira_sp.	Dino-Group-II-Clade-1_X_sp.	mutualExclusion	2	dist_bray|correl_spearman	0.8601303117848142|-0.57327401669047	0.00356472
ASV 68	ASV 1	Bacillariophyta	Mamiellophyceae	Thalassiosira_sp.	Ostreococcus_tauri	mutualExclusion	2	correl_pearson|correl_spearman	-0.36630433569023507|-0.6034775823677483	1.4942e-07
ASV 68	ASV 5	Bacillariophyta	Mamiellophyceae	Thalassiosira_sp.	Bathycoccus_prasinos	copresence	3	dist_bray|sim_mutInfo|dist_kullbackleibler	0.3922846726137852|0.38328925883252607|1.386442251512353	0.0350071
ASV 68	ASV 3	Bacillariophyta	Syndiniales	Thalassiosira_sp.	Dino-Group-I-Clade-1_X_sp.	mutualExclusion	5	sim_mutInfo|dist_kullbackleibler|correl_pearson|dist_bray|correl_spearman	0.4049608238723814|14.916570600452024|-0.35552410239267723|0.8903912174879952|-0.6683029479180452	0
ASV 68	ASV 209	Bacillariophyta	Prymnesiophyceae	Thalassiosira_sp.	Chrysochromulina_sp.	copresence	3	dist_bray|dist_kullbackleibler|correl_pearson	0.40076291977924616|1.6813847573778573|0.5257208630622304	1.75577e-05
ASV 68	ASV 210	Bacillariophyta	Bacillariophyta	Thalassiosira_sp.	Thalassiosira_minuscula	copresence	5	correl_spearman|dist_kullbackleibler|dist_bray|sim_mutInfo|correl_pearson	0.7294807907784572|1.5281410925568086|0.37559350444281014|0.5502835491675864|0.7106782605577407	3.95609e-13
ASV 68	ASV 235	Bacillariophyta	Bacillariophyta	Thalassiosira_sp.	Rhizosolenia_similoides	copresence	3	dist_kullbackleibler|correl_pearson|dist_bray	2.0426615412198585|0.7582041949495132|0.36205498213746634	0.0415117
ASV 68	ASV 258	Bacillariophyta	Bacillariophyta	Thalassiosira_sp.	Thalassiosira_rotula	copresence	4	correl_pearson|dist_kullbackleibler|sim_mutInfo|correl_spearman	0.6106044557848176|1.963317186715672|0.3752770937520973|0.7884057333365933	0
ASV 68	ASV 287	Bacillariophyta	Dinophyceae	Thalassiosira_sp.	Gymnodinium_sp.	mutualExclusion	2	correl_spearman|correl_pearson	-0.6441484507992408|-0.35605041974030216	0.00641367
ASV 68	ASV 289	Bacillariophyta	Spirotrichea	Thalassiosira_sp.	Strombidiidae_R_X_sp.	copresence	4	correl_pearson|dist_kullbackleibler|sim_mutInfo|correl_spearman	0.46783394451963667|2.0985675167163844|0.35080371339852645|0.6738792365366706	1.68943e-14
ASV 68	ASV 12	Bacillariophyta	Bacillariophyta	Thalassiosira_sp.	Skeletonema_sp.	mutualExclusion	2	sim_mutInfo|correl_spearman	0.3501934322289517|-0.7130403318005951	1.87946e-06
ASV 68	ASV 20	Bacillariophyta	Dinophyceae	Thalassiosira_sp.	Akashiwo_sanguinea	mutualExclusion	2	correl_spearman|dist_bray	-0.5327671031927613|0.9043895714029908	0.00288009
ASV 68	ASV 32	Bacillariophyta	Dinophyceae	Thalassiosira_sp.	Gyrodinium_sp.	mutualExclusion	2	correl_spearman|dist_kullbackleibler	-0.5717983868932083|13.257039892304158	1.14518e-06
ASV 68	ASV 34	Bacillariophyta	Cryptophyceae	Thalassiosira_sp.	Falcomonas_daucoides	copresence	5	sim_mutInfo|correl_spearman|correl_pearson|dist_kullbackleibler|dist_bray	0.38539138650869686|0.6218051059315567|0.6288764143856869|0.9549993255996725|0.3545685076053845	4.60479e-08
ASV 68	ASV 71	Bacillariophyta	Spirotrichea	Thalassiosira_sp.	Choreotrichida_XX_sp.	mutualExclusion	4	dist_kullbackleibler|correl_spearman|sim_mutInfo|dist_bray	12.95751898240284|-0.594581225352605|0.3641304607353373|0.8705267005143829	3.5859e-09
ASV 68	ASV 74	Bacillariophyta	Bacillariophyta	Thalassiosira_sp.	Chaetoceros_sp.	mutualExclusion	3	dist_bray|correl_spearman|sim_mutInfo	0.8749479022285452|-0.6849409623083976|0.37132705930416066	0.0233823
ASV 68	ASV 75	Bacillariophyta	Spirotrichea	Thalassiosira_sp.	Strombidiidae_H_X_sp.	mutualExclusion	4	sim_mutInfo|dist_kullbackleibler|dist_bray|correl_spearman	0.3857614503531628|12.930434179250097|0.8605372608007599|-0.5775507882869617	4.02215e-09
ASV 208	ASV 1018	Bacillariophyta	Cryptophyceae	Talaroneis_posidoniae	Hemiselmis_andersenii	mutualExclusion	2	dist_bray|dist_kullbackleibler	0.9340038184064774|14.790120697507813	0.00673157
ASV 208	ASV 209	Bacillariophyta	Prymnesiophyceae	Talaroneis_posidoniae	Chrysochromulina_sp.	mutualExclusion	3	dist_bray|dist_kullbackleibler|correl_spearman	0.9079664954601558|13.070935366792078|-0.5192903285637992	0.00175695
ASV 208	ASV 210	Bacillariophyta	Bacillariophyta	Talaroneis_posidoniae	Thalassiosira_minuscula	mutualExclusion	2	dist_bray|dist_kullbackleibler	0.953386076583193|16.972971169024753	1.811e-06
ASV 208	ASV 258	Bacillariophyta	Bacillariophyta	Talaroneis_posidoniae	Thalassiosira_rotula	mutualExclusion	3	dist_bray|correl_spearman|dist_kullbackleibler	0.9870006803230604|-0.5172685621168126|20.345538833480354	9.07259e-13
ASV 208	ASV 289	Bacillariophyta	Spirotrichea	Talaroneis_posidoniae	Strombidiidae_R_X_sp.	mutualExclusion	3	dist_kullbackleibler|correl_spearman|dist_bray	16.982477572696858|-0.519218349862086|0.9545610530546679	7.88235e-06
ASV 208	ASV 13	Bacillariophyta	Cryptophyceae	Talaroneis_posidoniae	Geminigera_cryophila	mutualExclusion	2	dist_bray|dist_kullbackleibler	0.8973840768934551|15.452336048542278	0.0204938
ASV 208	ASV 20	Bacillariophyta	Dinophyceae	Talaroneis_posidoniae	Akashiwo_sanguinea	copresence	3	dist_kullbackleibler|correl_spearman|correl_pearson	2.0009998195482006|0.688419412162135|0.5388365509706453	0
ASV 208	ASV 23	Bacillariophyta	Cryptophyceae	Talaroneis_posidoniae	Teleaulax_acuta	mutualExclusion	2	correl_spearman|dist_bray	-0.5053500665557051|0.8565687261839409	0.0138319
ASV 208	ASV 24	Bacillariophyta	Dinophyceae	Talaroneis_posidoniae	Gyrodinium_dominans	mutualExclusion	4	dist_kullbackleibler|sim_mutInfo|correl_spearman|dist_bray	17.51769693241473|0.38900047179044916|-0.6909577172145328|0.9526469741256889	1.99468e-14
ASV 208	ASV 34	Bacillariophyta	Cryptophyceae	Talaroneis_posidoniae	Falcomonas_daucoides	mutualExclusion	3	correl_spearman|dist_bray|correl_pearson	-0.5881189437768112|0.8790345188895373|-0.35541026737978937	0.00199039
ASV 208	ASV 68	Bacillariophyta	Bacillariophyta	Talaroneis_posidoniae	Thalassiosira_sp.	mutualExclusion	2	dist_bray|dist_kullbackleibler	0.9216082570521146|13.60630608920067	0.00117388
ASV 208	ASV 69	Bacillariophyta	Spirotrichea	Talaroneis_posidoniae	Strombidium_sp.	mutualExclusion	3	dist_bray|dist_kullbackleibler|correl_spearman	0.9701354418728966|19.730784177543356|-0.5392135218456878	1.05074e-11
ASV 208	ASV 388	Bacillariophyta	Bacillariophyta	Talaroneis_posidoniae	Leptocylindrus_minimus	copresence	5	correl_pearson|sim_mutInfo|dist_kullbackleibler|dist_bray|correl_spearman	0.8063912234765028|0.4693990724729664|1.3492580063355823|0.3668177369707305|0.7663215915236824	0
ASV 208	ASV 5	Bacillariophyta	Mamiellophyceae	Talaroneis_posidoniae	Bathycoccus_prasinos	mutualExclusion	2	dist_bray|correl_spearman	0.8545157068597581|-0.522179154742846	0.00280605
ASV 208	ASV 123	Bacillariophyta	MAST	Talaroneis_posidoniae	MAST-6_XX_sp.	mutualExclusion	5	dist_bray|correl_spearman|sim_mutInfo|correl_pearson|dist_kullbackleibler	0.9504662332976379|-0.5634895916003687|0.38678354949270854|-0.3389942492908612|18.53831886148739	0
ASV 208	ASV 132	Bacillariophyta	MAST	Talaroneis_posidoniae	MAST-1C_X_sp.	mutualExclusion	3	dist_kullbackleibler|correl_spearman|dist_bray	21.013314594222116|-0.6235265404359173|0.9604418456201047	0
ASV 208	ASV 159	Bacillariophyta	Dinophyceae	Talaroneis_posidoniae	Gymnodinium_sp.	mutualExclusion	4	dist_kullbackleibler|dist_bray|correl_pearson|correl_spearman	14.932482406182215|0.9290784044587747|-0.34495710105439936|-0.5632097309763001	1.01885e-07
ASV 208	ASV 187	Bacillariophyta	Spirotrichea	Talaroneis_posidoniae	Strombidiidae_B_X_sp.	mutualExclusion	2	dist_kullbackleibler|dist_bray	14.952659629595122|0.8586066913727799	0.0400233
ASV 125	ASV 72	Bacillariophyta	Cryptophyceae	Thalassiosira_sp.	Teleaulax_sp.	copresence	4	dist_kullbackleibler|dist_bray|correl_pearson|correl_spearman	1.8077004236435912|0.3789824521359232|0.5388914383100992|0.6936706578948739	2.0222e-12
ASV 125	ASV 258	Bacillariophyta	Bacillariophyta	Thalassiosira_sp.	Thalassiosira_rotula	mutualExclusion	3	dist_kullbackleibler|dist_bray|sim_mutInfo	17.406228817860875|0.984460483721363|0.3900408181832593	5.80538e-13
ASV 80	ASV 326	Bacillariophyta	Bacillariophyta	Thalassiosira_concaviuscula	Thalassiosira_sp.	copresence	3	dist_bray|dist_kullbackleibler|correl_spearman	0.3931425140706011|2.173044315473722|0.6181340913319198	9.55254e-09
ASV 80	ASV 328	Bacillariophyta	Bacillariophyta	Thalassiosira_concaviuscula	Coscinodiscus_radiatus	mutualExclusion	2	correl_spearman|correl_pearson	-0.5574178758867104|-0.3670669545093365	2.26387e-05
ASV 80	ASV 348	Bacillariophyta	Pyramimonadales	Thalassiosira_concaviuscula	Pyramimonas_disomata	copresence	4	correl_spearman|dist_kullbackleibler|correl_pearson|dist_bray	0.6454812454701427|1.6131037858478703|0.5898155559636619|0.338809792274672	2.1349e-10
ASV 80	ASV 361	Bacillariophyta	Trebouxiophyceae	Thalassiosira_concaviuscula	Picochlorum_sp.	copresence	5	sim_mutInfo|correl_spearman|dist_kullbackleibler|correl_pearson|dist_bray	0.4469069639890799|0.76128899849527|1.6715670716916284|0.70765618100523|0.2821619906470261	2.3273e-15
ASV 80	ASV 27	Bacillariophyta	Syndiniales	Thalassiosira_concaviuscula	Dino-Group-III_XX_sp.	copresence	3	dist_kullbackleibler|sim_mutInfo|dist_bray	1.512641419459566|0.6638095557326449|0.36403301457658976	0
ASV 80	ASV 401	Bacillariophyta	Chlorophyceae	Thalassiosira_concaviuscula	Tetracystis_aplanospora	copresence	5	correl_spearman|dist_kullbackleibler|correl_pearson|sim_mutInfo|dist_bray	0.76116996154808|1.3112532421205996|0.5887645407534943|0.4616611025504911|0.3163405980827958	0
ASV 80	ASV 412	Bacillariophyta	MAST	Thalassiosira_concaviuscula	MAST-12A_X_sp.	copresence	5	correl_pearson|sim_mutInfo|dist_bray|correl_spearman|dist_kullbackleibler	0.5003620470354272|0.4284278351682653|0.3405960124346006|0.6820613301127134|1.6971622091588616	0
ASV 80	ASV 109	Bacillariophyta	Bacillariophyta	Thalassiosira_concaviuscula	Thalassiosira_hendeyi	copresence	5	dist_bray|correl_pearson|dist_kullbackleibler|correl_spearman|sim_mutInfo	0.36287420297994766|0.5487699716561688|1.350930504779246|0.7889457363165007|0.5259099555834919	0
ASV 80	ASV 114	Bacillariophyta	Bacillariophyta	Thalassiosira_concaviuscula	Skeletonema_pseudocostatum	copresence	5	dist_kullbackleibler|correl_pearson|dist_bray|correl_spearman|sim_mutInfo	1.50547139689336|0.6486547458715658|0.37920513795842625|0.7340467586412295|0.47478259012789836	0
ASV 80	ASV 119	Bacillariophyta	CONThreeP	Thalassiosira_concaviuscula	Askenasia_sp.	mutualExclusion	2	dist_bray|correl_pearson	0.8573868149676126|-0.3593284836983042	0.0120701
ASV 80	ASV 127	Bacillariophyta	Bacillariophyta	Thalassiosira_concaviuscula	Thalassiosira_hendeyi	copresence	5	correl_spearman|correl_pearson|dist_bray|dist_kullbackleibler|sim_mutInfo	0.7667310507291333|0.5676382777300453|0.36698642249400804|1.7135651608894626|0.4927589091993818	0
ASV 80	ASV 130	Bacillariophyta	Bacillariophyta	Thalassiosira_concaviuscula	Surirella_sp.	copresence	4	dist_bray|sim_mutInfo|correl_spearman|dist_kullbackleibler	0.3828805627202311|0.47010896840399674|0.6595257974435451|1.564870201320941	0
ASV 80	ASV 132	Bacillariophyta	MAST	Thalassiosira_concaviuscula	MAST-1C_X_sp.	mutualExclusion	3	dist_bray|correl_spearman|dist_kullbackleibler	0.8802798649985081|-0.5873599650694926|15.57009421654752	3.92424e-08
ASV 80	ASV 134	Bacillariophyta	Bacillariophyta	Thalassiosira_concaviuscula	Odontella_mobiliensis	copresence	5	sim_mutInfo|correl_spearman|dist_kullbackleibler|correl_pearson|dist_bray	0.41254275743633206|0.7019653995228581|1.8022894264587384|0.6955250566852997|0.34505047078236206	2.37359e-13
ASV 80	ASV 5	Bacillariophyta	Mamiellophyceae	Thalassiosira_concaviuscula	Bathycoccus_prasinos	mutualExclusion	3	correl_pearson|correl_spearman|sim_mutInfo	-0.5465047352408695|-0.7139514878106692|0.40617137205879983	7.26544e-15
ASV 80	ASV 9	Bacillariophyta	Bacillariophyta	Thalassiosira_concaviuscula	Thalassiosira_sp.	copresence	4	dist_kullbackleibler|sim_mutInfo|dist_bray|correl_spearman	1.1770750816217401|0.5960778470701369|0.34097493002412715|0.7814252481818277	0
ASV 80	ASV 210	Bacillariophyta	Bacillariophyta	Thalassiosira_concaviuscula	Thalassiosira_minuscula	mutualExclusion	2	correl_spearman|correl_pearson	-0.5118049301931061|-0.34352212877233657	0.000188921
ASV 80	ASV 226	Bacillariophyta	Bacillariophyta	Thalassiosira_concaviuscula	Skeletonema_sp.	copresence	5	dist_bray|correl_pearson|correl_spearman|dist_kullbackleibler|sim_mutInfo	0.3532434957240709|0.5828137545443329|0.7634426787019757|1.3046313270256884|0.5067806159712087	0
ASV 80	ASV 11	Bacillariophyta	Bacillariophyta	Thalassiosira_concaviuscula	Cyclotella_striata	copresence	4	sim_mutInfo|dist_kullbackleibler|dist_bray|correl_spearman	0.5031492183184119|1.354936045311309|0.38430205022039743|0.7942466097612516	0
ASV 80	ASV 13	Bacillariophyta	Cryptophyceae	Thalassiosira_concaviuscula	Geminigera_cryophila	mutualExclusion	4	sim_mutInfo|correl_spearman|correl_pearson|dist_kullbackleibler	0.4882588115417552|-0.724860622793035|-0.5398902372578901|14.460789210092454	0
ASV 80	ASV 17	Bacillariophyta	Cryptophyceae	Thalassiosira_concaviuscula	Hemiselmis_cryptochromatica	mutualExclusion	3	correl_pearson|sim_mutInfo|correl_spearman	-0.5869068040385176|0.3737713159434488|-0.6980433232081537	5.85461e-13
ASV 80	ASV 250	Bacillariophyta	Acantharea	Thalassiosira_concaviuscula	Acantharea_XXX_sp.	copresence	5	dist_bray|correl_pearson|sim_mutInfo|dist_kullbackleibler|correl_spearman	0.4112368827749039|0.4812780102340293|0.4913145448450078|1.7155780638032616|0.7495987498685385	0
ASV 80	ASV 258	Bacillariophyta	Bacillariophyta	Thalassiosira_concaviuscula	Thalassiosira_rotula	mutualExclusion	4	correl_spearman|correl_pearson|dist_kullbackleibler|dist_bray	-0.5264547309417068|-0.3483221730205098|17.613485507851003|0.9573443793890399	9.47225e-16
ASV 80	ASV 21	Bacillariophyta	Bacillariophyta	Thalassiosira_concaviuscula	Thalassiosira_minima	copresence	2	dist_kullbackleibler|dist_bray	1.9347366462385425|0.31339740886580814	0.00565154
ASV 80	ASV 24	Bacillariophyta	Dinophyceae	Thalassiosira_concaviuscula	Gyrodinium_dominans	mutualExclusion	4	correl_spearman|sim_mutInfo|correl_pearson|dist_bray	-0.7394655126085845|0.5052701156384942|-0.39189595550732303|0.8733403906619813	3.45761e-13
ASV 80	ASV 32	Bacillariophyta	Dinophyceae	Thalassiosira_concaviuscula	Gyrodinium_sp.	copresence	4	correl_pearson|sim_mutInfo|correl_spearman|dist_bray	0.6340699719747892|0.5829094863417881|0.7494978649293835|0.3147121882594561	0.000425257
ASV 80	ASV 34	Bacillariophyta	Cryptophyceae	Thalassiosira_concaviuscula	Falcomonas_daucoides	mutualExclusion	3	correl_pearson|correl_spearman|sim_mutInfo	-0.632432536264523|-0.7967207102779065|0.5511484898427166	7.56724e-11
ASV 80	ASV 36	Bacillariophyta	Bacillariophyta	Thalassiosira_concaviuscula	Corethron_hystrix	mutualExclusion	2	dist_bray|dist_kullbackleibler	0.8701995510690801|14.206457233403759	0.000850189
ASV 80	ASV 46	Bacillariophyta	Bacillariophyta	Thalassiosira_concaviuscula	Thalassiosira_sp.	copresence	4	sim_mutInfo|correl_pearson|correl_spearman|dist_kullbackleibler	0.6734626519588955|0.5460256203199357|0.8337100244958233|2.109068080560135	0
ASV 80	ASV 281	Bacillariophyta	Nephroselmidophyceae	Thalassiosira_concaviuscula	Nephroselmis_pyriformis	copresence	4	dist_kullbackleibler|sim_mutInfo|correl_spearman|dist_bray	1.4475182101226096|0.5322999759759202|0.6455014651744124|0.34203040139151564	0
ASV 80	ASV 289	Bacillariophyta	Spirotrichea	Thalassiosira_concaviuscula	Strombidiidae_R_X_sp.	mutualExclusion	2	correl_pearson|correl_spearman	-0.374879774670506|-0.505308028886875	6.24251e-05
ASV 80	ASV 63	Bacillariophyta	Dinophyceae	Thalassiosira_concaviuscula	Gyrodinium_dominans	copresence	5	correl_pearson|correl_spearman|dist_kullbackleibler|sim_mutInfo|dist_bray	0.6414543996674144|0.7037069609232777|1.9008267928834668|0.4681955637169737|0.2985873748432497	2.39989e-12
ASV 80	ASV 69	Bacillariophyta	Spirotrichea	Thalassiosira_concaviuscula	Strombidium_sp.	mutualExclusion	4	dist_bray|correl_spearman|dist_kullbackleibler|sim_mutInfo	0.8561117703657635|-0.611633017249191|16.098386514413622|0.4151376418113668	7.32168e-09
ASV 80	ASV 72	Bacillariophyta	Cryptophyceae	Thalassiosira_concaviuscula	Teleaulax_sp.	copresence	3	dist_kullbackleibler|dist_bray|sim_mutInfo	1.5846153202768816|0.3662712405689069|0.4075065466517982	6.52641e-07
ASV 80	ASV 75	Bacillariophyta	Spirotrichea	Thalassiosira_concaviuscula	Strombidiidae_H_X_sp.	copresence	3	sim_mutInfo|dist_kullbackleibler|correl_spearman	0.5402123107482453|1.8486996015538029|0.74194107858133	0
ASV 210	ASV 100	Bacillariophyta	Syndiniales	Thalassiosira_minuscula	Dino-Group-II-Clade-44_X_sp.	mutualExclusion	5	correl_spearman|correl_pearson|dist_bray|dist_kullbackleibler|sim_mutInfo	-0.8025563765045574|-0.35519256611200484|0.9678210237939474|19.139779777573313|0.5252337708284802	0
ASV 210	ASV 167	Bacillariophyta	Syndiniales	Thalassiosira_minuscula	Dino-Group-II-Clade-14_X_sp.	mutualExclusion	5	correl_pearson|sim_mutInfo|correl_spearman|dist_kullbackleibler|dist_bray	-0.37150192577146257|0.4668484001460991|-0.7021614715486092|16.76623977174904|0.951662311724695	4.78181e-16
ASV 210	ASV 221	Bacillariophyta	Pedinophyceae	Thalassiosira_minuscula	Marsupiomonas_pelliculata	mutualExclusion	5	dist_bray|sim_mutInfo|correl_pearson|correl_spearman|dist_kullbackleibler	0.9297905355587975|0.4032575686570836|-0.4337000591163722|-0.7153277170562645|16.63683205483968	1.41185e-15
ASV 210	ASV 27	Bacillariophyta	Syndiniales	Thalassiosira_minuscula	Dino-Group-III_XX_sp.	mutualExclusion	5	sim_mutInfo|dist_kullbackleibler|dist_bray|correl_pearson|correl_spearman	0.3837371512917276|15.504627560012022|0.8820728322403494|-0.49963756195784637|-0.6734428128882359	0
ASV 210	ASV 50	Bacillariophyta	Syndiniales	Thalassiosira_minuscula	Dino-Group-II-Clade-1_X_sp.	mutualExclusion	4	sim_mutInfo|dist_bray|correl_spearman|dist_kullbackleibler	0.3749796066898643|0.9238959068868553|-0.6249928979375677|16.482281681184578	1.7167e-12
ASV 210	ASV 3	Bacillariophyta	Syndiniales	Thalassiosira_minuscula	Dino-Group-I-Clade-1_X_sp.	mutualExclusion	5	sim_mutInfo|correl_pearson|dist_kullbackleibler|dist_bray|correl_spearman	0.5173054682755596|-0.4605303940303046|20.517124776294974|0.9448529818066554|-0.7954328366772835	0
ASV 210	ASV 361	Bacillariophyta	Trebouxiophyceae	Thalassiosira_minuscula	Picochlorum_sp.	mutualExclusion	5	dist_kullbackleibler|dist_bray|sim_mutInfo|correl_pearson|correl_spearman	15.47679157982832|0.9278909683240668|0.4645436142112582|-0.5124197933888541|-0.7281566663260732	0
ASV 210	ASV 388	Bacillariophyta	Bacillariophyta	Thalassiosira_minuscula	Leptocylindrus_minimus	mutualExclusion	5	dist_kullbackleibler|dist_bray|correl_spearman|correl_pearson|sim_mutInfo	17.626103495122763|0.9588767585249849|-0.7168430217516429|-0.3982452475410471|0.38401792611248675	0
ASV 210	ASV 20	Bacillariophyta	Dinophyceae	Thalassiosira_minuscula	Akashiwo_sanguinea	mutualExclusion	4	dist_bray|dist_kullbackleibler|sim_mutInfo|correl_spearman	0.9433959311019269|15.538007006400981|0.38175686004499676|-0.6097345885085022	3.83818e-11
ASV 210	ASV 386	Bacillariophyta	Syndiniales	Thalassiosira_minuscula	Dino-Group-II-Clade-1_X_sp.	mutualExclusion	5	dist_kullbackleibler|correl_spearman|dist_bray|correl_pearson|sim_mutInfo	14.55310590899615|-0.594534538118485|0.9341558366318341|-0.352406116758506|0.40856938431124545	3.65349e-09
ASV 210	ASV 32	Bacillariophyta	Dinophyceae	Thalassiosira_minuscula	Gyrodinium_sp.	mutualExclusion	5	correl_spearman|dist_bray|correl_pearson|dist_kullbackleibler|sim_mutInfo	-0.6566813199260126|0.9051915242896834|-0.3833267648487928|16.829438158925896|0.40105341612078504	2.3491e-12
ASV 210	ASV 63	Bacillariophyta	Dinophyceae	Thalassiosira_minuscula	Gyrodinium_dominans	mutualExclusion	5	dist_kullbackleibler|dist_bray|sim_mutInfo|correl_pearson|correl_spearman	13.821397861077427|0.8803587466380665|0.4188034035825643|-0.4701527870509244|-0.6764946911073	1.38405e-10
ASV 210	ASV 71	Bacillariophyta	Spirotrichea	Thalassiosira_minuscula	Choreotrichida_XX_sp.	mutualExclusion	4	dist_kullbackleibler|sim_mutInfo|dist_bray|correl_spearman	18.55958019974565|0.4432013572618212|0.9193344550805232|-0.7275585895829182	0
ASV 210	ASV 74	Bacillariophyta	Bacillariophyta	Thalassiosira_minuscula	Chaetoceros_sp.	mutualExclusion	4	sim_mutInfo|correl_spearman|dist_bray|dist_kullbackleibler	0.4785283230882649|-0.7085948278961453|0.925792840209916|13.537355792492438	2.84758e-10
ASV 210	ASV 75	Bacillariophyta	Spirotrichea	Thalassiosira_minuscula	Strombidiidae_H_X_sp.	mutualExclusion	5	dist_bray|correl_spearman|sim_mutInfo|correl_pearson|dist_kullbackleibler	0.9022107130377155|-0.6915667464476193|0.3766403167268182|-0.37117820286914593|17.845412235473628	0
ASV 210	ASV 401	Bacillariophyta	Chlorophyceae	Thalassiosira_minuscula	Tetracystis_aplanospora	mutualExclusion	4	correl_spearman|correl_pearson|dist_kullbackleibler|dist_bray	-0.5535120628140346|-0.3981394206299873|13.714881978585126|0.8706377513169336	2.44791e-06
ASV 210	ASV 412	Bacillariophyta	MAST	Thalassiosira_minuscula	MAST-12A_X_sp.	mutualExclusion	4	dist_kullbackleibler|dist_bray|correl_pearson|correl_spearman	13.687481752790017|0.8675134105086171|-0.3803282572457982|-0.541399418140626	6.4508e-07
ASV 210	ASV 463	Bacillariophyta	Cryptophyceae	Thalassiosira_minuscula	Cryptomonadales_X_sp.	mutualExclusion	3	correl_pearson|dist_kullbackleibler|dist_bray	-0.35915780851394413|15.014986523224355|0.8787217514491223	3.58959e-07
ASV 210	ASV 114	Bacillariophyta	Bacillariophyta	Thalassiosira_minuscula	Skeletonema_pseudocostatum	mutualExclusion	4	dist_kullbackleibler|correl_pearson|correl_spearman|dist_bray	14.84961115269957|-0.3338203113562486|-0.6347899172883021|0.8778971999338828	4.56339e-09
ASV 210	ASV 122	Bacillariophyta	Trebouxiophyceae	Thalassiosira_minuscula	Picochlorum_sp.	mutualExclusion	2	correl_spearman|correl_pearson	-0.5388426151440433|-0.4512325166504092	0.000371671
ASV 210	ASV 137	Bacillariophyta	Spirotrichea	Thalassiosira_minuscula	Pelagostrobilidium_sp.	mutualExclusion	3	correl_spearman|dist_kullbackleibler|dist_bray	-0.5066990186826631|14.078288304362392|0.8832122711635803	0.000129728
ASV 571	ASV 335	Bacillariophyta	Bacillariophyta	Delphineis_sp.	Raphid-pennate_X_sp.	copresence	3	correl_spearman|dist_bray|correl_pearson	0.633403678353948|0.37959179454884895|0.5418988756730656	0.024614
ASV 571	ASV 258	Bacillariophyta	Bacillariophyta	Delphineis_sp.	Thalassiosira_rotula	mutualExclusion	2	dist_bray|dist_kullbackleibler	0.9759168714871054|15.692472365986934	2.47719e-06
ASV 580	ASV 132	Bacillariophyta	MAST	Thalassiosira_sp.	MAST-1C_X_sp.	mutualExclusion	3	dist_bray|dist_kullbackleibler|correl_spearman	0.9327715761017896|16.1924904300839|-0.5883023365022777	2.32002e-07
ASV 580	ASV 159	Bacillariophyta	Dinophyceae	Thalassiosira_sp.	Gymnodinium_sp.	mutualExclusion	2	correl_spearman|correl_pearson	-0.4871690393558645|-0.40775112274634584	0.012886
ASV 580	ASV 13	Bacillariophyta	Cryptophyceae	Thalassiosira_sp.	Geminigera_cryophila	mutualExclusion	3	correl_spearman|dist_kullbackleibler|correl_pearson	-0.563620834349927|15.104651809922812|-0.4248278158213491	2.91629e-13
ASV 580	ASV 23	Bacillariophyta	Cryptophyceae	Thalassiosira_sp.	Teleaulax_acuta	mutualExclusion	2	correl_spearman|correl_pearson	-0.5570857508924091|-0.42100518595395325	8.54216e-07
ASV 580	ASV 24	Bacillariophyta	Dinophyceae	Thalassiosira_sp.	Gyrodinium_dominans	mutualExclusion	3	correl_spearman|dist_kullbackleibler|dist_bray	-0.6904130675101812|14.746465234147092|0.923960146085539	1.58009e-13
ASV 580	ASV 34	Bacillariophyta	Cryptophyceae	Thalassiosira_sp.	Falcomonas_daucoides	mutualExclusion	2	correl_pearson|correl_spearman	-0.43618235038108083|-0.5074284588197495	0.000322442
ASV 580	ASV 47	Bacillariophyta	Bacillariophyta	Thalassiosira_sp.	Thalassiosira_sp.	mutualExclusion	2	correl_pearson|correl_spearman	-0.4277296056625726|-0.5863429448695395	1.62623e-06
ASV 580	ASV 69	Bacillariophyta	Spirotrichea	Thalassiosira_sp.	Strombidium_sp.	mutualExclusion	2	dist_kullbackleibler|dist_bray	15.441749186335569|0.878947214919729	0.0051212
ASV 580	ASV 5	Bacillariophyta	Mamiellophyceae	Thalassiosira_sp.	Bathycoccus_prasinos	mutualExclusion	2	correl_pearson|correl_spearman	-0.4002362532778075|-0.5743043289871465	1.16501e-06
ASV 580	ASV 210	Bacillariophyta	Bacillariophyta	Thalassiosira_sp.	Thalassiosira_minuscula	mutualExclusion	2	correl_spearman|dist_kullbackleibler	-0.5227976624756596|14.472295323014388	3.76771e-05
ASV 580	ASV 258	Bacillariophyta	Bacillariophyta	Thalassiosira_sp.	Thalassiosira_rotula	mutualExclusion	3	dist_kullbackleibler|dist_bray|correl_spearman	17.704195252435035|0.9941568528205575|-0.573870545768405	0
ASV 580	ASV 289	Bacillariophyta	Spirotrichea	Thalassiosira_sp.	Strombidiidae_R_X_sp.	mutualExclusion	4	correl_pearson|correl_spearman|dist_bray|dist_kullbackleibler	-0.329574813040972|-0.5267365736189848|0.9025880862356821|15.096035396295445	2.26219e-08
ASV 580	ASV 27	Bacillariophyta	Syndiniales	Thalassiosira_sp.	Dino-Group-III_XX_sp.	copresence	5	sim_mutInfo|dist_bray|correl_pearson|dist_kullbackleibler|correl_spearman	0.3664021007605891|0.3540864302626958|0.5149818508484485|2.187537998347494|0.668910601783595	0
ASV 335	ASV 134	Bacillariophyta	Bacillariophyta	Raphid-pennate_X_sp.	Odontella_mobiliensis	copresence	4	dist_kullbackleibler|dist_bray|correl_pearson|correl_spearman	1.5158423855490075|0.32605898626348173|0.6530264478407499|0.7231878834586768	0
ASV 335	ASV 72	Bacillariophyta	Cryptophyceae	Raphid-pennate_X_sp.	Teleaulax_sp.	copresence	4	correl_pearson|dist_kullbackleibler|correl_spearman|dist_bray	0.5938430237875668|1.7423527879892942|0.6197048967736771|0.3545795808988468	8.64941e-05
ASV 335	ASV 83	Bacillariophyta	Bacillariophyta	Raphid-pennate_X_sp.	Minutocellus_polymorphus	copresence	4	dist_kullbackleibler|dist_bray|correl_pearson|correl_spearman	1.816424394984956|0.3422930957091478|0.6429879562292774|0.629630274996725	6.34936e-06
ASV 335	ASV 566	Bacillariophyta	Bacillariophyta	Raphid-pennate_X_sp.	Psammodictyon_sp.	copresence	3	correl_spearman|dist_bray|correl_pearson	0.6187609157147362|0.39266664542204854|0.5613979900673587	0.0407579
ASV 9	ASV 27	Bacillariophyta	Syndiniales	Thalassiosira_sp.	Dino-Group-III_XX_sp.	copresence	5	correl_spearman|dist_kullbackleibler|dist_bray|sim_mutInfo|correl_pearson	0.8346155646104277|0.5950843345946902|0.27176611371628023|0.6275683973551351|0.7162032495890073	0
ASV 9	ASV 50	Bacillariophyta	Syndiniales	Thalassiosira_sp.	Dino-Group-II-Clade-1_X_sp.	copresence	3	dist_kullbackleibler|sim_mutInfo|correl_spearman	2.176884405527148|0.5716698408249363|0.7622065841611078	0
ASV 9	ASV 401	Bacillariophyta	Chlorophyceae	Thalassiosira_sp.	Tetracystis_aplanospora	copresence	5	correl_spearman|sim_mutInfo|dist_kullbackleibler|dist_bray|correl_pearson	0.7589072779746381|0.5603463429605928|1.273707816034267|0.3666985328455301|0.4883789185885107	0
ASV 9	ASV 412	Bacillariophyta	MAST	Thalassiosira_sp.	MAST-12A_X_sp.	copresence	4	dist_bray|correl_spearman|sim_mutInfo|dist_kullbackleibler	0.3680346077282741|0.7295074031025411|0.4567778785996799|1.4636198773018194	0
ASV 9	ASV 109	Bacillariophyta	Bacillariophyta	Thalassiosira_sp.	Thalassiosira_hendeyi	copresence	4	sim_mutInfo|dist_kullbackleibler|dist_bray|correl_spearman	0.6856179084705079|1.2449308552696081|0.3826067751800859|0.797376125034971	0
ASV 9	ASV 114	Bacillariophyta	Bacillariophyta	Thalassiosira_sp.	Skeletonema_pseudocostatum	copresence	4	sim_mutInfo|dist_bray|dist_kullbackleibler|correl_spearman	0.5673382430486442|0.41481894702381317|1.6796309163212848|0.7433575628094736	0
ASV 9	ASV 125	Bacillariophyta	Bacillariophyta	Thalassiosira_sp.	Thalassiosira_sp.	copresence	2	dist_kullbackleibler|sim_mutInfo	1.8745209072687288|0.5494821818724454	0
ASV 9	ASV 130	Bacillariophyta	Bacillariophyta	Thalassiosira_sp.	Surirella_sp.	copresence	3	dist_bray|sim_mutInfo|dist_kullbackleibler	0.4166262154222131|0.40371455867200945|1.9867355588595526	4.0314e-08
ASV 9	ASV 131	Bacillariophyta	Bacillariophyta	Thalassiosira_sp.	Rhizosolenia_delicatula	mutualExclusion	4	dist_bray|correl_spearman|dist_kullbackleibler|correl_pearson	0.874894071864919|-0.5279396967051866|14.834005288044475|-0.3291695828492865	0
ASV 9	ASV 132	Bacillariophyta	MAST	Thalassiosira_sp.	MAST-1C_X_sp.	mutualExclusion	4	correl_spearman|dist_bray|sim_mutInfo|dist_kullbackleibler	-0.6874272039549927|0.9156385257285266|0.4915112050673325|17.56928284698847	0
ASV 9	ASV 159	Bacillariophyta	Dinophyceae	Thalassiosira_sp.	Gymnodinium_sp.	mutualExclusion	2	correl_spearman|correl_pearson	-0.5155097559405596|-0.3587849593013404	8.1234e-06
ASV 9	ASV 1	Bacillariophyta	Mamiellophyceae	Thalassiosira_sp.	Ostreococcus_tauri	copresence	2	dist_kullbackleibler|sim_mutInfo	1.791156549109706|0.6025285135250349	9.54436e-13
ASV 9	ASV 5	Bacillariophyta	Mamiellophyceae	Thalassiosira_sp.	Bathycoccus_prasinos	mutualExclusion	3	sim_mutInfo|correl_pearson|correl_spearman	0.4395987784694033|-0.4755976956671186|-0.7860930369416393	5.93033e-15
ASV 9	ASV 3	Bacillariophyta	Syndiniales	Thalassiosira_sp.	Dino-Group-I-Clade-1_X_sp.	copresence	4	dist_bray|dist_kullbackleibler|sim_mutInfo|correl_spearman	0.4026499018382277|1.600213582174202|0.5705886211919577|0.7798802950874336	0
ASV 9	ASV 12	Bacillariophyta	Bacillariophyta	Thalassiosira_sp.	Skeletonema_sp.	copresence	2	dist_kullbackleibler|sim_mutInfo	1.6504628251934206|0.565998851923164	0
ASV 9	ASV 13	Bacillariophyta	Cryptophyceae	Thalassiosira_sp.	Geminigera_cryophila	mutualExclusion	4	dist_kullbackleibler|correl_spearman|correl_pearson|sim_mutInfo	16.482967401772317|-0.7939182275767079|-0.4965554964011239|0.47418714117521255	0
ASV 9	ASV 21	Bacillariophyta	Bacillariophyta	Thalassiosira_sp.	Thalassiosira_minima	copresence	3	dist_bray|dist_kullbackleibler|sim_mutInfo	0.39061045568268526|1.6550090488795974|0.45811881134839183	4.21208e-08
ASV 9	ASV 23	Bacillariophyta	Cryptophyceae	Thalassiosira_sp.	Teleaulax_acuta	mutualExclusion	2	correl_spearman|correl_pearson	-0.5865014154701296|-0.46726299330716675	4.28954e-12
ASV 9	ASV 24	Bacillariophyta	Dinophyceae	Thalassiosira_sp.	Gyrodinium_dominans	mutualExclusion	5	correl_spearman|correl_pearson|dist_bray|dist_kullbackleibler|sim_mutInfo	-0.8152604293639352|-0.3591188714747815|0.9011760354967755|14.678665512017293|0.5572020951002057	0
ASV 9	ASV 32	Bacillariophyta	Dinophyceae	Thalassiosira_sp.	Gyrodinium_sp.	copresence	4	dist_bray|dist_kullbackleibler|sim_mutInfo|correl_spearman	0.4043528683608085|1.4996483910792855|0.622906699657527|0.7856272380318073	0
ASV 9	ASV 34	Bacillariophyta	Cryptophyceae	Thalassiosira_sp.	Falcomonas_daucoides	mutualExclusion	3	correl_pearson|sim_mutInfo|correl_spearman	-0.5553505709305777|0.4781948469617392|-0.8470704103471383	0
ASV 9	ASV 210	Bacillariophyta	Bacillariophyta	Thalassiosira_sp.	Thalassiosira_minuscula	mutualExclusion	3	correl_pearson|correl_spearman|dist_kullbackleibler	-0.34197417212788167|-0.5682832914412843|13.695309794734591	5.24236e-11
ASV 9	ASV 580	Bacillariophyta	Bacillariophyta	Thalassiosira_sp.	Thalassiosira_sp.	copresence	4	correl_pearson|dist_bray|dist_kullbackleibler|correl_spearman	0.485817310724312|0.3931872467543366|1.9627003416715716|0.6655297611376824	0
ASV 9	ASV 47	Bacillariophyta	Bacillariophyta	Thalassiosira_sp.	Thalassiosira_sp.	mutualExclusion	2	correl_spearman|correl_pearson	-0.6308717702978368|-0.4502898985101923	5.87761e-10
ASV 9	ASV 63	Bacillariophyta	Dinophyceae	Thalassiosira_sp.	Gyrodinium_dominans	copresence	4	correl_spearman|dist_bray|dist_kullbackleibler|sim_mutInfo	0.7353428828834923|0.3521460511447153|1.1888923462239458|0.6342887511871917	0
ASV 9	ASV 64	Bacillariophyta	Bacillariophyta	Thalassiosira_sp.	Guinardia_delicatula	copresence	2	sim_mutInfo|dist_kullbackleibler	0.6481540630475253|2.029197046667698	0
ASV 9	ASV 69	Bacillariophyta	Spirotrichea	Thalassiosira_sp.	Strombidium_sp.	mutualExclusion	4	dist_kullbackleibler|sim_mutInfo|dist_bray|correl_spearman	17.58428052416345|0.6184214906518481|0.8549596124093748|-0.6542013800595897	4.06285e-11
ASV 9	ASV 72	Bacillariophyta	Cryptophyceae	Thalassiosira_sp.	Teleaulax_sp.	copresence	2	sim_mutInfo|dist_kullbackleibler	0.38452370090511856|1.8597390952463715	6.75179e-06
ASV 9	ASV 75	Bacillariophyta	Spirotrichea	Thalassiosira_sp.	Strombidiidae_H_X_sp.	copresence	4	dist_kullbackleibler|correl_spearman|dist_bray|sim_mutInfo	1.4927785439902228|0.8230049357761529|0.4016095634232464|0.6208537595255339	0
ASV 9	ASV 250	Bacillariophyta	Acantharea	Thalassiosira_sp.	Acantharea_XXX_sp.	copresence	3	sim_mutInfo|correl_spearman|dist_kullbackleibler	0.593345881618561|0.7863540014478031|1.566192191265171	0
ASV 9	ASV 258	Bacillariophyta	Bacillariophyta	Thalassiosira_sp.	Thalassiosira_rotula	mutualExclusion	4	dist_kullbackleibler|sim_mutInfo|dist_bray|correl_spearman	21.95235816187611|0.4346530004949938|0.9813905527910014|-0.6758311960109967	0
ASV 9	ASV 275	Bacillariophyta	Mamiellophyceae	Thalassiosira_sp.	Micromonas_commoda	copresence	2	sim_mutInfo|dist_kullbackleibler	0.4672935262235538|1.92690717302813	1.42526e-08
ASV 9	ASV 281	Bacillariophyta	Nephroselmidophyceae	Thalassiosira_sp.	Nephroselmis_pyriformis	copresence	3	dist_bray|dist_kullbackleibler|sim_mutInfo	0.3500746953550602|1.1483442402007622|0.5308746232642112	0
ASV 9	ASV 287	Bacillariophyta	Dinophyceae	Thalassiosira_sp.	Gymnodinium_sp.	copresence	3	dist_kullbackleibler|sim_mutInfo|correl_spearman	1.6772021662279069|0.48084648747400305|0.6863713165425941	0
ASV 9	ASV 289	Bacillariophyta	Spirotrichea	Thalassiosira_sp.	Strombidiidae_R_X_sp.	mutualExclusion	5	correl_pearson|dist_kullbackleibler|dist_bray|correl_spearman|sim_mutInfo	-0.3881668053298809|16.339259133131453|0.8838545435893224|-0.6305992525995431|0.37735015281537443	0
ASV 9	ASV 353	Bacillariophyta	MAST	Thalassiosira_sp.	MAST-12D_X_sp.	copresence	2	sim_mutInfo|dist_kullbackleibler	0.3936002428674681|1.8092261813910604	0
ASV 9	ASV 361	Bacillariophyta	Trebouxiophyceae	Thalassiosira_sp.	Picochlorum_sp.	copresence	5	sim_mutInfo|dist_kullbackleibler|dist_bray|correl_pearson|correl_spearman	0.5056564121568785|1.2094481202914995|0.3426398850139114|0.5246441617378899|0.7361968822188826	0
ASV 9	ASV 388	Bacillariophyta	Bacillariophyta	Thalassiosira_sp.	Leptocylindrus_minimus	copresence	4	dist_kullbackleibler|correl_pearson|sim_mutInfo|correl_spearman	1.8604088238514085|0.5362155484022144|0.4404481317572717|0.7766373586625002	0
ASV 73	ASV 72	Bacillariophyta	Cryptophyceae	Chaetoceros_sp.	Teleaulax_sp.	mutualExclusion	2	correl_pearson|correl_spearman	-0.3678583736970873|-0.618950806036399	5.74633e-06
ASV 73	ASV 299	Bacillariophyta	CONThreeP	Chaetoceros_sp.	Askenasia_sp.	copresence	3	dist_kullbackleibler|correl_pearson|dist_bray	1.763291989022054|0.54074880709665|0.41022623592343954	0.000271001
ASV 74	ASV 27	Bacillariophyta	Syndiniales	Chaetoceros_sp.	Dino-Group-III_XX_sp.	copresence	3	dist_kullbackleibler|sim_mutInfo|correl_spearman	2.087690604599249|0.49567456711384006|0.7037063163676693	0
ASV 74	ASV 258	Bacillariophyta	Bacillariophyta	Chaetoceros_sp.	Thalassiosira_rotula	mutualExclusion	4	dist_kullbackleibler|dist_bray|sim_mutInfo|correl_spearman	19.025938797339606|0.9803511919781599|0.4040656934555824|-0.6996143650543811	0
ASV 74	ASV 289	Bacillariophyta	Spirotrichea	Chaetoceros_sp.	Strombidiidae_R_X_sp.	mutualExclusion	4	dist_bray|sim_mutInfo|dist_kullbackleibler|correl_spearman	0.9261778600207555|0.40834260112480436|15.155332618716379|-0.6965309321795874	1.55556e-10
ASV 74	ASV 1	Bacillariophyta	Mamiellophyceae	Chaetoceros_sp.	Ostreococcus_tauri	copresence	4	dist_bray|sim_mutInfo|dist_kullbackleibler|correl_pearson	0.36742613036272775|0.3764490938671874|1.7134526733662634|0.6742649317075734	2.56246e-13
ASV 74	ASV 135	Bacillariophyta	Dinophyceae	Chaetoceros_sp.	Alexandrium_hiranoi	mutualExclusion	2	correl_spearman|correl_pearson	-0.627527138304529|-0.358225420164753	1.92829e-07
ASV 74	ASV 159	Bacillariophyta	Dinophyceae	Chaetoceros_sp.	Gymnodinium_sp.	mutualExclusion	2	correl_spearman|sim_mutInfo	-0.6697016557746734|0.4287386490240057	0.00380448
ASV 47	ASV 386	Bacillariophyta	Syndiniales	Thalassiosira_sp.	Dino-Group-II-Clade-1_X_sp.	mutualExclusion	3	correl_spearman|sim_mutInfo|correl_pearson	-0.5820632027031393|0.37957253479796904|-0.35924533743347165	3.58452e-07
ASV 47	ASV 353	Bacillariophyta	MAST	Thalassiosira_sp.	MAST-12D_X_sp.	mutualExclusion	2	correl_pearson|correl_spearman	-0.4571764761780953|-0.6930887446866899	4.28149e-11
ASV 47	ASV 361	Bacillariophyta	Trebouxiophyceae	Thalassiosira_sp.	Picochlorum_sp.	mutualExclusion	3	sim_mutInfo|correl_spearman|correl_pearson	0.4891360641482456|-0.6446194246619812|-0.5183860995704413	2.90858e-10
ASV 47	ASV 388	Bacillariophyta	Bacillariophyta	Thalassiosira_sp.	Leptocylindrus_minimus	mutualExclusion	4	dist_bray|sim_mutInfo|correl_pearson|correl_spearman	0.8734700940353476|0.5047054956547412|-0.4839059781507149|-0.7274464643537163	1.11615e-11
ASV 47	ASV 100	Bacillariophyta	Syndiniales	Thalassiosira_sp.	Dino-Group-II-Clade-44_X_sp.	mutualExclusion	4	correl_pearson|dist_bray|correl_spearman|sim_mutInfo	-0.44742374663638157|0.8698974982251109|-0.8056120243210932|0.5324589388571961	3.24627e-14
ASV 47	ASV 12	Bacillariophyta	Bacillariophyta	Thalassiosira_sp.	Skeletonema_sp.	mutualExclusion	3	correl_spearman|sim_mutInfo|correl_pearson	-0.7446626089219218|0.360529687316419|-0.42549809789728593	9.24383e-14
ASV 47	ASV 13	Bacillariophyta	Cryptophyceae	Thalassiosira_sp.	Geminigera_cryophila	copresence	3	dist_bray|dist_kullbackleibler|correl_pearson	0.3021297796458864|2.0887810454844837|0.7605464533791217	3.12867e-05
ASV 47	ASV 167	Bacillariophyta	Syndiniales	Thalassiosira_sp.	Dino-Group-II-Clade-14_X_sp.	mutualExclusion	3	sim_mutInfo|correl_pearson|correl_spearman	0.36836113116676295|-0.41014942986153996|-0.6651905977629324	5.67986e-09
ASV 47	ASV 20	Bacillariophyta	Dinophyceae	Thalassiosira_sp.	Akashiwo_sanguinea	mutualExclusion	3	dist_bray|correl_pearson|correl_spearman	0.8560934239140962|-0.34019737206260386|-0.5811181922923172	5.88162e-07
ASV 47	ASV 24	Bacillariophyta	Dinophyceae	Thalassiosira_sp.	Gyrodinium_dominans	copresence	2	sim_mutInfo|dist_kullbackleibler	0.44601168712492134|1.5700492222229332	5.63858e-07
ASV 47	ASV 32	Bacillariophyta	Dinophyceae	Thalassiosira_sp.	Gyrodinium_sp.	mutualExclusion	3	correl_spearman|sim_mutInfo|correl_pearson	-0.6449879582176372|0.36036760156103975|-0.42730069374152674	0.0159331
ASV 47	ASV 34	Bacillariophyta	Cryptophyceae	Thalassiosira_sp.	Falcomonas_daucoides	copresence	4	correl_pearson|dist_kullbackleibler|correl_spearman|dist_bray	0.7344706962835688|0.5027156876871058|0.6286890871654084|0.25539646373757996	3.27788e-06
ASV 47	ASV 46	Bacillariophyta	Bacillariophyta	Thalassiosira_sp.	Thalassiosira_sp.	mutualExclusion	2	correl_spearman|correl_pearson	-0.5025972482177418|-0.3744328584726944	4.00665e-05
ASV 47	ASV 191	Bacillariophyta	Syndiniales	Thalassiosira_sp.	Dino-Group-II-Clade-30_X_sp.	mutualExclusion	2	correl_pearson|correl_spearman	-0.35203942920637726|-0.5707134257159049	2.64393e-06
ASV 47	ASV 401	Bacillariophyta	Chlorophyceae	Thalassiosira_sp.	Tetracystis_aplanospora	mutualExclusion	2	correl_pearson|correl_spearman	-0.4504731109780278|-0.5536837523243681	1.00107e-05
ASV 47	ASV 406	Bacillariophyta	Filosa-Thecofilosea	Thalassiosira_sp.	Ventrifissuridae_X_sp.	mutualExclusion	3	correl_spearman|sim_mutInfo|correl_pearson	-0.5534246047608447|0.3876660031158101|-0.348201836265731	7.23117e-06
ASV 47	ASV 63	Bacillariophyta	Dinophyceae	Thalassiosira_sp.	Gyrodinium_dominans	mutualExclusion	2	correl_pearson|correl_spearman	-0.5537683731835973|-0.7059499504150809	2.10175e-12
ASV 47	ASV 68	Bacillariophyta	Bacillariophyta	Thalassiosira_sp.	Thalassiosira_sp.	copresence	4	correl_pearson|dist_kullbackleibler|sim_mutInfo|dist_bray	0.8104597059151036|0.5424505986095289|0.4244139329565324|0.2484535039198652	6.62866e-14
ASV 47	ASV 412	Bacillariophyta	MAST	Thalassiosira_sp.	MAST-12A_X_sp.	mutualExclusion	2	correl_spearman|correl_pearson	-0.5517964837249425|-0.4563654133355069	4.00668e-06
ASV 47	ASV 71	Bacillariophyta	Spirotrichea	Thalassiosira_sp.	Choreotrichida_XX_sp.	mutualExclusion	3	correl_pearson|correl_spearman|sim_mutInfo	-0.38654563618604015|-0.7742563326797924|0.44694633297358566	3.4419e-12
ASV 47	ASV 74	Bacillariophyta	Bacillariophyta	Thalassiosira_sp.	Chaetoceros_sp.	mutualExclusion	2	sim_mutInfo|correl_spearman	0.40833817849281706|-0.6974537920493032	5.79113e-07
ASV 47	ASV 75	Bacillariophyta	Spirotrichea	Thalassiosira_sp.	Strombidiidae_H_X_sp.	mutualExclusion	3	correl_spearman|sim_mutInfo|correl_pearson	-0.7023987107032789|0.43093485080035876|-0.436919186454154	5.52114e-11
ASV 47	ASV 114	Bacillariophyta	Bacillariophyta	Thalassiosira_sp.	Skeletonema_pseudocostatum	mutualExclusion	2	correl_spearman|correl_pearson	-0.5946587624969599|-0.3965410634605712	7.75003e-08
ASV 47	ASV 122	Bacillariophyta	Trebouxiophyceae	Thalassiosira_sp.	Picochlorum_sp.	mutualExclusion	2	correl_pearson|correl_spearman	-0.4566875989773106|-0.4985999960600362	1.5535e-08
ASV 47	ASV 131	Bacillariophyta	Bacillariophyta	Thalassiosira_sp.	Rhizosolenia_delicatula	copresence	2	correl_pearson|dist_kullbackleibler	0.7036245923763783|1.5231595737737642	5.25825e-05
ASV 47	ASV 132	Bacillariophyta	MAST	Thalassiosira_sp.	MAST-1C_X_sp.	copresence	4	sim_mutInfo|correl_pearson|dist_kullbackleibler|correl_spearman	0.39501442126675146|0.5732540371842594|2.1465501553070716|0.7667517689545356	3.43875e-11
ASV 47	ASV 1	Bacillariophyta	Mamiellophyceae	Thalassiosira_sp.	Ostreococcus_tauri	mutualExclusion	2	correl_pearson|correl_spearman	-0.42097854954129|-0.5381516276394133	2.92408e-07
ASV 47	ASV 5	Bacillariophyta	Mamiellophyceae	Thalassiosira_sp.	Bathycoccus_prasinos	copresence	3	dist_kullbackleibler|dist_bray|sim_mutInfo	0.6669885324967254|0.2920442795042769|0.36485867140241224	0.025712
ASV 47	ASV 159	Bacillariophyta	Dinophyceae	Thalassiosira_sp.	Gymnodinium_sp.	copresence	4	correl_pearson|dist_bray|sim_mutInfo|dist_kullbackleibler	0.6628519737320193|0.3181250481427266|0.3722086187407174|1.4848488657577974	1.01417e-06
ASV 47	ASV 3	Bacillariophyta	Syndiniales	Thalassiosira_sp.	Dino-Group-I-Clade-1_X_sp.	mutualExclusion	3	correl_pearson|correl_spearman|sim_mutInfo	-0.5218421608126627|-0.7725490236052289|0.44820997995844536	9.478e-15
ASV 47	ASV 208	Bacillariophyta	Bacillariophyta	Thalassiosira_sp.	Talaroneis_posidoniae	mutualExclusion	4	correl_pearson|correl_spearman|sim_mutInfo|dist_bray	-0.3484686383215644|-0.6379457760358542|0.4094383076649888|0.9012090526950411	3.36916e-07
ASV 47	ASV 209	Bacillariophyta	Prymnesiophyceae	Thalassiosira_sp.	Chrysochromulina_sp.	copresence	3	dist_kullbackleibler|dist_bray|correl_pearson	1.3690262027266902|0.3344841392359107|0.6503961555125348	0.0044459
ASV 47	ASV 210	Bacillariophyta	Bacillariophyta	Thalassiosira_sp.	Thalassiosira_minuscula	copresence	5	sim_mutInfo|dist_kullbackleibler|dist_bray|correl_spearman|correl_pearson	0.5043283179096809|1.7907961043932465|0.34453907684495466|0.7714723314864481|0.6360779777763543	1.85832e-05
ASV 47	ASV 221	Bacillariophyta	Pedinophyceae	Thalassiosira_sp.	Marsupiomonas_pelliculata	mutualExclusion	3	correl_pearson|correl_spearman|sim_mutInfo	-0.4283023048876957|-0.5588230118364791|0.34852137059494126	1.57819e-06
ASV 47	ASV 281	Bacillariophyta	Nephroselmidophyceae	Thalassiosira_sp.	Nephroselmis_pyriformis	mutualExclusion	3	sim_mutInfo|correl_pearson|correl_spearman	0.4113485598326041|-0.5441375081221639|-0.6219966006864315	4.59628e-12
ASV 47	ASV 287	Bacillariophyta	Dinophyceae	Thalassiosira_sp.	Gymnodinium_sp.	mutualExclusion	3	correl_pearson|sim_mutInfo|correl_spearman	-0.4927989636333646|0.35765709352461617|-0.6627266247775434	6.11829e-10
ASV 47	ASV 27	Bacillariophyta	Syndiniales	Thalassiosira_sp.	Dino-Group-III_XX_sp.	mutualExclusion	3	sim_mutInfo|correl_pearson|correl_spearman	0.38924058394427385|-0.5554257250344983|-0.6822052840070737	6.41531e-12
ASV 47	ASV 50	Bacillariophyta	Syndiniales	Thalassiosira_sp.	Dino-Group-II-Clade-1_X_sp.	mutualExclusion	2	correl_spearman|sim_mutInfo	-0.597502732496603|0.36839986102585964	0.00131218
ASV 138	ASV 54	Bacillariophyta	Cryptophyceae	Navicula_lanceolata	Plagioselmis_prolonga	mutualExclusion	2	correl_spearman|correl_pearson	-0.49716026505400723|-0.43040764690160854	9.55254e-09
ASV 138	ASV 83	Bacillariophyta	Bacillariophyta	Navicula_lanceolata	Minutocellus_polymorphus	copresence	4	dist_kullbackleibler|dist_bray|sim_mutInfo|correl_spearman	1.3750809865332518|0.34450382296682347|0.40201699083109554|0.6823375494272255	0.000275694
ASV 138	ASV 335	Bacillariophyta	Bacillariophyta	Navicula_lanceolata	Raphid-pennate_X_sp.	copresence	5	sim_mutInfo|dist_bray|correl_spearman|correl_pearson|dist_kullbackleibler	0.41085103166619774|0.35282224939959406|0.7143705464981099|0.520716331032885|1.2934418624147994	0
ASV 138	ASV 341	Bacillariophyta	Chlorodendrophyceae	Navicula_lanceolata	Chlorodendrales_XX_sp.	copresence	4	sim_mutInfo|dist_bray|correl_spearman|dist_kullbackleibler	0.3521297784232802|0.36623684781741617|0.6062447597452831|2.151731959367389	6.48005e-06
ASV 138	ASV 5	Bacillariophyta	Mamiellophyceae	Navicula_lanceolata	Bathycoccus_prasinos	mutualExclusion	2	correl_spearman|correl_pearson	-0.5504333102071584|-0.41196879127702724	3.3158e-09
ASV 138	ASV 114	Bacillariophyta	Bacillariophyta	Navicula_lanceolata	Skeletonema_pseudocostatum	copresence	3	dist_bray|dist_kullbackleibler|correl_pearson	0.3726982457299223|1.8610376352046916|0.6663419602767389	6.417e-12
ASV 138	ASV 130	Bacillariophyta	Bacillariophyta	Navicula_lanceolata	Surirella_sp.	copresence	5	dist_bray|sim_mutInfo|correl_pearson|dist_kullbackleibler|correl_spearman	0.35226196985844493|0.4378321916770318|0.5880713413285654|1.190673051002999|0.7006938842047166	0
ASV 138	ASV 134	Bacillariophyta	Bacillariophyta	Navicula_lanceolata	Odontella_mobiliensis	copresence	5	sim_mutInfo|dist_bray|correl_spearman|correl_pearson|dist_kullbackleibler	0.3567770794626668|0.36410454175569607|0.7235689815594185|0.635748828721096|1.4700945760123225	0
ASV 138	ASV 571	Bacillariophyta	Bacillariophyta	Navicula_lanceolata	Delphineis_sp.	copresence	5	dist_bray|sim_mutInfo|correl_pearson|dist_kullbackleibler|correl_spearman	0.3429050122462013|0.3565424411503293|0.5978324563739527|1.8056570502166591|0.6824774794968708	9.10899e-12
ASV 138	ASV 252	Bacillariophyta	Bacillariophyta	Navicula_lanceolata	Thalassiosira_sp.	copresence	3	dist_kullbackleibler|correl_pearson|correl_spearman	2.031009330063739|0.5230662196494538|0.6361292625677654	1.03428e-11
ASV 138	ASV 258	Bacillariophyta	Bacillariophyta	Navicula_lanceolata	Thalassiosira_rotula	mutualExclusion	2	dist_bray|dist_kullbackleibler	0.9350198707155976|15.721493208342611	1.67096e-06
ASV 138	ASV 278	Bacillariophyta	Bacillariophyta	Navicula_lanceolata	Actinoptychus_sp.	copresence	2	dist_bray|dist_kullbackleibler	0.3757069858016162|1.7155077402581944	0.0119489
ASV 138	ASV 21	Bacillariophyta	Bacillariophyta	Navicula_lanceolata	Thalassiosira_minima	copresence	3	dist_kullbackleibler|dist_bray|sim_mutInfo	0.8302173969579091|0.31877995449052277|0.36873466186245896	0
ASV 127	ASV 132	Bacillariophyta	MAST	Thalassiosira_hendeyi	MAST-1C_X_sp.	mutualExclusion	4	dist_bray|dist_kullbackleibler|correl_spearman|sim_mutInfo	0.9352950850061345|17.988285880147703|-0.6024267854547292|0.3556951440670586	9.97313e-12
ASV 127	ASV 134	Bacillariophyta	Bacillariophyta	Thalassiosira_hendeyi	Odontella_mobiliensis	copresence	4	correl_pearson|dist_bray|correl_spearman|dist_kullbackleibler	0.632541043224836|0.3542543900864139|0.6973807153471246|1.7960228443535498	0
ASV 127	ASV 13	Bacillariophyta	Cryptophyceae	Thalassiosira_hendeyi	Geminigera_cryophila	mutualExclusion	3	correl_spearman|correl_pearson|dist_kullbackleibler	-0.5888252770805588|-0.421477098765937|16.566696456356997	0
ASV 127	ASV 17	Bacillariophyta	Cryptophyceae	Thalassiosira_hendeyi	Hemiselmis_cryptochromatica	mutualExclusion	2	correl_pearson|correl_spearman	-0.4271687999615806|-0.6072453493425185	9.2839e-08
ASV 127	ASV 24	Bacillariophyta	Dinophyceae	Thalassiosira_hendeyi	Gyrodinium_dominans	mutualExclusion	4	sim_mutInfo|dist_kullbackleibler|correl_spearman|dist_bray	0.5550162278510822|15.083099328606789|-0.6893088557064778|0.9414410642324589	0
ASV 127	ASV 28	Bacillariophyta	Dinophyceae	Thalassiosira_hendeyi	Heterocapsa_sp.	copresence	3	correl_spearman|sim_mutInfo|dist_kullbackleibler	0.8006918834241695|0.5713370786833516|1.8304552596811983	0
ASV 127	ASV 250	Bacillariophyta	Acantharea	Thalassiosira_hendeyi	Acantharea_XXX_sp.	copresence	3	correl_spearman|dist_kullbackleibler|sim_mutInfo	0.7744525617009328|1.6204864112249686|0.5402209578054111	0
ASV 127	ASV 32	Bacillariophyta	Dinophyceae	Thalassiosira_hendeyi	Gyrodinium_sp.	copresence	3	dist_kullbackleibler|sim_mutInfo|correl_spearman	2.1456809486919064|0.5296748738165693|0.7053864614639027	0
ASV 127	ASV 34	Bacillariophyta	Cryptophyceae	Thalassiosira_hendeyi	Falcomonas_daucoides	mutualExclusion	3	sim_mutInfo|correl_spearman|correl_pearson	0.4497665857208455|-0.7464294723770604|-0.5303529037189334	6.203e-09
ASV 127	ASV 258	Bacillariophyta	Bacillariophyta	Thalassiosira_hendeyi	Thalassiosira_rotula	mutualExclusion	2	dist_kullbackleibler|dist_bray	18.52573054741759|0.9917408891156921	0
ASV 127	ASV 63	Bacillariophyta	Dinophyceae	Thalassiosira_hendeyi	Gyrodinium_dominans	copresence	5	correl_spearman|correl_pearson|dist_kullbackleibler|dist_bray|sim_mutInfo	0.7247200943413772|0.5875613946898084|1.630223677982463|0.35449498850224725|0.43715508949699533	0
ASV 127	ASV 64	Bacillariophyta	Bacillariophyta	Thalassiosira_hendeyi	Guinardia_delicatula	copresence	3	sim_mutInfo|correl_spearman|dist_kullbackleibler	0.55367282901903|0.7479933314828299|2.014155372604925	0
ASV 127	ASV 289	Bacillariophyta	Spirotrichea	Thalassiosira_hendeyi	Strombidiidae_R_X_sp.	mutualExclusion	2	dist_bray|dist_kullbackleibler	0.866867353161684|15.598694903360228	0.000171478
ASV 127	ASV 69	Bacillariophyta	Spirotrichea	Thalassiosira_hendeyi	Strombidium_sp.	mutualExclusion	2	dist_kullbackleibler|sim_mutInfo	16.337653641910375|0.4315866894984377	0.00610149
ASV 127	ASV 75	Bacillariophyta	Spirotrichea	Thalassiosira_hendeyi	Strombidiidae_H_X_sp.	copresence	3	sim_mutInfo|dist_kullbackleibler|correl_spearman	0.5683525784379135|1.666916212357449|0.7695897181433118	0
ASV 127	ASV 299	Bacillariophyta	CONThreeP	Thalassiosira_hendeyi	Askenasia_sp.	mutualExclusion	2	correl_pearson|correl_spearman	-0.3622827955441515|-0.5359653713820937	0.000600009
ASV 127	ASV 5	Bacillariophyta	Mamiellophyceae	Thalassiosira_hendeyi	Bathycoccus_prasinos	mutualExclusion	3	correl_spearman|correl_pearson|sim_mutInfo	-0.6238787882612205|-0.4102900623842722|0.42706876163061613	2.79134e-11
ASV 127	ASV 326	Bacillariophyta	Bacillariophyta	Thalassiosira_hendeyi	Thalassiosira_sp.	copresence	3	correl_spearman|dist_kullbackleibler|sim_mutInfo	0.7165681111841878|2.056451072970659|0.44957682986260616	0
ASV 127	ASV 378	Bacillariophyta	Bacillariophyta	Thalassiosira_hendeyi	Thalassiosira_tenera	copresence	5	sim_mutInfo|correl_pearson|correl_spearman|dist_kullbackleibler|dist_bray	0.45459586046034905|0.6745922978827941|0.7264112818672127|2.0918033136335583|0.37606954004703674	0
ASV 127	ASV 401	Bacillariophyta	Chlorophyceae	Thalassiosira_hendeyi	Tetracystis_aplanospora	copresence	5	dist_bray|correl_spearman|sim_mutInfo|correl_pearson|dist_kullbackleibler	0.39450114841608785|0.7033249160002297|0.5325935799465276|0.49210510894171444|1.8924389050753512	0
ASV 127	ASV 109	Bacillariophyta	Bacillariophyta	Thalassiosira_hendeyi	Thalassiosira_hendeyi	copresence	5	correl_spearman|sim_mutInfo|dist_kullbackleibler|correl_pearson|dist_bray	0.9570186542103026|0.8775325845142148|0.2571492552179995|0.9873917061001679|0.06851880448584313	0
ASV 127	ASV 114	Bacillariophyta	Bacillariophyta	Thalassiosira_hendeyi	Skeletonema_pseudocostatum	copresence	3	dist_kullbackleibler|sim_mutInfo|correl_spearman	1.9512347363308131|0.4079818871272165|0.6951066104928605	0
ASV 109	ASV 463	Bacillariophyta	Cryptophyceae	Thalassiosira_hendeyi	Cryptomonadales_X_sp.	copresence	3	sim_mutInfo|dist_kullbackleibler|correl_spearman	0.45663135719017367|2.001527177668618|0.7131430941972414	0
ASV 109	ASV 114	Bacillariophyta	Bacillariophyta	Thalassiosira_hendeyi	Skeletonema_pseudocostatum	copresence	3	dist_kullbackleibler|sim_mutInfo|correl_spearman	1.772829683774674|0.48324543576010726|0.7125005221797786	0
ASV 109	ASV 131	Bacillariophyta	Bacillariophyta	Thalassiosira_hendeyi	Rhizosolenia_delicatula	mutualExclusion	2	dist_bray|dist_kullbackleibler	0.8895186524902511|12.923210027034452	3.66146e-10
ASV 109	ASV 132	Bacillariophyta	MAST	Thalassiosira_hendeyi	MAST-1C_X_sp.	mutualExclusion	4	correl_spearman|dist_bray|dist_kullbackleibler|sim_mutInfo	-0.6185756039707023|0.9232800569381242|17.388767481244475|0.38529372604743006	1.80034e-11
ASV 109	ASV 134	Bacillariophyta	Bacillariophyta	Thalassiosira_hendeyi	Odontella_mobiliensis	copresence	5	dist_bray|sim_mutInfo|correl_pearson|dist_kullbackleibler|correl_spearman	0.34982440331037035|0.38719695384171837|0.6394369467862774|1.544887890579345|0.7127014306621342	0
ASV 109	ASV 258	Bacillariophyta	Bacillariophyta	Thalassiosira_hendeyi	Thalassiosira_rotula	mutualExclusion	4	dist_kullbackleibler|sim_mutInfo|correl_spearman|dist_bray	18.56472693587071|0.3874040870058115|-0.5162277045310618|0.9870991715770983	0
ASV 109	ASV 289	Bacillariophyta	Spirotrichea	Thalassiosira_hendeyi	Strombidiidae_R_X_sp.	mutualExclusion	2	dist_kullbackleibler|correl_spearman	15.247499737294213|-0.4873763516388532	1.04362e-05
ASV 109	ASV 13	Bacillariophyta	Cryptophyceae	Thalassiosira_hendeyi	Geminigera_cryophila	mutualExclusion	4	correl_spearman|dist_kullbackleibler|correl_pearson|sim_mutInfo	-0.6393970355266725|16.15034343230029|-0.42783349489193356|0.3747468298836858	0
ASV 109	ASV 24	Bacillariophyta	Dinophyceae	Thalassiosira_hendeyi	Gyrodinium_dominans	mutualExclusion	4	dist_kullbackleibler|correl_spearman|sim_mutInfo|dist_bray	14.410695342240508|-0.7043153346895924|0.5052245509492459|0.9222390410859349	0
ASV 109	ASV 32	Bacillariophyta	Dinophyceae	Thalassiosira_hendeyi	Gyrodinium_sp.	copresence	3	correl_spearman|sim_mutInfo|dist_kullbackleibler	0.7182746659368356|0.5879588665313644|1.7458880077054122	0
ASV 109	ASV 34	Bacillariophyta	Cryptophyceae	Thalassiosira_hendeyi	Falcomonas_daucoides	mutualExclusion	3	correl_pearson|sim_mutInfo|correl_spearman	-0.521269135681278|0.42428071043061344|-0.7520051725847002	7.4274e-09
ASV 109	ASV 63	Bacillariophyta	Dinophyceae	Thalassiosira_hendeyi	Gyrodinium_dominans	copresence	5	correl_pearson|dist_bray|correl_spearman|sim_mutInfo|dist_kullbackleibler	0.5613139919226179|0.3588661071760392|0.7383269239309845|0.48913200557835435|1.2421990940661087	0
ASV 109	ASV 64	Bacillariophyta	Bacillariophyta	Thalassiosira_hendeyi	Guinardia_delicatula	copresence	3	dist_kullbackleibler|sim_mutInfo|correl_spearman	1.7488757429413686|0.6104413460264273|0.7733409963118308	0
ASV 109	ASV 69	Bacillariophyta	Spirotrichea	Thalassiosira_hendeyi	Strombidium_sp.	mutualExclusion	3	sim_mutInfo|dist_kullbackleibler|correl_spearman	0.5224011739025589|16.201844164337402|-0.49672999571090903	1.30233e-05
ASV 109	ASV 72	Bacillariophyta	Cryptophyceae	Thalassiosira_hendeyi	Teleaulax_sp.	copresence	4	dist_kullbackleibler|correl_pearson|dist_bray|correl_spearman	1.896940319857626|0.5217521592213935|0.37862780574879884|0.6692963858237592	6.31936e-09
ASV 109	ASV 75	Bacillariophyta	Spirotrichea	Thalassiosira_hendeyi	Strombidiidae_H_X_sp.	copresence	3	sim_mutInfo|dist_kullbackleibler|correl_spearman	0.5896336643904667|1.6558544388259928|0.7728062424556194	0
ASV 109	ASV 5	Bacillariophyta	Mamiellophyceae	Thalassiosira_hendeyi	Bathycoccus_prasinos	mutualExclusion	3	correl_spearman|sim_mutInfo|correl_pearson	-0.6749377624396364|0.420075178416639|-0.4161977605248239	7.68753e-12
ASV 109	ASV 361	Bacillariophyta	Trebouxiophyceae	Thalassiosira_hendeyi	Picochlorum_sp.	copresence	3	sim_mutInfo|correl_spearman|dist_kullbackleibler	0.4881768113592675|0.6728573987622647|1.752050953360424	0
ASV 109	ASV 27	Bacillariophyta	Syndiniales	Thalassiosira_hendeyi	Dino-Group-III_XX_sp.	copresence	2	sim_mutInfo|dist_kullbackleibler	0.5873540373883381|1.7152365516270311	0
ASV 109	ASV 378	Bacillariophyta	Bacillariophyta	Thalassiosira_hendeyi	Thalassiosira_tenera	copresence	5	sim_mutInfo|dist_bray|dist_kullbackleibler|correl_pearson|correl_spearman	0.4261801080246417|0.36913943801886373|2.0822552048750143|0.6822448439007467|0.7291129769077989	0
ASV 109	ASV 401	Bacillariophyta	Chlorophyceae	Thalassiosira_hendeyi	Tetracystis_aplanospora	copresence	5	correl_spearman|dist_bray|dist_kullbackleibler|correl_pearson|sim_mutInfo	0.7240794937478251|0.4012464919437666|1.4346710390837587|0.5091472918568464|0.530432524937432	0
ASV 109	ASV 412	Bacillariophyta	MAST	Thalassiosira_hendeyi	MAST-12A_X_sp.	copresence	5	sim_mutInfo|dist_kullbackleibler|dist_bray|correl_pearson|correl_spearman	0.44880615676870406|1.9519189851931509|0.4089815332960194|0.5235219353824092|0.6452856118849418	0
ASV 19	ASV 80	Bacillariophyta	Bacillariophyta	Cyclotella_sp.	Thalassiosira_concaviuscula	copresence	5	dist_kullbackleibler|correl_spearman|correl_pearson|sim_mutInfo|dist_bray	1.1542994078986164|0.8017261314705366|0.5150740911793752|0.5757085918176132|0.3210563199862416	0
ASV 19	ASV 109	Bacillariophyta	Bacillariophyta	Cyclotella_sp.	Thalassiosira_hendeyi	copresence	2	sim_mutInfo|dist_kullbackleibler	0.43768042521959494|2.1013858320098375	4.34196e-09
ASV 19	ASV 114	Bacillariophyta	Bacillariophyta	Cyclotella_sp.	Skeletonema_pseudocostatum	copresence	2	sim_mutInfo|dist_kullbackleibler	0.37784814062262306|2.0446999210837262	5.28876e-05
ASV 19	ASV 128	Bacillariophyta	Bacillariophyta	Cyclotella_sp.	Chaetoceros_decipiens	copresence	4	dist_kullbackleibler|correl_pearson|sim_mutInfo|dist_bray	1.394014285623634|0.5516856436667225|0.5479498111589716|0.3971592748099724	0
ASV 19	ASV 130	Bacillariophyta	Bacillariophyta	Cyclotella_sp.	Surirella_sp.	copresence	2	dist_bray|dist_kullbackleibler	0.4105658195139963|2.0273913472325082	0.0053553
ASV 19	ASV 132	Bacillariophyta	MAST	Cyclotella_sp.	MAST-1C_X_sp.	mutualExclusion	2	dist_bray|correl_spearman	0.8666739341364978|-0.5480906151095113	0.000639402
ASV 19	ASV 159	Bacillariophyta	Dinophyceae	Cyclotella_sp.	Gymnodinium_sp.	mutualExclusion	2	correl_pearson|correl_spearman	-0.38738613332445726|-0.5400559256041675	9.09731e-06
ASV 19	ASV 5	Bacillariophyta	Mamiellophyceae	Cyclotella_sp.	Bathycoccus_prasinos	mutualExclusion	2	correl_pearson|correl_spearman	-0.4078463879100775|-0.701720356384343	1.07667e-14
ASV 19	ASV 9	Bacillariophyta	Bacillariophyta	Cyclotella_sp.	Thalassiosira_sp.	copresence	5	dist_bray|sim_mutInfo|dist_kullbackleibler|correl_spearman|correl_pearson	0.22530095368100123|0.5539971993365325|0.7022613101486533|0.7851975519852109|0.8617433784061099	0
ASV 19	ASV 3	Bacillariophyta	Syndiniales	Cyclotella_sp.	Dino-Group-I-Clade-1_X_sp.	copresence	4	correl_spearman|sim_mutInfo|dist_bray|dist_kullbackleibler	0.7818241253574197|0.46473483023686146|0.37270340107039|1.762294362712911	0
ASV 19	ASV 27	Bacillariophyta	Syndiniales	Cyclotella_sp.	Dino-Group-III_XX_sp.	copresence	4	dist_kullbackleibler|dist_bray|sim_mutInfo|correl_pearson	1.301782772706299|0.35678963703235844|0.44622561570189445|0.589840693531797	0
ASV 19	ASV 210	Bacillariophyta	Bacillariophyta	Cyclotella_sp.	Thalassiosira_minuscula	mutualExclusion	2	correl_spearman|correl_pearson	-0.6255555566910015|-0.33268015692480973	9.08276e-08
ASV 19	ASV 249	Bacillariophyta	Dinophyceae	Cyclotella_sp.	Amphidoma_languida	copresence	2	sim_mutInfo|dist_kullbackleibler	0.4242103961516914|1.9886862200263187	7.90871e-07
ASV 19	ASV 250	Bacillariophyta	Acantharea	Cyclotella_sp.	Acantharea_XXX_sp.	copresence	3	dist_kullbackleibler|sim_mutInfo|correl_spearman	2.2066204205876883|0.38489791624356195|0.6977902777352382	7.36142e-09
ASV 19	ASV 258	Bacillariophyta	Bacillariophyta	Cyclotella_sp.	Thalassiosira_rotula	mutualExclusion	2	dist_bray|correl_spearman	0.9533167636873129|-0.5608855568012765	0.000845598
ASV 19	ASV 281	Bacillariophyta	Nephroselmidophyceae	Cyclotella_sp.	Nephroselmis_pyriformis	copresence	3	dist_bray|sim_mutInfo|dist_kullbackleibler	0.4083615257221819|0.4132229411130228|1.8018755381864482	1.0465e-08
ASV 19	ASV 289	Bacillariophyta	Spirotrichea	Cyclotella_sp.	Strombidiidae_R_X_sp.	mutualExclusion	2	correl_spearman|dist_bray	-0.5694715779437709|0.8628831559829286	0.000503874
ASV 19	ASV 348	Bacillariophyta	Pyramimonadales	Cyclotella_sp.	Pyramimonas_disomata	copresence	3	dist_bray|dist_kullbackleibler|correl_pearson	0.3432307987684282|1.262532659327307|0.5259836657939607	1.12785e-06
ASV 19	ASV 361	Bacillariophyta	Trebouxiophyceae	Cyclotella_sp.	Picochlorum_sp.	copresence	5	sim_mutInfo|correl_spearman|dist_bray|correl_pearson|dist_kullbackleibler	0.36903773293285047|0.7422357491917028|0.35455207601569594|0.5692356321363037|1.3370100098626982	0
ASV 19	ASV 388	Bacillariophyta	Bacillariophyta	Cyclotella_sp.	Leptocylindrus_minimus	copresence	4	correl_pearson|dist_kullbackleibler|correl_spearman|dist_bray	0.5149771812921581|2.12587181495797|0.7043951839559197|0.3835021674674749	4.84351e-12
ASV 19	ASV 12	Bacillariophyta	Bacillariophyta	Cyclotella_sp.	Skeletonema_sp.	copresence	2	dist_kullbackleibler|sim_mutInfo	2.0251462661874786|0.4690930077419737	0.00112468
ASV 19	ASV 13	Bacillariophyta	Cryptophyceae	Cyclotella_sp.	Geminigera_cryophila	mutualExclusion	2	correl_spearman|correl_pearson	-0.6316291830045053|-0.3902918966538089	2.16042e-09
ASV 19	ASV 17	Bacillariophyta	Cryptophyceae	Cyclotella_sp.	Hemiselmis_cryptochromatica	mutualExclusion	3	correl_spearman|sim_mutInfo|correl_pearson	-0.6919622208734912|0.3565763203536516|-0.4143896679016844	2.38296e-14
ASV 19	ASV 23	Bacillariophyta	Cryptophyceae	Cyclotella_sp.	Teleaulax_acuta	mutualExclusion	2	correl_spearman|correl_pearson	-0.5430238284127532|-0.40445298669494273	1.11728e-08
ASV 19	ASV 24	Bacillariophyta	Dinophyceae	Cyclotella_sp.	Gyrodinium_dominans	mutualExclusion	2	correl_spearman|dist_bray	-0.7378970830821157|0.8670790368495715	3.84013e-07
ASV 19	ASV 26	Bacillariophyta	Cryptophyceae	Cyclotella_sp.	Teleaulax_gracilis	mutualExclusion	2	correl_spearman|correl_pearson	-0.5008356222362865|-0.34168671762030595	2.23293e-08
ASV 19	ASV 32	Bacillariophyta	Dinophyceae	Cyclotella_sp.	Gyrodinium_sp.	copresence	5	correl_pearson|sim_mutInfo|dist_kullbackleibler|dist_bray|correl_spearman	0.471859690962907|0.5913231462287141|1.421617799797172|0.3299996021724637|0.8434785326564691	0
ASV 19	ASV 34	Bacillariophyta	Cryptophyceae	Cyclotella_sp.	Falcomonas_daucoides	mutualExclusion	3	sim_mutInfo|correl_pearson|correl_spearman	0.44226851877712203|-0.464333369333015|-0.7564196297525123	0
ASV 19	ASV 47	Bacillariophyta	Bacillariophyta	Cyclotella_sp.	Thalassiosira_sp.	mutualExclusion	2	correl_pearson|correl_spearman	-0.3934912531832042|-0.49572522050847145	3.62498e-08
ASV 19	ASV 63	Bacillariophyta	Dinophyceae	Cyclotella_sp.	Gyrodinium_dominans	copresence	3	dist_kullbackleibler|dist_bray|sim_mutInfo	1.4677232105244067|0.33371533602314774|0.43970730184124873	1.07403e-08
ASV 19	ASV 69	Bacillariophyta	Spirotrichea	Cyclotella_sp.	Strombidium_sp.	mutualExclusion	4	dist_kullbackleibler|sim_mutInfo|correl_spearman|dist_bray	13.618519352784167|0.4723265587648431|-0.6631244615329583|0.8890957409439023	1.63144e-11
ASV 12	ASV 122	Bacillariophyta	Trebouxiophyceae	Skeletonema_sp.	Picochlorum_sp.	copresence	2	sim_mutInfo|dist_kullbackleibler	0.44131312371832365|1.7867724608521502	1.01092e-05
ASV 12	ASV 131	Bacillariophyta	Bacillariophyta	Skeletonema_sp.	Rhizosolenia_delicatula	mutualExclusion	3	correl_spearman|dist_bray|dist_kullbackleibler	-0.5370599818177838|0.8570742161199872|15.922714415523998	0
ASV 12	ASV 132	Bacillariophyta	MAST	Skeletonema_sp.	MAST-1C_X_sp.	mutualExclusion	4	sim_mutInfo|correl_spearman|dist_kullbackleibler|dist_bray	0.41570035470631694|-0.5943349780051921|14.90200561126896|0.8843052343367577	2.06579e-12
ASV 12	ASV 135	Bacillariophyta	Dinophyceae	Skeletonema_sp.	Alexandrium_hiranoi	mutualExclusion	2	correl_pearson|correl_spearman	-0.3631681976986148|-0.6131763913964199	1.1823e-09
ASV 12	ASV 1	Bacillariophyta	Mamiellophyceae	Skeletonema_sp.	Ostreococcus_tauri	copresence	4	dist_bray|correl_spearman|dist_kullbackleibler|sim_mutInfo	0.3666113287626923|0.7226901315628375|0.9825112822735518|0.6290810357167764	0
ASV 12	ASV 210	Bacillariophyta	Bacillariophyta	Skeletonema_sp.	Thalassiosira_minuscula	mutualExclusion	4	correl_pearson|correl_spearman|dist_bray|sim_mutInfo	-0.3335864451740854|-0.6401001576980045|0.8670369964525676|0.4730415433311883	2.90899e-10
ASV 12	ASV 258	Bacillariophyta	Bacillariophyta	Skeletonema_sp.	Thalassiosira_rotula	mutualExclusion	4	dist_bray|correl_spearman|sim_mutInfo|dist_kullbackleibler	0.9727918429608544|-0.7630403859017444|0.6167411884089322|21.616155573070916	0
ASV 12	ASV 27	Bacillariophyta	Syndiniales	Skeletonema_sp.	Dino-Group-III_XX_sp.	copresence	3	sim_mutInfo|correl_spearman|dist_kullbackleibler	0.5606623879762651|0.7141611904046659|1.666722337430547	0
ASV 12	ASV 275	Bacillariophyta	Mamiellophyceae	Skeletonema_sp.	Micromonas_commoda	copresence	2	dist_kullbackleibler|sim_mutInfo	2.131233625507614|0.44012446488996115	1.9906e-06
ASV 12	ASV 289	Bacillariophyta	Spirotrichea	Skeletonema_sp.	Strombidiidae_R_X_sp.	mutualExclusion	5	correl_pearson|dist_kullbackleibler|dist_bray|sim_mutInfo|correl_spearman	-0.33168505382311003|15.31035472515109|0.8757832410008446|0.43554592991237095|-0.6698983806284912	0
ASV 12	ASV 353	Bacillariophyta	MAST	Skeletonema_sp.	MAST-12D_X_sp.	copresence	3	sim_mutInfo|dist_kullbackleibler|correl_spearman	0.42149687529720525|1.5808447076551353|0.6984034245184915	0
ASV 12	ASV 23	Bacillariophyta	Cryptophyceae	Skeletonema_sp.	Teleaulax_acuta	mutualExclusion	2	correl_pearson|correl_spearman	-0.38673938194956586|-0.5947630898912857	1.96026e-10
ASV 12	ASV 40	Bacillariophyta	Mamiellophyceae	Skeletonema_sp.	Ostreococcus_clade_B	copresence	2	sim_mutInfo|dist_kullbackleibler	0.4379416076100573|1.3537300561717458	0
ASV 12	ASV 54	Bacillariophyta	Cryptophyceae	Skeletonema_sp.	Plagioselmis_prolonga	mutualExclusion	2	correl_spearman|correl_pearson	-0.5397025357152188|-0.3437231899955575	8.25428e-09
ASV 12	ASV 74	Bacillariophyta	Bacillariophyta	Skeletonema_sp.	Chaetoceros_sp.	copresence	5	correl_spearman|dist_kullbackleibler|correl_pearson|dist_bray|sim_mutInfo	0.8611951369328656|0.9443417517509566|0.6176945065584504|0.3124989202587395|0.6234609558600259	0
ASV 114	ASV 123	Bacillariophyta	MAST	Skeletonema_pseudocostatum	MAST-6_XX_sp.	mutualExclusion	3	correl_pearson|sim_mutInfo|dist_kullbackleibler	-0.33297571895170547|0.36721472554842016|12.931392627861033	0.000257527
ASV 114	ASV 134	Bacillariophyta	Bacillariophyta	Skeletonema_pseudocostatum	Odontella_mobiliensis	copresence	3	dist_kullbackleibler|correl_spearman|correl_pearson	1.7708964203862119|0.6470257120146135|0.6038404292855006	0
ASV 114	ASV 159	Bacillariophyta	Dinophyceae	Skeletonema_pseudocostatum	Gymnodinium_sp.	mutualExclusion	3	dist_kullbackleibler|correl_pearson|correl_spearman	13.269084494918198|-0.4465979412639528|-0.6095123518584985	9.52705e-09
ASV 114	ASV 63	Bacillariophyta	Dinophyceae	Skeletonema_pseudocostatum	Gyrodinium_dominans	copresence	5	dist_kullbackleibler|correl_pearson|sim_mutInfo|dist_bray|correl_spearman	0.7964154305067893|0.6231789105529406|0.6407395526697544|0.3219184039541346|0.8459889896221567	0
ASV 114	ASV 258	Bacillariophyta	Bacillariophyta	Skeletonema_pseudocostatum	Thalassiosira_rotula	mutualExclusion	3	dist_kullbackleibler|correl_spearman|dist_bray	19.102437322604136|-0.5632300721907845|0.9710171063916014	0
ASV 114	ASV 289	Bacillariophyta	Spirotrichea	Skeletonema_pseudocostatum	Strombidiidae_R_X_sp.	mutualExclusion	4	dist_bray|correl_spearman|dist_kullbackleibler|correl_pearson	0.8928022203522118|-0.6497895023547045|16.886374320999952|-0.34612656132364594	1.87357e-15
ASV 114	ASV 378	Bacillariophyta	Bacillariophyta	Skeletonema_pseudocostatum	Thalassiosira_tenera	copresence	3	correl_spearman|correl_pearson|sim_mutInfo	0.6755671929233137|0.48997519561761865|0.39461047428939233	0.0197334
ASV 114	ASV 27	Bacillariophyta	Syndiniales	Skeletonema_pseudocostatum	Dino-Group-III_XX_sp.	copresence	2	dist_kullbackleibler|sim_mutInfo	1.6724862682442991|0.5029241118093752	0
ASV 114	ASV 388	Bacillariophyta	Bacillariophyta	Skeletonema_pseudocostatum	Leptocylindrus_minimus	copresence	5	dist_bray|sim_mutInfo|correl_spearman|correl_pearson|dist_kullbackleibler	0.39015161712685376|0.44072312549343406|0.7413709401952243|0.6326837388818893|1.8377534655494943	0
ASV 114	ASV 167	Bacillariophyta	Syndiniales	Skeletonema_pseudocostatum	Dino-Group-II-Clade-14_X_sp.	copresence	2	sim_mutInfo|correl_spearman	0.5006825844743679|0.6905205345104345	0.0486025
ASV 114	ASV 401	Bacillariophyta	Chlorophyceae	Skeletonema_pseudocostatum	Tetracystis_aplanospora	copresence	3	sim_mutInfo|correl_spearman|dist_kullbackleibler	0.4018486434141928|0.6672371745831481|1.9656261818372662	0
ASV 114	ASV 412	Bacillariophyta	MAST	Skeletonema_pseudocostatum	MAST-12A_X_sp.	copresence	4	correl_pearson|dist_kullbackleibler|correl_spearman|sim_mutInfo	0.4921019514467201|1.9067318108491886|0.6562076837462092|0.4434270497852286	0
ASV 36	ASV 27	Bacillariophyta	Syndiniales	Corethron_hystrix	Dino-Group-III_XX_sp.	mutualExclusion	2	dist_kullbackleibler|dist_bray	15.609833776750705|0.9087948363848061	0.000345727
ASV 36	ASV 439	Bacillariophyta	Filosa-Chlorarachnea	Corethron_hystrix	NPK2-lineage_X_sp.	mutualExclusion	2	dist_kullbackleibler|dist_bray	14.046769946215981|0.9214086886666919	0.0136184
ASV 36	ASV 3	Bacillariophyta	Syndiniales	Corethron_hystrix	Dino-Group-I-Clade-1_X_sp.	mutualExclusion	2	dist_bray|dist_kullbackleibler	0.8811182250976931|17.220172473022092	0.00275157
ASV 36	ASV 125	Bacillariophyta	Bacillariophyta	Corethron_hystrix	Thalassiosira_sp.	mutualExclusion	2	dist_bray|dist_kullbackleibler	0.9184639744301945|15.939680079855455	0.000183214
ASV 36	ASV 131	Bacillariophyta	Bacillariophyta	Corethron_hystrix	Rhizosolenia_delicatula	mutualExclusion	2	dist_bray|dist_kullbackleibler	0.9086671619041|13.701258066763902	0.00027317
ASV 36	ASV 132	Bacillariophyta	MAST	Corethron_hystrix	MAST-1C_X_sp.	mutualExclusion	2	dist_kullbackleibler|dist_bray	15.128213619143928|0.94006501236656	0.0136632
ASV 36	ASV 169	Bacillariophyta	Katablepharidaceae	Corethron_hystrix	Katablepharis_japonica	mutualExclusion	2	dist_bray|dist_kullbackleibler	0.8959974302719707|13.20927632005521	0.000607762
ASV 36	ASV 32	Bacillariophyta	Dinophyceae	Corethron_hystrix	Gyrodinium_sp.	mutualExclusion	2	dist_bray|dist_kullbackleibler	0.9171307948072663|15.983715629876462	0.00232159
ASV 36	ASV 100	Bacillariophyta	Syndiniales	Corethron_hystrix	Dino-Group-II-Clade-44_X_sp.	mutualExclusion	2	dist_bray|dist_kullbackleibler	0.9335210149638888|17.208863171502184	0.00433333
ASV 36	ASV 64	Bacillariophyta	Bacillariophyta	Corethron_hystrix	Guinardia_delicatula	mutualExclusion	2	dist_bray|dist_kullbackleibler	0.8899573483361495|15.213363492340443	0.00459033
ASV 36	ASV 71	Bacillariophyta	Spirotrichea	Corethron_hystrix	Choreotrichida_XX_sp.	mutualExclusion	2	dist_bray|dist_kullbackleibler	0.8955005771065139|16.53164826495074	0.0351071
ASV 36	ASV 240	Bacillariophyta	Spirotrichea	Corethron_hystrix	Amphorellopsis_acuta	copresence	5	correl_pearson|sim_mutInfo|correl_spearman|dist_bray|dist_kullbackleibler	0.8339828044649468|0.42493147906063555|0.7633419587851952|0.3460978567470062|1.0234044767271355	0
ASV 36	ASV 287	Bacillariophyta	Dinophyceae	Corethron_hystrix	Gymnodinium_sp.	mutualExclusion	2	dist_bray|dist_kullbackleibler	0.905434128901231|13.66425668263285	0.0390819
ASV 130	ASV 3	Bacillariophyta	Syndiniales	Surirella_sp.	Dino-Group-I-Clade-1_X_sp.	copresence	5	dist_kullbackleibler|dist_bray|correl_pearson|correl_spearman|sim_mutInfo	2.168763129644334|0.3729294592497753|0.5686440228036144|0.6696051044199142|0.4891915017700419	0
ASV 130	ASV 27	Bacillariophyta	Syndiniales	Surirella_sp.	Dino-Group-III_XX_sp.	copresence	3	sim_mutInfo|dist_bray|dist_kullbackleibler	0.43390390964963066|0.3615145594942164|1.6483325709178778	0
ASV 130	ASV 412	Bacillariophyta	MAST	Surirella_sp.	MAST-12A_X_sp.	copresence	4	correl_pearson|correl_spearman|dist_kullbackleibler|dist_bray	0.4562583906039533|0.6354001799238063|1.8100696595571006|0.3914539526954939	0
ASV 130	ASV 114	Bacillariophyta	Bacillariophyta	Surirella_sp.	Skeletonema_pseudocostatum	copresence	5	dist_bray|dist_kullbackleibler|sim_mutInfo|correl_spearman|correl_pearson	0.3365324229096711|1.144119649449664|0.48730565339769605|0.7815521235625928|0.6165374601483753	0
ASV 130	ASV 134	Bacillariophyta	Bacillariophyta	Surirella_sp.	Odontella_mobiliensis	copresence	2	dist_kullbackleibler|correl_spearman	1.878119931680911|0.6362165218632514	0
ASV 130	ASV 21	Bacillariophyta	Bacillariophyta	Surirella_sp.	Thalassiosira_minima	copresence	2	dist_bray|dist_kullbackleibler	0.41785865852522697|1.5469275615175873	1.02131e-05
ASV 130	ASV 63	Bacillariophyta	Dinophyceae	Surirella_sp.	Gyrodinium_dominans	copresence	5	dist_kullbackleibler|dist_bray|correl_pearson|correl_spearman|sim_mutInfo	1.606531082649635|0.36108025380082875|0.48933363109680117|0.654090198548216|0.46150950125600465	1.74909e-12
ASV 130	ASV 83	Bacillariophyta	Bacillariophyta	Surirella_sp.	Minutocellus_polymorphus	copresence	4	correl_spearman|dist_bray|correl_pearson|dist_kullbackleibler	0.6189276810069795|0.3768603629695535|0.4604850338878387|1.6931457021705483	0.000159962
ASV 130	ASV 571	Bacillariophyta	Bacillariophyta	Surirella_sp.	Delphineis_sp.	copresence	5	dist_bray|dist_kullbackleibler|sim_mutInfo|correl_spearman|correl_pearson	0.363755103938854|1.529952864740521|0.34782382963690006|0.6772267789364903|0.6154766195848478	0
ASV 130	ASV 258	Bacillariophyta	Bacillariophyta	Surirella_sp.	Thalassiosira_rotula	mutualExclusion	2	dist_kullbackleibler|dist_bray	16.646444289126727|0.9382957863057493	5.97219e-08
ASV 130	ASV 278	Bacillariophyta	Bacillariophyta	Surirella_sp.	Actinoptychus_sp.	copresence	2	dist_bray|dist_kullbackleibler	0.38693814847947994|1.7758295546373792	0.00206415
ASV 131	ASV 100	Bacillariophyta	Syndiniales	Rhizosolenia_delicatula	Dino-Group-II-Clade-44_X_sp.	mutualExclusion	3	dist_kullbackleibler|correl_spearman|dist_bray	15.183717645412377|-0.4910094149589308|0.919012668661763	5.42253e-08
ASV 131	ASV 167	Bacillariophyta	Syndiniales	Rhizosolenia_delicatula	Dino-Group-II-Clade-14_X_sp.	mutualExclusion	2	dist_kullbackleibler|dist_bray	14.011240606454406|0.9152036772925608	6.21666e-05
ASV 131	ASV 125	Bacillariophyta	Bacillariophyta	Rhizosolenia_delicatula	Thalassiosira_sp.	mutualExclusion	2	dist_bray|dist_kullbackleibler	0.8897240113962457|13.741286081468234	3.77071e-09
ASV 131	ASV 137	Bacillariophyta	Spirotrichea	Rhizosolenia_delicatula	Pelagostrobilidium_sp.	mutualExclusion	2	dist_bray|dist_kullbackleibler	0.9010827873277478|13.174951320699956	1.2331e-06
ASV 131	ASV 145	Bacillariophyta	Bacillariophyta	Rhizosolenia_delicatula	Chaetoceros_sp.	mutualExclusion	2	dist_kullbackleibler|dist_bray	13.262371438517407|0.8837672218756084	7.49283e-08
ASV 131	ASV 27	Bacillariophyta	Syndiniales	Rhizosolenia_delicatula	Dino-Group-III_XX_sp.	mutualExclusion	4	correl_pearson|dist_bray|correl_spearman|dist_kullbackleibler	-0.39974008500288377|0.8973879612627034|-0.6002447749386864|14.3575128262916	0
ASV 131	ASV 235	Bacillariophyta	Bacillariophyta	Rhizosolenia_delicatula	Rhizosolenia_similoides	copresence	2	dist_kullbackleibler|correl_pearson	1.8707930857520327|0.6132692821926076	4.34207e-06
ASV 131	ASV 258	Bacillariophyta	Bacillariophyta	Rhizosolenia_delicatula	Thalassiosira_rotula	copresence	3	dist_kullbackleibler|correl_pearson|dist_bray	0.9301355207397132|0.8869041042473658|0.20834705765199069	0
ASV 131	ASV 1	Bacillariophyta	Mamiellophyceae	Rhizosolenia_delicatula	Ostreococcus_tauri	mutualExclusion	4	correl_pearson|correl_spearman|dist_kullbackleibler|dist_bray	-0.3867329709673946|-0.4932574141979164|14.050752152821445|0.853022308675904	0
ASV 131	ASV 333	Bacillariophyta	Syndiniales	Rhizosolenia_delicatula	Dino-Group-II-Clade-17_X_sp.	mutualExclusion	3	dist_bray|correl_spearman|dist_kullbackleibler	0.9270451357316661|-0.6150409387259109|13.729103662230647	1.42191e-07
ASV 131	ASV 40	Bacillariophyta	Mamiellophyceae	Rhizosolenia_delicatula	Ostreococcus_clade_B	mutualExclusion	2	dist_kullbackleibler|dist_bray	12.943681656050622|0.8545842951933397	4.0314e-08
ASV 131	ASV 63	Bacillariophyta	Dinophyceae	Rhizosolenia_delicatula	Gyrodinium_dominans	mutualExclusion	3	correl_pearson|dist_bray|dist_kullbackleibler	-0.3676759850058193|0.878883915877956|13.60577973200748	7.13905e-12
ASV 131	ASV 71	Bacillariophyta	Spirotrichea	Rhizosolenia_delicatula	Choreotrichida_XX_sp.	mutualExclusion	3	correl_spearman|dist_kullbackleibler|dist_bray	-0.5059054340490285|16.466763473696183|0.9143002963547855	1.58131e-07
ASV 131	ASV 73	Bacillariophyta	Bacillariophyta	Rhizosolenia_delicatula	Chaetoceros_sp.	copresence	2	dist_kullbackleibler|correl_pearson	2.028087932467528|0.5110133386459715	2.44988e-05
ASV 131	ASV 74	Bacillariophyta	Bacillariophyta	Rhizosolenia_delicatula	Chaetoceros_sp.	mutualExclusion	3	dist_kullbackleibler|correl_spearman|dist_bray	13.514780832868919|-0.49706681488148596|0.8857668079651089	8.31675e-11
ASV 613	ASV 9	Bacillariophyta	Bacillariophyta	Thalassiosira_punctigera	Thalassiosira_sp.	copresence	4	sim_mutInfo|dist_bray|dist_kullbackleibler|correl_spearman	0.4179439222119834|0.417886714974981|1.8609308187850437|0.6793607749954812	0
ASV 613	ASV 326	Bacillariophyta	Bacillariophyta	Thalassiosira_punctigera	Thalassiosira_sp.	copresence	5	sim_mutInfo|correl_pearson|correl_spearman|dist_bray|dist_kullbackleibler	0.6734858280548006|0.9041270086174817|0.8609748846716513|0.18813378739797448|0.5313306434505208	0
ASV 613	ASV 369	Bacillariophyta	Porphyridiophyceae	Thalassiosira_punctigera	Porphyridiales_XX_sp.	copresence	4	dist_bray|dist_kullbackleibler|correl_spearman|correl_pearson	0.4009111750326776|1.9991759248693286|0.6109466587713056|0.5892434895128129	4.41205e-12
ASV 613	ASV 13	Bacillariophyta	Cryptophyceae	Thalassiosira_punctigera	Geminigera_cryophila	mutualExclusion	2	correl_pearson|dist_kullbackleibler	-0.3568537378570168|13.78497457297966	1.37592e-08
ASV 613	ASV 34	Bacillariophyta	Cryptophyceae	Thalassiosira_punctigera	Falcomonas_daucoides	mutualExclusion	2	correl_spearman|correl_pearson	-0.5821363228705881|-0.43649777976854753	2.02513e-06
ASV 613	ASV 63	Bacillariophyta	Dinophyceae	Thalassiosira_punctigera	Gyrodinium_dominans	copresence	2	sim_mutInfo|dist_kullbackleibler	0.41602403045726|2.2087998536849045	1.53742e-11
ASV 613	ASV 109	Bacillariophyta	Bacillariophyta	Thalassiosira_punctigera	Thalassiosira_hendeyi	copresence	2	dist_kullbackleibler|sim_mutInfo	2.215726759331621|0.37745583390735105	0
ASV 613	ASV 119	Bacillariophyta	CONThreeP	Thalassiosira_punctigera	Askenasia_sp.	mutualExclusion	4	dist_bray|correl_spearman|sim_mutInfo|dist_kullbackleibler	0.89649853931531|-0.5103663742989789|0.4094790365374341|12.949104167506421	2.18907e-06
ASV 613	ASV 125	Bacillariophyta	Bacillariophyta	Thalassiosira_punctigera	Thalassiosira_sp.	copresence	3	dist_kullbackleibler|correl_spearman|sim_mutInfo	1.8259683919328813|0.7401430599455684|0.3990591510699866	0
ASV 613	ASV 128	Bacillariophyta	Bacillariophyta	Thalassiosira_punctigera	Chaetoceros_decipiens	copresence	3	dist_kullbackleibler|correl_spearman|sim_mutInfo	1.6999036844190094|0.7058817519529301|0.41131216463851494	0
ASV 613	ASV 132	Bacillariophyta	MAST	Thalassiosira_punctigera	MAST-1C_X_sp.	mutualExclusion	2	dist_kullbackleibler|dist_bray	14.410988776213324|0.8942655440663034	0.000462419
ASV 613	ASV 208	Bacillariophyta	Bacillariophyta	Thalassiosira_punctigera	Talaroneis_posidoniae	copresence	3	sim_mutInfo|correl_spearman|correl_pearson	0.39880948604193867|0.6499662423068651|0.5026633330895862	0.0392861
ASV 613	ASV 249	Bacillariophyta	Dinophyceae	Thalassiosira_punctigera	Amphidoma_languida	copresence	3	correl_spearman|dist_kullbackleibler|sim_mutInfo	0.6567199964241416|2.1704258329836037|0.41912000442979025	0
ASV 613	ASV 258	Bacillariophyta	Bacillariophyta	Thalassiosira_punctigera	Thalassiosira_rotula	mutualExclusion	2	dist_kullbackleibler|dist_bray	15.943059696263532|0.9627871884388322	2.33488e-05
ASV 258	ASV 333	Bacillariophyta	Syndiniales	Thalassiosira_rotula	Dino-Group-II-Clade-17_X_sp.	mutualExclusion	3	dist_kullbackleibler|dist_bray|correl_spearman	18.25246884135901|0.9933523546547497|-0.49594953863295926	2.78839e-15
ASV 258	ASV 386	Bacillariophyta	Syndiniales	Thalassiosira_rotula	Dino-Group-II-Clade-1_X_sp.	mutualExclusion	3	dist_bray|sim_mutInfo|dist_kullbackleibler	0.9947890508024347|0.3564321811001947|17.30939609186055	4.05585e-14
ASV 258	ASV 134	Bacillariophyta	Bacillariophyta	Thalassiosira_rotula	Odontella_mobiliensis	mutualExclusion	2	dist_kullbackleibler|dist_bray	15.977701946247988|0.9515061342853492	0.0002198
ASV 258	ASV 137	Bacillariophyta	Spirotrichea	Thalassiosira_rotula	Pelagostrobilidium_sp.	mutualExclusion	3	dist_kullbackleibler|correl_spearman|dist_bray	18.686464246699895|-0.5286247801400491|0.9839422834231196	0
ASV 258	ASV 145	Bacillariophyta	Bacillariophyta	Thalassiosira_rotula	Chaetoceros_sp.	mutualExclusion	3	dist_kullbackleibler|dist_bray|sim_mutInfo	17.003120943289773|0.9619797810560977|0.34636163740264436	3.96471e-08
ASV 258	ASV 178	Bacillariophyta	Filosa-Thecofilosea	Thalassiosira_rotula	Protaspa-lineage_X_sp.	mutualExclusion	2	dist_bray|dist_kullbackleibler	0.9716847447603422|17.66975926334431	3.31687e-11
ASV 258	ASV 100	Bacillariophyta	Syndiniales	Thalassiosira_rotula	Dino-Group-II-Clade-44_X_sp.	mutualExclusion	4	correl_spearman|dist_bray|sim_mutInfo|dist_kullbackleibler	-0.6709002017499108|0.995727543812027|0.35963566982185613|21.145502499349433	0
ASV 258	ASV 71	Bacillariophyta	Spirotrichea	Thalassiosira_rotula	Choreotrichida_XX_sp.	mutualExclusion	4	correl_spearman|dist_bray|sim_mutInfo|dist_kullbackleibler	-0.6382049215916685|0.9926765864785397|0.4250367045388135|20.94460446894229	0
ASV 258	ASV 93	Bacillariophyta	MAST	Thalassiosira_rotula	MAST-6_XX_sp.	mutualExclusion	2	dist_bray|dist_kullbackleibler	0.9510071848649024|15.449082964125457	0.000479673
ASV 258	ASV 94	Bacillariophyta	Bacillariophyta	Thalassiosira_rotula	Skeletonema_sp.	mutualExclusion	2	dist_kullbackleibler|dist_bray	14.850895182398586|0.936176754319274	6.79624e-05
ASV 258	ASV 563	Bacillariophyta	CONThreeP	Thalassiosira_rotula	Askenasia_sp.	mutualExclusion	2	dist_kullbackleibler|dist_bray	15.300211462377309|0.9605849568159948	0.00201482
ASV 258	ASV 566	Bacillariophyta	Bacillariophyta	Thalassiosira_rotula	Psammodictyon_sp.	mutualExclusion	2	dist_bray|dist_kullbackleibler	0.9640616272856309|15.196029882578348	0.00119545
ASV 258	ASV 223	Bacillariophyta	Dinophyceae	Thalassiosira_rotula	Karlodinium_veneficum	mutualExclusion	2	dist_bray|dist_kullbackleibler	0.9549290240668308|16.050660529426654	8.07263e-08
ASV 258	ASV 300	Bacillariophyta	Bacillariophyta	Thalassiosira_rotula	Raphid-pennate_X_sp.	mutualExclusion	2	dist_bray|dist_kullbackleibler	0.9425406989429076|15.49713432492603	5.14399e-06
ASV 258	ASV 332	Bacillariophyta	Spirotrichea	Thalassiosira_rotula	Tintinnida_XX_sp.	mutualExclusion	2	dist_kullbackleibler|dist_bray	15.041643362932863|0.9413168451164413	0.00215847
ASV 258	ASV 335	Bacillariophyta	Bacillariophyta	Thalassiosira_rotula	Raphid-pennate_X_sp.	mutualExclusion	3	dist_kullbackleibler|correl_pearson|dist_bray	15.509403173975576|-0.33030896913315627|0.9570808180598339	4.49004e-11
ASV 258	ASV 27	Bacillariophyta	Syndiniales	Thalassiosira_rotula	Dino-Group-III_XX_sp.	mutualExclusion	5	correl_spearman|sim_mutInfo|correl_pearson|dist_kullbackleibler|dist_bray	-0.6729209444093542|0.48037940683594105|-0.3850379360124062|20.7737153938058|0.9907398919817602	0
ASV 258	ASV 388	Bacillariophyta	Bacillariophyta	Thalassiosira_rotula	Leptocylindrus_minimus	mutualExclusion	3	dist_bray|dist_kullbackleibler|correl_spearman	0.9955461152163214|19.33795169216681|-0.6383838478390201	0
ASV 46	ASV 563	Bacillariophyta	CONThreeP	Thalassiosira_sp.	Askenasia_sp.	mutualExclusion	2	dist_bray|dist_kullbackleibler	0.9030884679504088|14.993986071623967	0.00556089
ASV 46	ASV 210	Bacillariophyta	Bacillariophyta	Thalassiosira_sp.	Thalassiosira_minuscula	mutualExclusion	4	dist_bray|correl_pearson|dist_kullbackleibler|correl_spearman	0.9520815122178756|-0.3400293613391557|18.060499951547282|-0.5996798794514797	0
ASV 46	ASV 13	Bacillariophyta	Cryptophyceae	Thalassiosira_sp.	Geminigera_cryophila	mutualExclusion	5	correl_spearman|dist_kullbackleibler|dist_bray|sim_mutInfo|correl_pearson	-0.6731735257181991|16.521607432071715|0.9202557244723955|0.45342299440820355|-0.3551842311799747	0
ASV 46	ASV 20	Bacillariophyta	Dinophyceae	Thalassiosira_sp.	Akashiwo_sanguinea	copresence	5	dist_bray|correl_pearson|sim_mutInfo|dist_kullbackleibler|correl_spearman	0.37741847794833727|0.6237696651514977|0.4150004275165089|1.62030996690763|0.7900153239209179	0
ASV 46	ASV 23	Bacillariophyta	Cryptophyceae	Thalassiosira_sp.	Teleaulax_acuta	mutualExclusion	2	correl_pearson|correl_spearman	-0.4271115074612299|-0.5087511167584021	8.02986e-05
ASV 46	ASV 32	Bacillariophyta	Dinophyceae	Thalassiosira_sp.	Gyrodinium_sp.	copresence	2	correl_spearman|sim_mutInfo	0.7605543186027766|0.5583081876320519	0.0261143
ASV 46	ASV 34	Bacillariophyta	Cryptophyceae	Thalassiosira_sp.	Falcomonas_daucoides	mutualExclusion	4	sim_mutInfo|dist_bray|correl_pearson|correl_spearman	0.5935007889526314|0.8921573602326448|-0.4671204653706582|-0.8133989269182387	1.90642e-10
ASV 46	ASV 258	Bacillariophyta	Bacillariophyta	Thalassiosira_sp.	Thalassiosira_rotula	mutualExclusion	3	correl_spearman|dist_kullbackleibler|dist_bray	-0.5259378494792657|21.029611831260606|0.9895130656229912	0
ASV 46	ASV 68	Bacillariophyta	Bacillariophyta	Thalassiosira_sp.	Thalassiosira_sp.	mutualExclusion	3	dist_kullbackleibler|correl_spearman|dist_bray	13.101642453737478|-0.4870084508863828|0.9187038216942537	4.61432e-09
ASV 46	ASV 75	Bacillariophyta	Spirotrichea	Thalassiosira_sp.	Strombidiidae_H_X_sp.	copresence	5	correl_pearson|dist_bray|dist_kullbackleibler|correl_spearman|sim_mutInfo	0.6628836378050401|0.3579120395604395|1.2619503190112578|0.8609308660313839|0.6712307339925552	0
ASV 46	ASV 289	Bacillariophyta	Spirotrichea	Thalassiosira_sp.	Strombidiidae_R_X_sp.	mutualExclusion	3	dist_bray|correl_spearman|dist_kullbackleibler	0.943709658296869|-0.5629072333195464|19.184270645039508	0
ASV 46	ASV 332	Bacillariophyta	Spirotrichea	Thalassiosira_sp.	Tintinnida_XX_sp.	mutualExclusion	2	dist_bray|dist_kullbackleibler	0.9022093462960245|16.247746232009256	8.42713e-05
ASV 46	ASV 388	Bacillariophyta	Bacillariophyta	Thalassiosira_sp.	Leptocylindrus_minimus	copresence	5	dist_kullbackleibler|sim_mutInfo|correl_spearman|correl_pearson|dist_bray	2.1983535274068955|0.49848559799762837|0.7408838081029846|0.5613788800790163|0.4184857204222505	0
ASV 46	ASV 5	Bacillariophyta	Mamiellophyceae	Thalassiosira_sp.	Bathycoccus_prasinos	mutualExclusion	4	dist_bray|correl_spearman|correl_pearson|sim_mutInfo	0.8551140370346095|-0.7370862594044784|-0.37843493608281803|0.4910092897153251	3.6592e-11
ASV 46	ASV 3	Bacillariophyta	Syndiniales	Thalassiosira_sp.	Dino-Group-I-Clade-1_X_sp.	copresence	4	sim_mutInfo|dist_bray|correl_spearman|correl_pearson	0.5565418324592186|0.3415542009154219|0.7657872493640462|0.6505012316295563	0.0495202
ASV 46	ASV 191	Bacillariophyta	Syndiniales	Thalassiosira_sp.	Dino-Group-II-Clade-30_X_sp.	copresence	5	sim_mutInfo|correl_spearman|dist_kullbackleibler|correl_pearson|dist_bray	0.3698720463609666|0.6581661055749709|2.2175491298217644|0.6972884738492147|0.4031313047882574	0
ASV 46	ASV 114	Bacillariophyta	Bacillariophyta	Thalassiosira_sp.	Skeletonema_pseudocostatum	copresence	5	sim_mutInfo|dist_kullbackleibler|correl_pearson|dist_bray|correl_spearman	0.6532127552324609|1.003592557378971|0.8388636371134907|0.26671559776919984|0.877930260144186	0
ASV 46	ASV 120	Bacillariophyta	Dinophyceae	Thalassiosira_sp.	Heterocapsa_pygmaea	mutualExclusion	4	correl_pearson|sim_mutInfo|dist_kullbackleibler|dist_bray	-0.33042140043749074|0.4560913717273656|14.502727128306866|0.8579436609462924	2.61581e-05
ASV 46	ASV 123	Bacillariophyta	MAST	Thalassiosira_sp.	MAST-6_XX_sp.	mutualExclusion	4	correl_pearson|dist_bray|dist_kullbackleibler|sim_mutInfo	-0.3819148545195906|0.9006376096324232|17.324507816265992|0.40166790008142694	3.96888e-11
ASV 46	ASV 131	Bacillariophyta	Bacillariophyta	Thalassiosira_sp.	Rhizosolenia_delicatula	mutualExclusion	2	dist_bray|dist_kullbackleibler	0.9074629236875627|13.915404295953504	3.91586e-07
ASV 46	ASV 132	Bacillariophyta	MAST	Thalassiosira_sp.	MAST-1C_X_sp.	mutualExclusion	4	sim_mutInfo|dist_bray|correl_spearman|dist_kullbackleibler	0.5165366611183471|0.9532683631100551|-0.722494417777458|22.106916659364465	0
ASV 46	ASV 159	Bacillariophyta	Dinophyceae	Thalassiosira_sp.	Gymnodinium_sp.	mutualExclusion	5	sim_mutInfo|correl_pearson|dist_kullbackleibler|dist_bray|correl_spearman	0.3475732310866593|-0.45665246891190403|17.516555843084227|0.8974769130516609|-0.5712208361668284	0
ASV 21	ASV 335	Bacillariophyta	Bacillariophyta	Thalassiosira_minima	Raphid-pennate_X_sp.	copresence	5	sim_mutInfo|correl_pearson|correl_spearman|dist_kullbackleibler|dist_bray	0.4125645658108441|0.6631092778644049|0.7780201202617274|1.0570477320014497|0.2978441002123988	0
ASV 21	ASV 94	Bacillariophyta	Bacillariophyta	Thalassiosira_minima	Skeletonema_sp.	copresence	2	dist_kullbackleibler|dist_bray	1.6699681235681783|0.41003740122659094	0.0223661
ASV 21	ASV 134	Bacillariophyta	Bacillariophyta	Thalassiosira_minima	Odontella_mobiliensis	copresence	5	correl_pearson|sim_mutInfo|correl_spearman|dist_bray|dist_kullbackleibler	0.7412927874508238|0.45620095529787585|0.8200141553744618|0.31429530660120875|1.0810520706390638	0
ASV 21	ASV 566	Bacillariophyta	Bacillariophyta	Thalassiosira_minima	Psammodictyon_sp.	copresence	4	correl_spearman|dist_kullbackleibler|correl_pearson|dist_bray	0.6714440602276124|2.2010227829777604|0.6219274218793112|0.3738186479857971	1.3637e-06
ASV 21	ASV 571	Bacillariophyta	Bacillariophyta	Thalassiosira_minima	Delphineis_sp.	copresence	4	dist_kullbackleibler|correl_pearson|dist_bray|correl_spearman	1.8211427205331496|0.6100806138983202|0.3440961953699696|0.6641968177780645	2.82376e-07
ASV 21	ASV 258	Bacillariophyta	Bacillariophyta	Thalassiosira_minima	Thalassiosira_rotula	mutualExclusion	3	dist_bray|dist_kullbackleibler|correl_pearson	0.9464521668890802|15.814894694406744|-0.37557736460062213	2.19874e-10
ASV 388	ASV 100	Bacillariophyta	Syndiniales	Leptocylindrus_minimus	Dino-Group-II-Clade-44_X_sp.	copresence	2	sim_mutInfo|correl_spearman	0.4865630035377717|0.7667669357055054	0.0167508
ASV 388	ASV 289	Bacillariophyta	Spirotrichea	Leptocylindrus_minimus	Strombidiidae_R_X_sp.	mutualExclusion	4	correl_pearson|correl_spearman|dist_bray|dist_kullbackleibler	-0.3440755242912986|-0.6191783515764753|0.957398578524362|17.013664974118832	2.08326e-13
ASV 241	ASV 333	Bicoecea	Syndiniales	Bicosoeca_vacillans	Dino-Group-II-Clade-17_X_sp.	mutualExclusion	2	dist_bray|dist_kullbackleibler	0.8663216200974312|15.237296539150538	0.0188028
ASV 241	ASV 120	Bicoecea	Dinophyceae	Bicosoeca_vacillans	Heterocapsa_pygmaea	mutualExclusion	3	dist_bray|correl_spearman|dist_kullbackleibler	0.9029180514465768|-0.5195518974822386|14.265041930475316	0.000798673
ASV 241	ASV 125	Bicoecea	Bacillariophyta	Bicosoeca_vacillans	Thalassiosira_sp.	mutualExclusion	2	dist_kullbackleibler|dist_bray	16.750985314762467|0.8736758778978821	4.6094e-05
ASV 241	ASV 145	Bicoecea	Bacillariophyta	Bicosoeca_vacillans	Chaetoceros_sp.	mutualExclusion	2	dist_bray|dist_kullbackleibler	0.935908827808867|14.531733752447769	0.00228126
ASV 291	ASV 132	Cercozoa_X	MAST	Cercozoa_XXXX_sp.	MAST-1C_X_sp.	mutualExclusion	2	dist_kullbackleibler|dist_bray	13.299315253068853|0.8632237758957412	0.00303204
ASV 291	ASV 21	Cercozoa_X	Bacillariophyta	Cercozoa_XXXX_sp.	Thalassiosira_minima	copresence	2	dist_kullbackleibler|dist_bray	1.7678646879412714|0.36397937446155004	0.00173091
ASV 291	ASV 258	Cercozoa_X	Bacillariophyta	Cercozoa_XXXX_sp.	Thalassiosira_rotula	mutualExclusion	2	dist_kullbackleibler|dist_bray	16.209191683037595|0.9642462703089938	8.91137e-11
ASV 341	ASV 122	Chlorodendrophyceae	Trebouxiophyceae	Chlorodendrales_XX_sp.	Picochlorum_sp.	copresence	2	dist_kullbackleibler|dist_bray	1.901616861908765|0.3640634654588465	0.000502644
ASV 341	ASV 130	Chlorodendrophyceae	Bacillariophyta	Chlorodendrales_XX_sp.	Surirella_sp.	copresence	3	dist_bray|correl_pearson|dist_kullbackleibler	0.36487618721242654|0.5543624719926304|2.1634974352582343	8.53705e-08
ASV 341	ASV 132	Chlorodendrophyceae	MAST	Chlorodendrales_XX_sp.	MAST-1C_X_sp.	mutualExclusion	2	dist_kullbackleibler|dist_bray	15.071634763071863|0.858733215085233	1.81713e-06
ASV 341	ASV 258	Chlorodendrophyceae	Bacillariophyta	Chlorodendrales_XX_sp.	Thalassiosira_rotula	mutualExclusion	2	dist_kullbackleibler|dist_bray	15.830184161086054|0.9134340777633143	1.62905e-07
ASV 341	ASV 21	Chlorodendrophyceae	Bacillariophyta	Chlorodendrales_XX_sp.	Thalassiosira_minima	copresence	2	dist_kullbackleibler|dist_bray	1.8428087329564673|0.3951877763323335	4.74284e-05
ASV 341	ASV 83	Chlorodendrophyceae	Bacillariophyta	Chlorodendrales_XX_sp.	Minutocellus_polymorphus	copresence	3	dist_bray|correl_pearson|dist_kullbackleibler	0.32582420390293654|0.6118393989413088|1.9443953992227911	0.00313189
ASV 401	ASV 412	Chlorophyceae	MAST	Tetracystis_aplanospora	MAST-12A_X_sp.	copresence	5	dist_bray|correl_pearson|correl_spearman|dist_kullbackleibler|sim_mutInfo	0.3205589619750272|0.6212946101690306|0.6940003496106564|1.9496030568385767|0.5239776623981012	0
ASV 401	ASV 258	Chlorophyceae	Bacillariophyta	Tetracystis_aplanospora	Thalassiosira_rotula	mutualExclusion	4	dist_kullbackleibler|correl_pearson|correl_spearman|dist_bray	18.14100404038249|-0.33416538814226804|-0.603849475481292|0.9919953243249126	0
ASV 401	ASV 289	Chlorophyceae	Spirotrichea	Tetracystis_aplanospora	Strombidiidae_R_X_sp.	mutualExclusion	4	correl_spearman|correl_pearson|dist_kullbackleibler|dist_bray	-0.6048933119149025|-0.4174151685741736|15.45100782113198|0.912692047470653	7.26244e-11
ASV 401	ASV 27	Chlorophyceae	Syndiniales	Tetracystis_aplanospora	Dino-Group-III_XX_sp.	copresence	5	dist_kullbackleibler|sim_mutInfo|correl_spearman|correl_pearson|dist_bray	1.4843299382883006|0.5219249443730063|0.711069287062318|0.5882965001655545|0.326422773388793	0
ASV 119	ASV 32	CONThreeP	Dinophyceae	Askenasia_sp.	Gyrodinium_sp.	mutualExclusion	2	dist_kullbackleibler|dist_bray	14.807881198090918|0.8796082982280214	1.10726e-05
ASV 119	ASV 40	CONThreeP	Mamiellophyceae	Askenasia_sp.	Ostreococcus_clade_B	mutualExclusion	2	dist_kullbackleibler|correl_spearman	15.38428886441815|-0.5380426024399112	7.59727e-12
ASV 119	ASV 46	CONThreeP	Bacillariophyta	Askenasia_sp.	Thalassiosira_sp.	mutualExclusion	2	dist_kullbackleibler|dist_bray	15.281549313471697|0.8978664498727232	0.00489984
ASV 119	ASV 63	CONThreeP	Dinophyceae	Askenasia_sp.	Gyrodinium_dominans	mutualExclusion	3	dist_kullbackleibler|correl_pearson|dist_bray	13.870883813796098|-0.4017544406770624|0.8603644055208329	8.5444e-09
ASV 119	ASV 64	CONThreeP	Bacillariophyta	Askenasia_sp.	Guinardia_delicatula	mutualExclusion	3	dist_kullbackleibler|sim_mutInfo|dist_bray	15.702522756323336|0.42934797500392863|0.8826925965462017	5.10854e-08
ASV 119	ASV 68	CONThreeP	Bacillariophyta	Askenasia_sp.	Thalassiosira_sp.	copresence	3	dist_bray|correl_pearson|dist_kullbackleibler	0.39303384208420855|0.7089169237193874|2.2062760662447607	8.30478e-12
ASV 119	ASV 463	CONThreeP	Cryptophyceae	Askenasia_sp.	Cryptomonadales_X_sp.	mutualExclusion	2	dist_bray|dist_kullbackleibler	0.9036751937525541|13.269980564531387	0.00557023
ASV 119	ASV 109	CONThreeP	Bacillariophyta	Askenasia_sp.	Thalassiosira_hendeyi	mutualExclusion	3	dist_kullbackleibler|correl_pearson|dist_bray	15.343290922998394|-0.3486811891909964|0.8806202663834045	2.57258e-10
ASV 119	ASV 71	CONThreeP	Spirotrichea	Askenasia_sp.	Choreotrichida_XX_sp.	mutualExclusion	3	dist_bray|dist_kullbackleibler|sim_mutInfo	0.9265776057935274|14.826878975097932|0.39386252486880036	6.51337e-06
ASV 119	ASV 72	CONThreeP	Cryptophyceae	Askenasia_sp.	Teleaulax_sp.	mutualExclusion	2	correl_spearman|correl_pearson	-0.49479523942082326|-0.3546945265540309	0.00101847
ASV 119	ASV 73	CONThreeP	Bacillariophyta	Askenasia_sp.	Chaetoceros_sp.	copresence	3	dist_kullbackleibler|correl_pearson|dist_bray	2.2180192326840684|0.5762796205041124|0.40622936928215814	3.77091e-09
ASV 119	ASV 74	CONThreeP	Bacillariophyta	Askenasia_sp.	Chaetoceros_sp.	mutualExclusion	2	dist_bray|dist_kullbackleibler	0.8708604711504975|16.719417156296377	2.42817e-08
ASV 119	ASV 75	CONThreeP	Spirotrichea	Askenasia_sp.	Strombidiidae_H_X_sp.	mutualExclusion	2	dist_kullbackleibler|dist_bray	15.208179206405417|0.8870107697023588	1.49538e-05
ASV 119	ASV 114	CONThreeP	Bacillariophyta	Askenasia_sp.	Skeletonema_pseudocostatum	mutualExclusion	2	dist_kullbackleibler|dist_bray	14.50651696974672|0.8636385224278667	3.45905e-06
ASV 119	ASV 125	CONThreeP	Bacillariophyta	Askenasia_sp.	Thalassiosira_sp.	mutualExclusion	5	sim_mutInfo|dist_bray|correl_spearman|correl_pearson|dist_kullbackleibler	0.44086874516026286|0.9029044853251693|-0.5412257184794487|-0.35638403568425775|16.189058058457675	1.07667e-14
ASV 119	ASV 127	CONThreeP	Bacillariophyta	Askenasia_sp.	Thalassiosira_hendeyi	mutualExclusion	3	dist_kullbackleibler|correl_pearson|dist_bray	15.367758729153788|-0.341073190610273|0.8866294912065962	2.95734e-08
ASV 119	ASV 128	CONThreeP	Bacillariophyta	Askenasia_sp.	Chaetoceros_decipiens	mutualExclusion	5	correl_spearman|dist_kullbackleibler|correl_pearson|sim_mutInfo|dist_bray	-0.5843781697398649|16.11517598184447|-0.4228420460038421|0.399094853033509|0.8790882696149513	9.47225e-16
ASV 119	ASV 131	CONThreeP	Bacillariophyta	Askenasia_sp.	Rhizosolenia_delicatula	copresence	3	dist_bray|dist_kullbackleibler|correl_pearson	0.2932496239548339|1.0793130146318977|0.8685021799683167	0
ASV 119	ASV 132	CONThreeP	MAST	Askenasia_sp.	MAST-1C_X_sp.	copresence	2	dist_kullbackleibler|correl_pearson	2.206662344316248|0.7467737482232014	0
ASV 119	ASV 134	CONThreeP	Bacillariophyta	Askenasia_sp.	Odontella_mobiliensis	mutualExclusion	2	dist_kullbackleibler|dist_bray	13.51351139433806|0.8612083483413396	0.00123967
ASV 119	ASV 137	CONThreeP	Spirotrichea	Askenasia_sp.	Pelagostrobilidium_sp.	mutualExclusion	2	dist_bray|dist_kullbackleibler	0.8567543141552345|15.611137084700042	0.00038223
ASV 119	ASV 145	CONThreeP	Bacillariophyta	Askenasia_sp.	Chaetoceros_sp.	mutualExclusion	2	dist_bray|dist_kullbackleibler	0.9155715708192658|16.766552319950268	6.53776e-08
ASV 119	ASV 149	CONThreeP	Filosa-Imbricatea	Askenasia_sp.	Novel-clade-2_X_sp.	mutualExclusion	3	dist_bray|correl_spearman|dist_kullbackleibler	0.8885524709200032|-0.49141224829249125|15.036673017213399	3.06461e-07
ASV 119	ASV 151	CONThreeP	Cryptophyceae	Askenasia_sp.	Hemiselmis_andersenii	mutualExclusion	2	correl_pearson|dist_kullbackleibler	-0.3657944714405177|13.084428799120403	0.000341583
ASV 119	ASV 178	CONThreeP	Filosa-Thecofilosea	Askenasia_sp.	Protaspa-lineage_X_sp.	mutualExclusion	3	dist_kullbackleibler|correl_pearson|dist_bray	14.68378100998753|-0.358722627511107|0.8804569315229503	1.14999e-08
ASV 119	ASV 100	CONThreeP	Syndiniales	Askenasia_sp.	Dino-Group-II-Clade-44_X_sp.	mutualExclusion	2	dist_kullbackleibler|dist_bray	16.386485244564778|0.895255065227724	4.94913e-05
ASV 119	ASV 167	CONThreeP	Syndiniales	Askenasia_sp.	Dino-Group-II-Clade-14_X_sp.	mutualExclusion	2	dist_bray|dist_kullbackleibler	0.8812520788561616|14.192501322884226	0.0048368
ASV 119	ASV 527	CONThreeP	Pyramimonadales	Askenasia_sp.	Pyramimonas_sp.	mutualExclusion	3	dist_kullbackleibler|dist_bray|correl_pearson	13.39474267548834|0.9146933333549808|-0.3448674252358175	1.67234e-07
ASV 119	ASV 208	CONThreeP	Bacillariophyta	Askenasia_sp.	Talaroneis_posidoniae	mutualExclusion	2	dist_kullbackleibler|dist_bray	17.04132445049456|0.9452895444274136	7.80787e-05
ASV 119	ASV 571	CONThreeP	Bacillariophyta	Askenasia_sp.	Delphineis_sp.	mutualExclusion	4	dist_bray|dist_kullbackleibler|correl_pearson|correl_spearman	0.8869196424082666|13.677597941180018|-0.3881138002843442|-0.5249770381805648	1.08141e-09
ASV 119	ASV 580	CONThreeP	Bacillariophyta	Askenasia_sp.	Thalassiosira_sp.	mutualExclusion	2	dist_bray|dist_kullbackleibler	0.9043360137070986|14.218271775116508	3.62046e-05
ASV 119	ASV 221	CONThreeP	Pedinophyceae	Askenasia_sp.	Marsupiomonas_pelliculata	mutualExclusion	2	dist_bray|dist_kullbackleibler	0.8816595531262749|12.944579870155767	0.00681098
ASV 119	ASV 226	CONThreeP	Bacillariophyta	Askenasia_sp.	Skeletonema_sp.	mutualExclusion	4	dist_kullbackleibler|correl_pearson|dist_bray|sim_mutInfo	14.47660466975722|-0.34839198953485073|0.8757831591493083|0.44823335055842684	4.84001e-10
ASV 119	ASV 249	CONThreeP	Dinophyceae	Askenasia_sp.	Amphidoma_languida	mutualExclusion	3	dist_bray|dist_kullbackleibler|correl_pearson	0.8776825261355711|14.90622763479399|-0.3474691782964392	8.05505e-09
ASV 119	ASV 250	CONThreeP	Acantharea	Askenasia_sp.	Acantharea_XXX_sp.	mutualExclusion	2	dist_bray|dist_kullbackleibler	0.8869158012365593|13.774850210553227	0.000680481
ASV 119	ASV 258	CONThreeP	Bacillariophyta	Askenasia_sp.	Thalassiosira_rotula	copresence	4	dist_kullbackleibler|correl_pearson|sim_mutInfo|dist_bray	1.7054630960752903|0.8032020824434677|0.35062722415832503|0.3113366403615724	0
ASV 119	ASV 275	CONThreeP	Mamiellophyceae	Askenasia_sp.	Micromonas_commoda	mutualExclusion	2	correl_pearson|correl_spearman	-0.40174549583513275|-0.5448356605455926	0.0387085
ASV 119	ASV 281	CONThreeP	Nephroselmidophyceae	Askenasia_sp.	Nephroselmis_pyriformis	mutualExclusion	3	dist_kullbackleibler|correl_pearson|dist_bray	14.150703519109891|-0.4570900430068356|0.8790881703560212	8.8507e-11
ASV 119	ASV 287	CONThreeP	Dinophyceae	Askenasia_sp.	Gymnodinium_sp.	mutualExclusion	4	correl_pearson|dist_bray|dist_kullbackleibler|sim_mutInfo	-0.3531509435707151|0.8999602475110527|14.095123172777972|0.370320018751511	1.06743e-08
ASV 119	ASV 295	CONThreeP	Pyramimonadales	Askenasia_sp.	Pyramimonadales_XXX_sp.	mutualExclusion	4	correl_spearman|correl_pearson|dist_kullbackleibler|dist_bray	-0.5749045410818112|-0.33799267862074134|14.890353212167067|0.899248642929201	9.06375e-12
ASV 119	ASV 27	CONThreeP	Syndiniales	Askenasia_sp.	Dino-Group-III_XX_sp.	mutualExclusion	5	correl_pearson|sim_mutInfo|dist_kullbackleibler|correl_spearman|dist_bray	-0.4313513807176913|0.4244922601137002|16.343719642955072|-0.5128829053359157|0.8775095526881067	0
ASV 119	ASV 43	CONThreeP	Syndiniales	Askenasia_sp.	Dino-Group-II-Clade-3_X_sp.	mutualExclusion	2	dist_bray|dist_kullbackleibler	0.9225519921057452|18.700673148882085	3.47828e-05
ASV 119	ASV 50	CONThreeP	Syndiniales	Askenasia_sp.	Dino-Group-II-Clade-1_X_sp.	mutualExclusion	2	dist_kullbackleibler|dist_bray	13.814167891022674|0.8851753854074539	0.00466963
ASV 119	ASV 77	CONThreeP	Syndiniales	Askenasia_sp.	Dino-Group-II-Clade-12_X_sp.	mutualExclusion	2	dist_kullbackleibler|dist_bray	16.481868664551513|0.9011225188739539	1.51023e-05
ASV 119	ASV 326	CONThreeP	Bacillariophyta	Askenasia_sp.	Thalassiosira_sp.	mutualExclusion	3	correl_spearman|dist_kullbackleibler|dist_bray	-0.5551493986476878|13.84665954500354|0.8928770967708048	8.64399e-08
ASV 119	ASV 335	CONThreeP	Bacillariophyta	Askenasia_sp.	Raphid-pennate_X_sp.	mutualExclusion	3	correl_pearson|dist_bray|dist_kullbackleibler	-0.3959332739091525|0.8539256555767571|13.660721350359388	5.88175e-09
ASV 119	ASV 348	CONThreeP	Pyramimonadales	Askenasia_sp.	Pyramimonas_disomata	mutualExclusion	3	correl_spearman|correl_pearson|dist_kullbackleibler	-0.5524190442871608|-0.42059988956645356|13.023495032330125	1.03416e-11
ASV 119	ASV 353	CONThreeP	MAST	Askenasia_sp.	MAST-12D_X_sp.	mutualExclusion	5	correl_spearman|correl_pearson|sim_mutInfo|dist_bray|dist_kullbackleibler	-0.7048585262037865|-0.39127330765832896|0.389879978221499|0.9092336665639279|15.878228321170871	0
ASV 119	ASV 369	CONThreeP	Porphyridiophyceae	Askenasia_sp.	Porphyridiales_XX_sp.	mutualExclusion	3	dist_kullbackleibler|dist_bray|correl_spearman	13.038758949756522|0.8833105576158763|-0.5962916326346739	6.38427e-10
ASV 119	ASV 378	CONThreeP	Bacillariophyta	Askenasia_sp.	Thalassiosira_tenera	mutualExclusion	2	dist_bray|dist_kullbackleibler	0.9081486336809899|14.102551666905498	0.00728355
ASV 119	ASV 388	CONThreeP	Bacillariophyta	Askenasia_sp.	Leptocylindrus_minimus	mutualExclusion	2	dist_bray|dist_kullbackleibler	0.9175874588190158|15.214713922703712	7.69691e-05
ASV 119	ASV 333	CONThreeP	Syndiniales	Askenasia_sp.	Dino-Group-II-Clade-17_X_sp.	mutualExclusion	2	dist_bray|dist_kullbackleibler	0.8871193623192446|13.240583793484465	0.0104964
ASV 119	ASV 386	CONThreeP	Syndiniales	Askenasia_sp.	Dino-Group-II-Clade-1_X_sp.	mutualExclusion	2	dist_bray|dist_kullbackleibler	0.8913345250285143|13.78549318245693	0.00482017
ASV 119	ASV 1	CONThreeP	Mamiellophyceae	Askenasia_sp.	Ostreococcus_tauri	mutualExclusion	4	dist_bray|dist_kullbackleibler|sim_mutInfo|correl_pearson	0.8531914824102461|15.636273746926067|0.4267395571889061|-0.4204357590484889	1.51613e-14
ASV 119	ASV 7	CONThreeP	Dinophyceae	Askenasia_sp.	Heterocapsa_pygmaea	mutualExclusion	3	correl_pearson|correl_spearman|dist_kullbackleibler	-0.34486356068184976|-0.6115292742113116|15.666098698833846	0
ASV 119	ASV 9	CONThreeP	Bacillariophyta	Askenasia_sp.	Thalassiosira_sp.	mutualExclusion	5	sim_mutInfo|dist_bray|correl_spearman|dist_kullbackleibler|correl_pearson	0.39256673884233706|0.8708084309129995|-0.6467087816609435|17.960514759486575|-0.39035084411604515	0
ASV 119	ASV 401	CONThreeP	Chlorophyceae	Askenasia_sp.	Tetracystis_aplanospora	mutualExclusion	3	dist_kullbackleibler|dist_bray|correl_pearson	13.524043133624016|0.8901713610607551|-0.3675109573701258	3.63921e-07
ASV 119	ASV 3	CONThreeP	Syndiniales	Askenasia_sp.	Dino-Group-I-Clade-1_X_sp.	mutualExclusion	2	dist_kullbackleibler|dist_bray	16.11202721308132|0.8830688002954323	4.72133e-07
ASV 119	ASV 12	CONThreeP	Bacillariophyta	Askenasia_sp.	Skeletonema_sp.	mutualExclusion	4	dist_kullbackleibler|sim_mutInfo|correl_spearman|dist_bray	15.72965741155821|0.4909732717717823|-0.5620701956208194|0.8590103799754605	0
ASV 119	ASV 412	CONThreeP	MAST	Askenasia_sp.	MAST-12A_X_sp.	mutualExclusion	4	correl_spearman|dist_kullbackleibler|correl_pearson|dist_bray	-0.558632384376799|14.981258462147121|-0.40010137461909856|0.9127066300671515	4.88868e-13
ASV 119	ASV 20	CONThreeP	Dinophyceae	Askenasia_sp.	Akashiwo_sanguinea	mutualExclusion	2	dist_bray|dist_kullbackleibler	0.888606882449445|14.195581015036979	0.0149371
ASV 119	ASV 21	CONThreeP	Bacillariophyta	Askenasia_sp.	Thalassiosira_minima	mutualExclusion	2	correl_pearson|correl_spearman	-0.4200495067864658|-0.5225064285154466	2.44431e-06
ASV 119	ASV 28	CONThreeP	Dinophyceae	Askenasia_sp.	Heterocapsa_sp.	mutualExclusion	2	dist_bray|dist_kullbackleibler	0.8944592411835776|17.399063517239572	4.42439e-08
ASV 339	ASV 122	Cryptophyceae	Trebouxiophyceae	Chroomonas_coerulea	Picochlorum_sp.	copresence	2	dist_bray|dist_kullbackleibler	0.34394240104140417|1.7374797085082614	0.00262758
ASV 339	ASV 130	Cryptophyceae	Bacillariophyta	Chroomonas_coerulea	Surirella_sp.	copresence	5	sim_mutInfo|dist_kullbackleibler|correl_spearman|correl_pearson|dist_bray	0.38353851938825834|1.8784165235557801|0.6425718777719818|0.5183514929220738|0.35587842659136204	2.0891e-07
ASV 339	ASV 132	Cryptophyceae	MAST	Chroomonas_coerulea	MAST-1C_X_sp.	mutualExclusion	4	correl_spearman|dist_kullbackleibler|correl_pearson|dist_bray	-0.5087369143891476|14.427328501932841|-0.3817887569399343|0.8790168967596144	6.34399e-09
ASV 339	ASV 1	Cryptophyceae	Mamiellophyceae	Chroomonas_coerulea	Ostreococcus_tauri	copresence	3	sim_mutInfo|dist_kullbackleibler|dist_bray	0.3684230934149202|1.3754493558289442|0.4010312671740789	0
ASV 339	ASV 5	Cryptophyceae	Mamiellophyceae	Chroomonas_coerulea	Bathycoccus_prasinos	mutualExclusion	2	correl_spearman|correl_pearson	-0.5908346978309502|-0.5019185648744473	1.79425e-08
ASV 339	ASV 9	Cryptophyceae	Bacillariophyta	Chroomonas_coerulea	Thalassiosira_sp.	copresence	2	dist_bray|dist_kullbackleibler	0.4048217404425978|2.210315988876586	1.14086e-05
ASV 339	ASV 12	Cryptophyceae	Bacillariophyta	Chroomonas_coerulea	Skeletonema_sp.	copresence	2	dist_kullbackleibler|sim_mutInfo	1.750817605735395|0.39762765560304647	0
ASV 339	ASV 13	Cryptophyceae	Cryptophyceae	Chroomonas_coerulea	Geminigera_cryophila	mutualExclusion	2	correl_spearman|correl_pearson	-0.543207189367626|-0.4713665908692788	1.40855e-05
ASV 339	ASV 34	Cryptophyceae	Cryptophyceae	Chroomonas_coerulea	Falcomonas_daucoides	mutualExclusion	2	correl_spearman|correl_pearson	-0.5435986593309622|-0.48440155853335665	8.85981e-05
ASV 339	ASV 38	Cryptophyceae	Spirotrichea	Chroomonas_coerulea	Strombidium_M_sp.	copresence	2	sim_mutInfo|dist_kullbackleibler	0.3972546472059122|2.1662290486518154	9.38181e-05
ASV 339	ASV 571	Cryptophyceae	Bacillariophyta	Chroomonas_coerulea	Delphineis_sp.	copresence	3	correl_spearman|dist_bray|correl_pearson	0.6251971314299757|0.33005512878185794|0.6367012282765834	0.0241205
ASV 339	ASV 58	Cryptophyceae	Pyramimonadales	Chroomonas_coerulea	Pyramimonas_australis	copresence	2	dist_bray|dist_kullbackleibler	0.39260172503099067|2.1005787036154535	0.0332704
ASV 339	ASV 258	Cryptophyceae	Bacillariophyta	Chroomonas_coerulea	Thalassiosira_rotula	mutualExclusion	4	sim_mutInfo|dist_kullbackleibler|correl_pearson|dist_bray	0.34724123979598165|16.409380519136384|-0.42149011035253414|0.9613997909595301	0
ASV 339	ASV 94	Cryptophyceae	Bacillariophyta	Chroomonas_coerulea	Skeletonema_sp.	copresence	3	dist_bray|correl_pearson|dist_kullbackleibler	0.3820080078312259|0.510287034693628|1.9523570956891705	0.00057791
ASV 339	ASV 341	Cryptophyceae	Chlorodendrophyceae	Chroomonas_coerulea	Chlorodendrales_XX_sp.	copresence	4	sim_mutInfo|correl_spearman|correl_pearson|dist_bray	0.3917808963745637|0.6387785708417737|0.5720047298989226|0.31537865255510533	0.00187696
ASV 339	ASV 348	Cryptophyceae	Pyramimonadales	Chroomonas_coerulea	Pyramimonas_disomata	copresence	3	dist_kullbackleibler|dist_bray|sim_mutInfo	1.375321362484616|0.3703402695204864|0.35266894541602367	8.65122e-12
ASV 151	ASV 361	Cryptophyceae	Trebouxiophyceae	Hemiselmis_andersenii	Picochlorum_sp.	copresence	5	correl_spearman|correl_pearson|dist_kullbackleibler|dist_bray|sim_mutInfo	0.7691637571338917|0.6793283661217099|1.0274767147229116|0.2923169548496809|0.5368380112096149	0
ASV 151	ASV 388	Cryptophyceae	Bacillariophyta	Hemiselmis_andersenii	Leptocylindrus_minimus	copresence	4	sim_mutInfo|correl_pearson|dist_bray|correl_spearman	0.37502307013349334|0.620240312790279|0.40029984425404685|0.7083837443182422	0.0042599
ASV 151	ASV 13	Cryptophyceae	Cryptophyceae	Hemiselmis_andersenii	Geminigera_cryophila	mutualExclusion	4	correl_spearman|correl_pearson|dist_kullbackleibler|sim_mutInfo	-0.7029302570521319|-0.5322405919032605|15.902628564935728|0.3877934748968297	0
ASV 151	ASV 20	Cryptophyceae	Dinophyceae	Hemiselmis_andersenii	Akashiwo_sanguinea	copresence	4	correl_spearman|correl_pearson|sim_mutInfo|dist_kullbackleibler	0.6878352402747021|0.6238503250973763|0.3675144671185815|2.0125915256862466	0
ASV 151	ASV 23	Cryptophyceae	Cryptophyceae	Hemiselmis_andersenii	Teleaulax_acuta	mutualExclusion	2	correl_pearson|correl_spearman	-0.4507154835805718|-0.554972323422262	1.14745e-08
ASV 151	ASV 24	Cryptophyceae	Dinophyceae	Hemiselmis_andersenii	Gyrodinium_dominans	mutualExclusion	5	correl_pearson|dist_kullbackleibler|sim_mutInfo|correl_spearman|dist_bray	-0.3336023504563715|13.686260296293646|0.5411140724358594|-0.7738560419132414|0.9057429079624807	0
ASV 151	ASV 5	Cryptophyceae	Mamiellophyceae	Hemiselmis_andersenii	Bathycoccus_prasinos	mutualExclusion	3	correl_pearson|sim_mutInfo|correl_spearman	-0.47058873053250605|0.48043002977066784|-0.7234038345859547	4.033e-13
ASV 151	ASV 32	Cryptophyceae	Dinophyceae	Hemiselmis_andersenii	Gyrodinium_sp.	copresence	3	sim_mutInfo|correl_spearman|dist_kullbackleibler	0.40169836962626393|0.6664031700443859|2.1807112801742337	0
ASV 151	ASV 34	Cryptophyceae	Cryptophyceae	Hemiselmis_andersenii	Falcomonas_daucoides	mutualExclusion	3	correl_pearson|correl_spearman|sim_mutInfo	-0.6001403178199459|-0.7107370801215475|0.4305717595410763	8.39516e-10
ASV 151	ASV 47	Cryptophyceae	Bacillariophyta	Hemiselmis_andersenii	Thalassiosira_sp.	mutualExclusion	3	correl_spearman|sim_mutInfo|correl_pearson	-0.6661445399997475|0.4041180210562585|-0.5118787998942587	8.37449e-11
ASV 151	ASV 3	Cryptophyceae	Syndiniales	Hemiselmis_andersenii	Dino-Group-I-Clade-1_X_sp.	copresence	3	correl_spearman|dist_kullbackleibler|sim_mutInfo	0.7202528829021375|1.5862143732234295|0.5918322403534244	0
ASV 151	ASV 63	Cryptophyceae	Dinophyceae	Hemiselmis_andersenii	Gyrodinium_dominans	copresence	5	dist_kullbackleibler|correl_pearson|correl_spearman|dist_bray|sim_mutInfo	1.2231492912910358|0.7224876702717341|0.7744295861971582|0.26298626781905343|0.5207168753883029	0
ASV 151	ASV 68	Cryptophyceae	Bacillariophyta	Hemiselmis_andersenii	Thalassiosira_sp.	mutualExclusion	3	correl_pearson|correl_spearman|sim_mutInfo	-0.34503820164114285|-0.531362434916851|0.3828033656777112	0.017317
ASV 151	ASV 69	Cryptophyceae	Spirotrichea	Hemiselmis_andersenii	Strombidium_sp.	mutualExclusion	5	dist_bray|dist_kullbackleibler|sim_mutInfo|correl_spearman|correl_pearson	0.9420310483684996|17.02030895633586|0.5102631626786205|-0.7578049116451446|-0.3416267130612435	0
ASV 151	ASV 75	Cryptophyceae	Spirotrichea	Hemiselmis_andersenii	Strombidiidae_H_X_sp.	copresence	5	sim_mutInfo|correl_pearson|dist_bray|dist_kullbackleibler|correl_spearman	0.5042281272339637|0.5075684840037693|0.38848683508406523|1.7808372228958282|0.7845561224949549	0
ASV 151	ASV 401	Cryptophyceae	Chlorophyceae	Hemiselmis_andersenii	Tetracystis_aplanospora	copresence	4	dist_bray|correl_spearman|sim_mutInfo|correl_pearson	0.33819103507798576|0.6697265402218129|0.41000717513200113|0.6045585226427247	0.01004
ASV 151	ASV 412	Cryptophyceae	MAST	Hemiselmis_andersenii	MAST-12A_X_sp.	copresence	5	dist_bray|dist_kullbackleibler|correl_pearson|sim_mutInfo|correl_spearman	0.2952772343448754|1.8593654519685716|0.6915117829159437|0.42435538237403536|0.7315727731989773	0
ASV 151	ASV 109	Cryptophyceae	Bacillariophyta	Hemiselmis_andersenii	Thalassiosira_hendeyi	copresence	4	correl_spearman|correl_pearson|dist_bray|sim_mutInfo	0.6099707712791042|0.5590053209577872|0.38854507476397804|0.5272615791783859	0.00871496
ASV 151	ASV 114	Cryptophyceae	Bacillariophyta	Hemiselmis_andersenii	Skeletonema_pseudocostatum	copresence	5	sim_mutInfo|correl_spearman|dist_bray|dist_kullbackleibler|correl_pearson	0.5394444534360798|0.7385150975913571|0.3781369654556139|1.62147449837278|0.5618250215478294	0
ASV 151	ASV 122	Cryptophyceae	Trebouxiophyceae	Hemiselmis_andersenii	Picochlorum_sp.	copresence	5	correl_spearman|dist_kullbackleibler|correl_pearson|dist_bray|sim_mutInfo	0.6675294157640619|1.9084841626227877|0.5356846996541318|0.3447547757099637|0.409298747779284	2.20496e-10
ASV 151	ASV 130	Cryptophyceae	Bacillariophyta	Hemiselmis_andersenii	Surirella_sp.	copresence	5	dist_bray|correl_spearman|dist_kullbackleibler|sim_mutInfo|correl_pearson	0.34429245451701906|0.6806375336784283|1.7076383545279936|0.37944912818537224|0.5779414275288111	0
ASV 151	ASV 132	Cryptophyceae	MAST	Hemiselmis_andersenii	MAST-1C_X_sp.	mutualExclusion	5	dist_bray|correl_pearson|dist_kullbackleibler|correl_spearman|sim_mutInfo	0.9323959697094262|-0.33115662592068656|18.116982805116994|-0.6986937821411648|0.5165331086653979	0
ASV 151	ASV 27	Cryptophyceae	Syndiniales	Hemiselmis_andersenii	Dino-Group-III_XX_sp.	copresence	4	sim_mutInfo|dist_bray|correl_spearman|dist_kullbackleibler	0.49598783677119895|0.37374821039382367|0.6450205506938126|1.7024208592027625	0
ASV 151	ASV 100	Cryptophyceae	Syndiniales	Hemiselmis_andersenii	Dino-Group-II-Clade-44_X_sp.	copresence	2	sim_mutInfo|correl_spearman	0.7099177718353049|0.7232502725475465	0.0149708
ASV 151	ASV 1018	Cryptophyceae	Cryptophyceae	Hemiselmis_andersenii	Hemiselmis_andersenii	mutualExclusion	3	dist_kullbackleibler|correl_pearson|dist_bray	14.146064608533825|-0.34338387175107454|0.8935797655282168	5.83598e-08
ASV 151	ASV 167	Cryptophyceae	Syndiniales	Hemiselmis_andersenii	Dino-Group-II-Clade-14_X_sp.	copresence	5	dist_kullbackleibler|correl_spearman|dist_bray|correl_pearson|sim_mutInfo	1.4166102934573805|0.7842449016585684|0.38028033040332987|0.5920938453425165|0.5303328238014338	0
ASV 151	ASV 191	Cryptophyceae	Syndiniales	Hemiselmis_andersenii	Dino-Group-II-Clade-30_X_sp.	copresence	5	correl_pearson|dist_kullbackleibler|sim_mutInfo|dist_bray|correl_spearman	0.4518707265884715|1.8735127542274062|0.3911353462608478|0.38516231445657434|0.7003298514325653	0
ASV 151	ASV 209	Cryptophyceae	Prymnesiophyceae	Hemiselmis_andersenii	Chrysochromulina_sp.	mutualExclusion	2	correl_spearman|correl_pearson	-0.5157698696201533|-0.4141261602659808	0.024614
ASV 151	ASV 210	Cryptophyceae	Bacillariophyta	Hemiselmis_andersenii	Thalassiosira_minuscula	mutualExclusion	5	correl_spearman|dist_kullbackleibler|correl_pearson|dist_bray|sim_mutInfo	-0.7213380743830032|16.19351244951258|-0.4835140803000915|0.8964066218935068|0.4388907658238672	0
ASV 151	ASV 258	Cryptophyceae	Bacillariophyta	Hemiselmis_andersenii	Thalassiosira_rotula	mutualExclusion	4	dist_kullbackleibler|correl_pearson|dist_bray|correl_spearman	18.63711856463933|-0.3386857358756501|0.9649736811057527|-0.5261544071426628	0
ASV 151	ASV 281	Cryptophyceae	Nephroselmidophyceae	Hemiselmis_andersenii	Nephroselmis_pyriformis	copresence	5	correl_pearson|correl_spearman|dist_kullbackleibler|dist_bray|sim_mutInfo	0.5982451897604788|0.6752155706957311|1.8524650478761|0.31754009153788865|0.40823353879182944	0
ASV 151	ASV 289	Cryptophyceae	Spirotrichea	Hemiselmis_andersenii	Strombidiidae_R_X_sp.	mutualExclusion	4	correl_spearman|dist_bray|dist_kullbackleibler|correl_pearson	-0.5787839833612732|0.8972938239098165|15.696934642596833|-0.40720731401629223	3.73972e-11
ASV 15	ASV 178	Cryptophyceae	Filosa-Thecofilosea	Plagioselmis_prolonga	Protaspa-lineage_X_sp.	mutualExclusion	2	correl_pearson|correl_spearman	-0.4117876656820991|-0.49607217165914086	1.77798e-06
ASV 15	ASV 12	Cryptophyceae	Bacillariophyta	Plagioselmis_prolonga	Skeletonema_sp.	mutualExclusion	2	correl_pearson|correl_spearman	-0.3597986346297194|-0.5502393681511925	1.00015e-08
ASV 15	ASV 40	Cryptophyceae	Mamiellophyceae	Plagioselmis_prolonga	Ostreococcus_clade_B	mutualExclusion	2	correl_spearman|correl_pearson	-0.5377093805340369|-0.3557378534783371	1.31717e-08
ASV 15	ASV 54	Cryptophyceae	Cryptophyceae	Plagioselmis_prolonga	Plagioselmis_prolonga	copresence	3	sim_mutInfo|dist_kullbackleibler|dist_bray	0.5394770986302655|0.29668120410791154|0.22152412443080294	0.00139581
ASV 15	ASV 1	Cryptophyceae	Mamiellophyceae	Plagioselmis_prolonga	Ostreococcus_tauri	mutualExclusion	2	correl_spearman|correl_pearson	-0.7106597730042228|-0.5574102166943189	4.50204e-09
ASV 15	ASV 221	Cryptophyceae	Pedinophyceae	Plagioselmis_prolonga	Marsupiomonas_pelliculata	mutualExclusion	2	correl_pearson|correl_spearman	-0.45352447603743334|-0.5357849710865219	1.90264e-07
ASV 15	ASV 27	Cryptophyceae	Syndiniales	Plagioselmis_prolonga	Dino-Group-III_XX_sp.	mutualExclusion	2	correl_spearman|correl_pearson	-0.5089455966640223|-0.4547216652291381	5.07333e-07
ASV 26	ASV 32	Cryptophyceae	Dinophyceae	Teleaulax_gracilis	Gyrodinium_sp.	mutualExclusion	2	correl_pearson|correl_spearman	-0.3787656391437374|-0.5100048698481676	2.02719e-06
ASV 26	ASV 46	Cryptophyceae	Bacillariophyta	Teleaulax_gracilis	Thalassiosira_sp.	mutualExclusion	3	dist_bray|correl_spearman|correl_pearson	0.8642467471797283|-0.5223740095662872|-0.3713263355820376	8.61414e-06
ASV 26	ASV 3	Cryptophyceae	Syndiniales	Teleaulax_gracilis	Dino-Group-I-Clade-1_X_sp.	mutualExclusion	2	correl_pearson|correl_spearman	-0.4917093823784616|-0.6686511287031921	9.81868e-10
ASV 26	ASV 63	Cryptophyceae	Dinophyceae	Teleaulax_gracilis	Gyrodinium_dominans	mutualExclusion	2	correl_pearson|correl_spearman	-0.4629953837449625|-0.4926508014246513	4.72088e-08
ASV 26	ASV 71	Cryptophyceae	Spirotrichea	Teleaulax_gracilis	Choreotrichida_XX_sp.	mutualExclusion	2	sim_mutInfo|correl_spearman	0.4083913947005442|-0.5872201390818982	0.000426848
ASV 26	ASV 75	Cryptophyceae	Spirotrichea	Teleaulax_gracilis	Strombidiidae_H_X_sp.	mutualExclusion	2	correl_spearman|correl_pearson	-0.56098262104871|-0.39603870552483655	3.72212e-07
ASV 26	ASV 361	Cryptophyceae	Trebouxiophyceae	Teleaulax_gracilis	Picochlorum_sp.	mutualExclusion	2	correl_spearman|correl_pearson	-0.5701557936230248|-0.503390865345921	6.71705e-08
ASV 26	ASV 388	Cryptophyceae	Bacillariophyta	Teleaulax_gracilis	Leptocylindrus_minimus	mutualExclusion	2	correl_pearson|correl_spearman	-0.4106197489617378|-0.5680966123063955	2.88112e-06
ASV 26	ASV 386	Cryptophyceae	Syndiniales	Teleaulax_gracilis	Dino-Group-II-Clade-1_X_sp.	mutualExclusion	2	correl_pearson|correl_spearman	-0.40188882495210415|-0.5581996267247687	1.22232e-06
ASV 26	ASV 27	Cryptophyceae	Syndiniales	Teleaulax_gracilis	Dino-Group-III_XX_sp.	mutualExclusion	2	correl_spearman|correl_pearson	-0.5711556321430296|-0.5135268660680513	8.52261e-09
ASV 26	ASV 50	Cryptophyceae	Syndiniales	Teleaulax_gracilis	Dino-Group-II-Clade-1_X_sp.	mutualExclusion	2	correl_pearson|correl_spearman	-0.3366552106150717|-0.5168437037214324	7.17434e-06
ASV 26	ASV 406	Cryptophyceae	Filosa-Thecofilosea	Teleaulax_gracilis	Ventrifissuridae_X_sp.	mutualExclusion	2	correl_spearman|correl_pearson	-0.568303438103984|-0.4331719557144689	1.89441e-07
ASV 26	ASV 114	Cryptophyceae	Bacillariophyta	Teleaulax_gracilis	Skeletonema_pseudocostatum	mutualExclusion	2	correl_spearman|correl_pearson	-0.5858235718643161|-0.39876932172751733	6.33815e-07
ASV 26	ASV 122	Cryptophyceae	Trebouxiophyceae	Teleaulax_gracilis	Picochlorum_sp.	mutualExclusion	2	correl_pearson|correl_spearman	-0.49459396813901435|-0.508301779635189	7.34786e-08
ASV 26	ASV 130	Cryptophyceae	Bacillariophyta	Teleaulax_gracilis	Surirella_sp.	mutualExclusion	2	correl_spearman|correl_pearson	-0.5130567251592424|-0.41401514461015276	1.82053e-07
ASV 26	ASV 151	Cryptophyceae	Cryptophyceae	Teleaulax_gracilis	Hemiselmis_andersenii	mutualExclusion	3	sim_mutInfo|correl_spearman|correl_pearson	0.38672861518526025|-0.5721255587269625|-0.45245268396971705	9.12725e-08
ASV 26	ASV 191	Cryptophyceae	Syndiniales	Teleaulax_gracilis	Dino-Group-II-Clade-30_X_sp.	mutualExclusion	2	correl_spearman|correl_pearson	-0.5290015314747183|-0.3858994952430674	5.94123e-07
ASV 26	ASV 210	Cryptophyceae	Bacillariophyta	Teleaulax_gracilis	Thalassiosira_minuscula	copresence	4	dist_bray|sim_mutInfo|dist_kullbackleibler|correl_spearman	0.40042308761989487|0.40539557814525917|1.903839543262293|0.7589534685904364	2.37092e-10
ASV 26	ASV 221	Cryptophyceae	Pedinophyceae	Teleaulax_gracilis	Marsupiomonas_pelliculata	mutualExclusion	2	correl_spearman|correl_pearson	-0.6747607183809495|-0.47547773790779707	7.70367e-09
ASV 54	ASV 27	Cryptophyceae	Syndiniales	Plagioselmis_prolonga	Dino-Group-III_XX_sp.	mutualExclusion	2	correl_spearman|correl_pearson	-0.5929314687184634|-0.5149926654837814	2.96126e-08
ASV 54	ASV 1	Cryptophyceae	Mamiellophyceae	Plagioselmis_prolonga	Ostreococcus_tauri	mutualExclusion	2	correl_pearson|correl_spearman	-0.43222282307239185|-0.5439245527169922	1.5582e-06
ASV 54	ASV 3	Cryptophyceae	Syndiniales	Plagioselmis_prolonga	Dino-Group-I-Clade-1_X_sp.	mutualExclusion	2	correl_pearson|correl_spearman	-0.43208966452565495|-0.511893492337761	1.86095e-05
ASV 54	ASV 386	Cryptophyceae	Syndiniales	Plagioselmis_prolonga	Dino-Group-II-Clade-1_X_sp.	mutualExclusion	2	correl_pearson|correl_spearman	-0.48647419297612154|-0.5607445013151824	2.73047e-07
ASV 54	ASV 114	Cryptophyceae	Bacillariophyta	Plagioselmis_prolonga	Skeletonema_pseudocostatum	mutualExclusion	2	correl_spearman|correl_pearson	-0.4920666030741527|-0.41640980678502487	1.56013e-06
ASV 54	ASV 74	Cryptophyceae	Bacillariophyta	Plagioselmis_prolonga	Chaetoceros_sp.	mutualExclusion	2	correl_spearman|correl_pearson	-0.6126022011907167|-0.348567773107528	6.70799e-10
ASV 23	ASV 27	Cryptophyceae	Syndiniales	Teleaulax_acuta	Dino-Group-III_XX_sp.	mutualExclusion	3	correl_spearman|sim_mutInfo|correl_pearson	-0.700008531285437|0.3593764525754648|-0.587661240289428	5.04894e-15
ASV 23	ASV 3	Cryptophyceae	Syndiniales	Teleaulax_acuta	Dino-Group-I-Clade-1_X_sp.	mutualExclusion	3	correl_pearson|sim_mutInfo|correl_spearman	-0.46212480698989633|0.3827673987291442|-0.6495194895400094	2.60886e-08
ASV 23	ASV 353	Cryptophyceae	MAST	Teleaulax_acuta	MAST-12D_X_sp.	mutualExclusion	3	correl_pearson|sim_mutInfo|correl_spearman	-0.35521799163790313|0.36873887401221195|-0.512790003280898	7.16961e-06
ASV 23	ASV 361	Cryptophyceae	Trebouxiophyceae	Teleaulax_acuta	Picochlorum_sp.	mutualExclusion	2	correl_spearman|correl_pearson	-0.5755392160019253|-0.47156863589578313	6.4444e-08
ASV 23	ASV 388	Cryptophyceae	Bacillariophyta	Teleaulax_acuta	Leptocylindrus_minimus	mutualExclusion	2	correl_pearson|correl_spearman	-0.46052318543822374|-0.6288293969309783	1.8984e-08
ASV 23	ASV 386	Cryptophyceae	Syndiniales	Teleaulax_acuta	Dino-Group-II-Clade-1_X_sp.	mutualExclusion	2	correl_pearson|correl_spearman	-0.4320470233670498|-0.59485924313683	1.59621e-07
ASV 23	ASV 20	Cryptophyceae	Dinophyceae	Teleaulax_acuta	Akashiwo_sanguinea	mutualExclusion	2	correl_pearson|correl_spearman	-0.3671733006173351|-0.5735456917218569	7.26916e-07
ASV 23	ASV 401	Cryptophyceae	Chlorophyceae	Teleaulax_acuta	Tetracystis_aplanospora	mutualExclusion	2	correl_pearson|correl_spearman	-0.4346003324301539|-0.5140985623223601	1.57359e-05
ASV 23	ASV 412	Cryptophyceae	MAST	Teleaulax_acuta	MAST-12A_X_sp.	mutualExclusion	3	sim_mutInfo|correl_spearman|correl_pearson	0.34821531979952036|-0.6228064106210713|-0.5118571043639334	2.16843e-10
ASV 23	ASV 71	Cryptophyceae	Spirotrichea	Teleaulax_acuta	Choreotrichida_XX_sp.	mutualExclusion	2	correl_spearman|correl_pearson	-0.6916558008215953|-0.3299493739842024	9.37617e-10
ASV 23	ASV 74	Cryptophyceae	Bacillariophyta	Teleaulax_acuta	Chaetoceros_sp.	mutualExclusion	2	correl_spearman|correl_pearson	-0.7036624450389559|-0.3904060595824969	1.42909e-14
ASV 23	ASV 75	Cryptophyceae	Spirotrichea	Teleaulax_acuta	Strombidiidae_H_X_sp.	mutualExclusion	2	correl_spearman|correl_pearson	-0.6697557665586069|-0.5032391827946325	1.04853e-08
ASV 23	ASV 114	Cryptophyceae	Bacillariophyta	Teleaulax_acuta	Skeletonema_pseudocostatum	mutualExclusion	2	correl_spearman|correl_pearson	-0.5250518535635119|-0.3700900224735313	4.47818e-06
ASV 23	ASV 130	Cryptophyceae	Bacillariophyta	Teleaulax_acuta	Surirella_sp.	mutualExclusion	2	correl_pearson|correl_spearman	-0.4474547453168606|-0.5304452223132083	2.41511e-07
ASV 23	ASV 100	Cryptophyceae	Syndiniales	Teleaulax_acuta	Dino-Group-II-Clade-44_X_sp.	mutualExclusion	3	correl_spearman|correl_pearson|sim_mutInfo	-0.6650975555424052|-0.4164133169761427|0.3524013729116908	2.37118e-10
ASV 23	ASV 167	Cryptophyceae	Syndiniales	Teleaulax_acuta	Dino-Group-II-Clade-14_X_sp.	mutualExclusion	2	correl_pearson|correl_spearman	-0.36865013429481547|-0.5498138702387988	4.07063e-07
ASV 23	ASV 221	Cryptophyceae	Pedinophyceae	Teleaulax_acuta	Marsupiomonas_pelliculata	mutualExclusion	2	correl_pearson|correl_spearman	-0.4468726741745254|-0.5663491943373248	1.88052e-06
ASV 463	ASV 63	Cryptophyceae	Dinophyceae	Cryptomonadales_X_sp.	Gyrodinium_dominans	copresence	3	correl_spearman|correl_pearson|sim_mutInfo	0.6419573431801381|0.49363136809619046|0.36918343602102377	0.0252361
ASV 463	ASV 258	Cryptophyceae	Bacillariophyta	Cryptomonadales_X_sp.	Thalassiosira_rotula	mutualExclusion	2	dist_bray|dist_kullbackleibler	0.9895361327503593|17.628965785784157	1.25427e-11
ASV 463	ASV 289	Cryptophyceae	Spirotrichea	Cryptomonadales_X_sp.	Strombidiidae_R_X_sp.	mutualExclusion	4	correl_pearson|correl_spearman|dist_kullbackleibler|dist_bray	-0.3301820291782305|-0.5037714702189592|15.724425970943509|0.9086003541305696	4.17399e-09
ASV 463	ASV 361	Cryptophyceae	Trebouxiophyceae	Cryptomonadales_X_sp.	Picochlorum_sp.	copresence	4	sim_mutInfo|correl_pearson|correl_spearman|dist_bray	0.4311952827771268|0.666507062228462|0.7017566615102072|0.3450624692059763	0.000351953
ASV 17	ASV 43	Cryptophyceae	Syndiniales	Hemiselmis_cryptochromatica	Dino-Group-II-Clade-3_X_sp.	mutualExclusion	2	sim_mutInfo|correl_spearman	0.384194173093237|-0.6132155165925597	0.000141079
ASV 17	ASV 50	Cryptophyceae	Syndiniales	Hemiselmis_cryptochromatica	Dino-Group-II-Clade-1_X_sp.	mutualExclusion	3	correl_pearson|correl_spearman|sim_mutInfo	-0.46882014053869153|-0.7137436500808578|0.5456370398106651	2.60458e-13
ASV 17	ASV 401	Cryptophyceae	Chlorophyceae	Hemiselmis_cryptochromatica	Tetracystis_aplanospora	mutualExclusion	2	correl_spearman|correl_pearson	-0.5918048540094506|-0.4816574661471714	4.8792e-08
ASV 17	ASV 406	Cryptophyceae	Filosa-Thecofilosea	Hemiselmis_cryptochromatica	Ventrifissuridae_X_sp.	mutualExclusion	3	correl_pearson|correl_spearman|sim_mutInfo	-0.5307180673489725|-0.7068889790703937|0.3849491048446727	1.66893e-10
ASV 17	ASV 412	Cryptophyceae	MAST	Hemiselmis_cryptochromatica	MAST-12A_X_sp.	mutualExclusion	2	correl_spearman|correl_pearson	-0.4938474796377298|-0.4467894978919663	6.36651e-07
ASV 17	ASV 463	Cryptophyceae	Cryptophyceae	Hemiselmis_cryptochromatica	Cryptomonadales_X_sp.	mutualExclusion	2	correl_spearman|correl_pearson	-0.5372258714151313|-0.4371141119960759	1.67096e-06
ASV 17	ASV 109	Cryptophyceae	Bacillariophyta	Hemiselmis_cryptochromatica	Thalassiosira_hendeyi	mutualExclusion	2	correl_pearson|correl_spearman	-0.41281554112140084|-0.5908780729396441	5.60233e-08
ASV 17	ASV 114	Cryptophyceae	Bacillariophyta	Hemiselmis_cryptochromatica	Skeletonema_pseudocostatum	mutualExclusion	3	correl_pearson|sim_mutInfo|correl_spearman	-0.491677487849234|0.3664340156435095|-0.7258724828634509	1.03268e-13
ASV 17	ASV 130	Cryptophyceae	Bacillariophyta	Hemiselmis_cryptochromatica	Surirella_sp.	mutualExclusion	3	sim_mutInfo|correl_spearman|correl_pearson	0.38271630312463945|-0.6654839890783675|-0.5059468942889885	2.3273e-15
ASV 17	ASV 134	Cryptophyceae	Bacillariophyta	Hemiselmis_cryptochromatica	Odontella_mobiliensis	mutualExclusion	2	correl_pearson|correl_spearman	-0.41076361106171233|-0.5029621056357573	5.56955e-08
ASV 17	ASV 151	Cryptophyceae	Cryptophyceae	Hemiselmis_cryptochromatica	Hemiselmis_andersenii	mutualExclusion	2	correl_pearson|correl_spearman	-0.5140605023468807|-0.6252616046021181	1.0532e-09
ASV 17	ASV 159	Cryptophyceae	Dinophyceae	Hemiselmis_cryptochromatica	Gymnodinium_sp.	copresence	2	dist_bray|dist_kullbackleibler	0.4049137165050384|1.872905947935791	0.0155051
ASV 17	ASV 100	Cryptophyceae	Syndiniales	Hemiselmis_cryptochromatica	Dino-Group-II-Clade-44_X_sp.	mutualExclusion	2	correl_spearman|sim_mutInfo	-0.589476502257254|0.48943672430070784	0.00152824
ASV 17	ASV 167	Cryptophyceae	Syndiniales	Hemiselmis_cryptochromatica	Dino-Group-II-Clade-14_X_sp.	mutualExclusion	3	sim_mutInfo|correl_pearson|correl_spearman	0.4643759819487068|-0.359314427245883|-0.6514170036012583	2.62887e-07
ASV 17	ASV 191	Cryptophyceae	Syndiniales	Hemiselmis_cryptochromatica	Dino-Group-II-Clade-30_X_sp.	mutualExclusion	2	correl_pearson|correl_spearman	-0.4461086078581938|-0.6107618902122736	3.54698e-08
ASV 17	ASV 221	Cryptophyceae	Pedinophyceae	Hemiselmis_cryptochromatica	Marsupiomonas_pelliculata	mutualExclusion	3	sim_mutInfo|correl_spearman|correl_pearson	0.5432069066034129|-0.7998826761898827|-0.5942338769285129	0
ASV 17	ASV 20	Cryptophyceae	Dinophyceae	Hemiselmis_cryptochromatica	Akashiwo_sanguinea	mutualExclusion	2	correl_pearson|correl_spearman	-0.3543632664570421|-0.5577783959796013	5.65718e-07
ASV 17	ASV 23	Cryptophyceae	Cryptophyceae	Hemiselmis_cryptochromatica	Teleaulax_acuta	copresence	2	dist_bray|dist_kullbackleibler	0.22215990340928338|0.3541014410352797	0.00171785
ASV 17	ASV 24	Cryptophyceae	Dinophyceae	Hemiselmis_cryptochromatica	Gyrodinium_dominans	copresence	3	sim_mutInfo|dist_bray|dist_kullbackleibler	0.39241804272337566|0.39131395437287|1.6410626308976848	0.000256292
ASV 17	ASV 26	Cryptophyceae	Cryptophyceae	Hemiselmis_cryptochromatica	Teleaulax_gracilis	copresence	2	dist_bray|dist_kullbackleibler	0.28133956355978007|0.7273853598520214	0.0492892
ASV 17	ASV 32	Cryptophyceae	Dinophyceae	Hemiselmis_cryptochromatica	Gyrodinium_sp.	mutualExclusion	3	sim_mutInfo|correl_spearman|correl_pearson	0.5018973483883156|-0.7248138110018733|-0.5224519236641312	0
ASV 17	ASV 34	Cryptophyceae	Cryptophyceae	Hemiselmis_cryptochromatica	Falcomonas_daucoides	copresence	3	dist_kullbackleibler|dist_bray|sim_mutInfo	0.33929749413492355|0.21444282429051065|0.5658962433231691	0.0023551
ASV 17	ASV 38	Cryptophyceae	Spirotrichea	Hemiselmis_cryptochromatica	Strombidium_M_sp.	mutualExclusion	2	sim_mutInfo|correl_spearman	0.3467838604076605|-0.5372481919150343	0.000278922
ASV 17	ASV 46	Cryptophyceae	Bacillariophyta	Hemiselmis_cryptochromatica	Thalassiosira_sp.	mutualExclusion	3	correl_pearson|correl_spearman|sim_mutInfo	-0.4842323154226352|-0.7319345475727297|0.5351113202575299	1.29829e-10
ASV 17	ASV 250	Cryptophyceae	Acantharea	Hemiselmis_cryptochromatica	Acantharea_XXX_sp.	mutualExclusion	3	correl_pearson|sim_mutInfo|correl_spearman	-0.46862899684290454|0.4315282884420153|-0.7243343337218876	5.44467e-13
ASV 17	ASV 63	Cryptophyceae	Dinophyceae	Hemiselmis_cryptochromatica	Gyrodinium_dominans	mutualExclusion	3	sim_mutInfo|correl_pearson|correl_spearman	0.47303280109159784|-0.6291817849226583|-0.6845411093276953	0
ASV 17	ASV 71	Cryptophyceae	Spirotrichea	Hemiselmis_cryptochromatica	Choreotrichida_XX_sp.	mutualExclusion	3	correl_pearson|correl_spearman|sim_mutInfo	-0.3631836394323501|-0.6994691557718794|0.46415762800596383	8.24227e-12
ASV 17	ASV 75	Cryptophyceae	Spirotrichea	Hemiselmis_cryptochromatica	Strombidiidae_H_X_sp.	mutualExclusion	3	sim_mutInfo|correl_spearman|correl_pearson	0.39188365034197314|-0.7242876787278743|-0.48443381006862407	3.07533e-14
ASV 17	ASV 281	Cryptophyceae	Nephroselmidophyceae	Hemiselmis_cryptochromatica	Nephroselmis_pyriformis	mutualExclusion	3	sim_mutInfo|correl_pearson|correl_spearman	0.46922909234286925|-0.5207097731331376|-0.634877551935793	9.05523e-09
ASV 17	ASV 287	Cryptophyceae	Dinophyceae	Hemiselmis_cryptochromatica	Gymnodinium_sp.	mutualExclusion	2	correl_pearson|correl_spearman	-0.4787206212432726|-0.593847951735212	4.19716e-09
ASV 17	ASV 361	Cryptophyceae	Trebouxiophyceae	Hemiselmis_cryptochromatica	Picochlorum_sp.	mutualExclusion	3	sim_mutInfo|correl_spearman|correl_pearson	0.3910426245091414|-0.6848800399874223|-0.6042870238237019	1.02134e-13
ASV 17	ASV 378	Cryptophyceae	Bacillariophyta	Hemiselmis_cryptochromatica	Thalassiosira_tenera	mutualExclusion	2	correl_spearman|correl_pearson	-0.5726007195701275|-0.38669834705684114	2.72034e-06
ASV 17	ASV 388	Cryptophyceae	Bacillariophyta	Hemiselmis_cryptochromatica	Leptocylindrus_minimus	mutualExclusion	3	sim_mutInfo|correl_spearman|correl_pearson	0.4072202077735918|-0.6233350518860038|-0.45996908508689655	2.4878e-09
ASV 17	ASV 5	Cryptophyceae	Mamiellophyceae	Hemiselmis_cryptochromatica	Bathycoccus_prasinos	copresence	3	sim_mutInfo|dist_bray|dist_kullbackleibler	0.48843467503319493|0.2943483077364263|0.49225747228362443	0.0212202
ASV 17	ASV 9	Cryptophyceae	Bacillariophyta	Hemiselmis_cryptochromatica	Thalassiosira_sp.	mutualExclusion	3	correl_pearson|sim_mutInfo|correl_spearman	-0.4388358174852835|0.43866316438110875|-0.655208737477752	4.90655e-13
ASV 17	ASV 3	Cryptophyceae	Syndiniales	Hemiselmis_cryptochromatica	Dino-Group-I-Clade-1_X_sp.	mutualExclusion	3	correl_pearson|sim_mutInfo|correl_spearman	-0.5815875312508216|0.49966439777405913|-0.7715933945508512	0
ASV 17	ASV 386	Cryptophyceae	Syndiniales	Hemiselmis_cryptochromatica	Dino-Group-II-Clade-1_X_sp.	mutualExclusion	2	correl_spearman|correl_pearson	-0.5411849542618007|-0.40385600297287977	5.59933e-06
ASV 17	ASV 27	Cryptophyceae	Syndiniales	Hemiselmis_cryptochromatica	Dino-Group-III_XX_sp.	mutualExclusion	3	correl_spearman|correl_pearson|sim_mutInfo	-0.6528867448720667|-0.5783460191237132|0.37489899687049544	1.40508e-12
ASV 1018	ASV 50	Cryptophyceae	Syndiniales	Hemiselmis_andersenii	Dino-Group-II-Clade-1_X_sp.	mutualExclusion	2	dist_kullbackleibler|dist_bray	15.11302542848188|0.9007421693209849	0.000629207
ASV 1018	ASV 137	Cryptophyceae	Spirotrichea	Hemiselmis_andersenii	Pelagostrobilidium_sp.	mutualExclusion	2	dist_bray|dist_kullbackleibler	0.8874865139436972|13.239312034271135	0.0218281
ASV 1018	ASV 154	Cryptophyceae	Spirotrichea	Hemiselmis_andersenii	Pelagostrobilidium_sp.	mutualExclusion	2	dist_kullbackleibler|dist_bray	15.571088024940583|0.9180235082179605	0.0013616
ASV 1018	ASV 1	Cryptophyceae	Mamiellophyceae	Hemiselmis_andersenii	Ostreococcus_tauri	mutualExclusion	2	dist_kullbackleibler|correl_pearson	13.74967977681929|-0.35020616499067214	1.0698e-07
ASV 1018	ASV 221	Cryptophyceae	Pedinophyceae	Hemiselmis_andersenii	Marsupiomonas_pelliculata	mutualExclusion	2	dist_kullbackleibler|dist_bray	13.899280408103092|0.9141755914122001	2.33791e-05
ASV 1018	ASV 3	Cryptophyceae	Syndiniales	Hemiselmis_andersenii	Dino-Group-I-Clade-1_X_sp.	mutualExclusion	2	dist_bray|dist_kullbackleibler	0.9169945313184726|17.441017661401713	1.08922e-09
ASV 1018	ASV 12	Cryptophyceae	Bacillariophyta	Hemiselmis_andersenii	Skeletonema_sp.	mutualExclusion	2	dist_kullbackleibler|dist_bray	14.026728197676126|0.8757437506984789	0.000165456
ASV 1018	ASV 32	Cryptophyceae	Dinophyceae	Hemiselmis_andersenii	Gyrodinium_sp.	mutualExclusion	2	dist_bray|dist_kullbackleibler	0.8922363716467694|16.153601903440943	7.03245e-08
ASV 1018	ASV 46	Cryptophyceae	Bacillariophyta	Hemiselmis_andersenii	Thalassiosira_sp.	mutualExclusion	2	dist_kullbackleibler|dist_bray	15.014977589126389|0.9273679820810177	0.00521867
ASV 1018	ASV 295	Cryptophyceae	Pyramimonadales	Hemiselmis_andersenii	Pyramimonadales_XXX_sp.	mutualExclusion	2	dist_bray|dist_kullbackleibler	0.8644388929821583|13.428964315930035	0.000311129
ASV 1018	ASV 63	Cryptophyceae	Dinophyceae	Hemiselmis_andersenii	Gyrodinium_dominans	mutualExclusion	3	correl_pearson|dist_kullbackleibler|dist_bray	-0.3478927105636274|13.17900401388409|0.8724238679303821	2.09232e-05
ASV 1018	ASV 71	Cryptophyceae	Spirotrichea	Hemiselmis_andersenii	Choreotrichida_XX_sp.	mutualExclusion	2	dist_bray|dist_kullbackleibler	0.9061888283602273|15.559725206661021	8.90897e-05
ASV 1018	ASV 74	Cryptophyceae	Bacillariophyta	Hemiselmis_andersenii	Chaetoceros_sp.	mutualExclusion	2	dist_bray|dist_kullbackleibler	0.9131413865570519|13.91793308729005	0.000719925
ASV 1018	ASV 75	Cryptophyceae	Spirotrichea	Hemiselmis_andersenii	Strombidiidae_H_X_sp.	mutualExclusion	2	dist_bray|dist_kullbackleibler	0.8785720503346783|14.282093073741978	0.00456513
ASV 1018	ASV 333	Cryptophyceae	Syndiniales	Hemiselmis_andersenii	Dino-Group-II-Clade-17_X_sp.	mutualExclusion	2	dist_bray|dist_kullbackleibler	0.8628966868278574|13.360631276887561	0.0209356
ASV 1018	ASV 386	Cryptophyceae	Syndiniales	Hemiselmis_andersenii	Dino-Group-II-Clade-1_X_sp.	mutualExclusion	2	dist_bray|dist_kullbackleibler	0.9201398931648507|13.511979087667099	0.000549015
ASV 1018	ASV 361	Cryptophyceae	Trebouxiophyceae	Hemiselmis_andersenii	Picochlorum_sp.	mutualExclusion	3	dist_kullbackleibler|dist_bray|correl_pearson	13.430274448245827|0.9028267545554239|-0.36635433234145076	1.99148e-07
ASV 1018	ASV 388	Cryptophyceae	Bacillariophyta	Hemiselmis_andersenii	Leptocylindrus_minimus	mutualExclusion	2	dist_kullbackleibler|dist_bray	13.152576063665656|0.9187580102680531	0.0169168
ASV 1018	ASV 100	Cryptophyceae	Syndiniales	Hemiselmis_andersenii	Dino-Group-II-Clade-44_X_sp.	mutualExclusion	2	dist_kullbackleibler|dist_bray	16.02847595383603|0.9319889314464326	8.51934e-08
ASV 1018	ASV 167	Cryptophyceae	Syndiniales	Hemiselmis_andersenii	Dino-Group-II-Clade-14_X_sp.	mutualExclusion	2	dist_bray|dist_kullbackleibler	0.9204436145271431|15.13010493714863	1.18358e-05
ASV 1018	ASV 27	Cryptophyceae	Syndiniales	Hemiselmis_andersenii	Dino-Group-III_XX_sp.	mutualExclusion	3	correl_pearson|dist_bray|dist_kullbackleibler	-0.365768797645534|0.8733610320117393|14.735832474846097	4.9083e-10
ASV 1018	ASV 406	Cryptophyceae	Filosa-Thecofilosea	Hemiselmis_andersenii	Ventrifissuridae_X_sp.	mutualExclusion	2	dist_bray|dist_kullbackleibler	0.9316204422716285|14.034937335651286	4.55357e-05
ASV 13	ASV 3	Cryptophyceae	Syndiniales	Geminigera_cryophila	Dino-Group-I-Clade-1_X_sp.	mutualExclusion	5	correl_spearman|sim_mutInfo|dist_bray|dist_kullbackleibler|correl_pearson	-0.7082305215252913|0.49852356503022577|0.894629149963682|17.657719215454826|-0.4515365226527348	0
ASV 13	ASV 32	Cryptophyceae	Dinophyceae	Geminigera_cryophila	Gyrodinium_sp.	mutualExclusion	5	sim_mutInfo|dist_bray|dist_kullbackleibler|correl_pearson|correl_spearman	0.43010917142730865|0.8748069798513466|17.32044869332427|-0.4308314994367619|-0.7068668914090307	0
ASV 13	ASV 34	Cryptophyceae	Cryptophyceae	Geminigera_cryophila	Falcomonas_daucoides	copresence	5	sim_mutInfo|correl_spearman|correl_pearson|dist_kullbackleibler|dist_bray	0.45662954027345837|0.7854439411547387|0.7182470114184901|1.3729180012920674|0.2778123395745995	1.86116e-10
ASV 13	ASV 287	Cryptophyceae	Dinophyceae	Geminigera_cryophila	Gymnodinium_sp.	mutualExclusion	4	correl_pearson|dist_kullbackleibler|sim_mutInfo|correl_spearman	-0.46018596352546987|14.948220776763279|0.3926532389633981|-0.6465109822812687	0
ASV 13	ASV 295	Cryptophyceae	Pyramimonadales	Geminigera_cryophila	Pyramimonadales_XXX_sp.	mutualExclusion	2	dist_kullbackleibler|correl_pearson	13.21031287544036|-0.347761471380839	4.65187e-06
ASV 13	ASV 63	Cryptophyceae	Dinophyceae	Geminigera_cryophila	Gyrodinium_dominans	mutualExclusion	4	sim_mutInfo|correl_spearman|dist_kullbackleibler|correl_pearson	0.42954555854033805|-0.6501960455044342|13.958217586169727|-0.5259388027514472	0
ASV 13	ASV 64	Cryptophyceae	Bacillariophyta	Geminigera_cryophila	Guinardia_delicatula	mutualExclusion	2	sim_mutInfo|dist_kullbackleibler	0.3887718592243825|13.471852603455906	0.00681098
ASV 13	ASV 68	Cryptophyceae	Bacillariophyta	Geminigera_cryophila	Thalassiosira_sp.	copresence	3	dist_bray|correl_pearson|dist_kullbackleibler	0.36333964109281525|0.6365189732087412|2.1305388327301618	1.81573e-07
ASV 13	ASV 71	Cryptophyceae	Spirotrichea	Geminigera_cryophila	Choreotrichida_XX_sp.	mutualExclusion	4	dist_bray|correl_spearman|sim_mutInfo|dist_kullbackleibler	0.8772708601125743|-0.6567569199141543|0.4938883993961527|14.694947163389998	1.53742e-11
ASV 13	ASV 72	Cryptophyceae	Cryptophyceae	Geminigera_cryophila	Teleaulax_sp.	mutualExclusion	2	correl_spearman|correl_pearson	-0.5365015975245744|-0.39846235390085855	3.71194e-07
ASV 13	ASV 74	Cryptophyceae	Bacillariophyta	Geminigera_cryophila	Chaetoceros_sp.	mutualExclusion	3	sim_mutInfo|dist_bray|correl_spearman	0.49490104625368403|0.8617455144543733|-0.6375503555476156	8.30121e-06
ASV 13	ASV 75	Cryptophyceae	Spirotrichea	Geminigera_cryophila	Strombidiidae_H_X_sp.	mutualExclusion	5	correl_pearson|sim_mutInfo|dist_kullbackleibler|dist_bray|correl_spearman	-0.3970785250835849|0.5027256053109355|15.435515665326202|0.8877057023208113|-0.7276910485935834	0
ASV 13	ASV 353	Cryptophyceae	MAST	Geminigera_cryophila	MAST-12D_X_sp.	mutualExclusion	3	correl_pearson|dist_kullbackleibler|correl_spearman	-0.4103619662711569|13.31077268181079|-0.5178735540984936	3.50324e-11
ASV 13	ASV 361	Cryptophyceae	Trebouxiophyceae	Geminigera_cryophila	Picochlorum_sp.	mutualExclusion	5	correl_pearson|correl_spearman|sim_mutInfo|dist_bray|dist_kullbackleibler	-0.5832044326220933|-0.7698944107044181|0.44487897640014573|0.8779400284489846|15.687183536526797	0
ASV 13	ASV 378	Cryptophyceae	Bacillariophyta	Geminigera_cryophila	Thalassiosira_tenera	mutualExclusion	4	correl_spearman|dist_bray|dist_kullbackleibler|correl_pearson	-0.5750578861263616|0.8686816632377602|16.82631690724085|-0.37478978231411925	1.42909e-14
ASV 13	ASV 388	Cryptophyceae	Bacillariophyta	Geminigera_cryophila	Leptocylindrus_minimus	mutualExclusion	5	sim_mutInfo|correl_pearson|dist_bray|correl_spearman|dist_kullbackleibler	0.3554414007294695|-0.3818613774641338|0.906839408755158|-0.6025419568655322|15.093118066905348	5.04894e-15
ASV 13	ASV 333	Cryptophyceae	Syndiniales	Geminigera_cryophila	Dino-Group-II-Clade-17_X_sp.	mutualExclusion	4	correl_spearman|dist_kullbackleibler|correl_pearson|dist_bray	-0.5070033458275243|14.425561538790005|-0.35624592973967667|0.8533968902653775	7.49165e-12
ASV 13	ASV 386	Cryptophyceae	Syndiniales	Geminigera_cryophila	Dino-Group-II-Clade-1_X_sp.	mutualExclusion	5	dist_kullbackleibler|dist_bray|correl_spearman|correl_pearson|sim_mutInfo	14.583179843243922|0.8930522369022216|-0.640113266333441|-0.41987343209101596|0.4215701471804665	0
ASV 13	ASV 401	Cryptophyceae	Chlorophyceae	Geminigera_cryophila	Tetracystis_aplanospora	mutualExclusion	5	correl_pearson|dist_bray|dist_kullbackleibler|sim_mutInfo|correl_spearman	-0.5309091684353112|0.8675107187950719|15.481475021692109|0.3874569607577172|-0.7134827962512824	0
ASV 13	ASV 27	Cryptophyceae	Syndiniales	Geminigera_cryophila	Dino-Group-III_XX_sp.	mutualExclusion	4	sim_mutInfo|correl_pearson|dist_kullbackleibler|correl_spearman	0.5824043950346502|-0.6160480407209653|16.868229734863046|-0.8034070153405546	0
ASV 13	ASV 412	Cryptophyceae	MAST	Geminigera_cryophila	MAST-12A_X_sp.	mutualExclusion	5	dist_kullbackleibler|sim_mutInfo|correl_spearman|dist_bray|correl_pearson	15.970383915869139|0.43493854711055535|-0.7421707658338536|0.875208546876874|-0.5314834782197947	0
ASV 13	ASV 50	Cryptophyceae	Syndiniales	Geminigera_cryophila	Dino-Group-II-Clade-1_X_sp.	mutualExclusion	5	correl_pearson|dist_bray|sim_mutInfo|correl_spearman|dist_kullbackleibler	-0.39188127062483624|0.9051645764597623|0.46789102102763547|-0.7510807529872641|17.825272045251538	0
ASV 13	ASV 463	Cryptophyceae	Cryptophyceae	Geminigera_cryophila	Cryptomonadales_X_sp.	mutualExclusion	4	dist_kullbackleibler|correl_spearman|dist_bray|correl_pearson	15.373403273968114|-0.5723049184753175|0.8671684637107759|-0.4277224181501067	5.49945e-15
ASV 13	ASV 114	Cryptophyceae	Bacillariophyta	Geminigera_cryophila	Skeletonema_pseudocostatum	mutualExclusion	4	correl_pearson|sim_mutInfo|dist_kullbackleibler|correl_spearman	-0.40737505620955045|0.41275248528813124|15.19559741073344|-0.6812395129554042	0
ASV 13	ASV 122	Cryptophyceae	Trebouxiophyceae	Geminigera_cryophila	Picochlorum_sp.	mutualExclusion	2	correl_spearman|correl_pearson	-0.5773079190298523|-0.5127663221569976	8.43066e-09
ASV 13	ASV 125	Cryptophyceae	Bacillariophyta	Geminigera_cryophila	Thalassiosira_sp.	mutualExclusion	2	dist_kullbackleibler|sim_mutInfo	13.374757999645457|0.41000925355068096	0.00294003
ASV 13	ASV 130	Cryptophyceae	Bacillariophyta	Geminigera_cryophila	Surirella_sp.	mutualExclusion	3	correl_pearson|correl_spearman|sim_mutInfo	-0.42550921697170624|-0.5974691794467207|0.3800864254722809	1.54723e-08
ASV 13	ASV 131	Cryptophyceae	Bacillariophyta	Geminigera_cryophila	Rhizosolenia_delicatula	copresence	3	dist_bray|correl_pearson|dist_kullbackleibler	0.37996997695287626|0.8343916343342476|1.8178001195398414	0
ASV 13	ASV 134	Cryptophyceae	Bacillariophyta	Geminigera_cryophila	Odontella_mobiliensis	mutualExclusion	3	correl_pearson|dist_kullbackleibler|correl_spearman	-0.38275179543357196|14.918109572232524|-0.5293514565074222	6.791e-14
ASV 13	ASV 154	Cryptophyceae	Spirotrichea	Geminigera_cryophila	Pelagostrobilidium_sp.	mutualExclusion	4	correl_spearman|dist_bray|sim_mutInfo|dist_kullbackleibler	-0.6949595812570873|0.9182056115763889|0.43529977578017753|19.982794417704785	0
ASV 13	ASV 187	Cryptophyceae	Spirotrichea	Geminigera_cryophila	Strombidiidae_B_X_sp.	mutualExclusion	3	correl_pearson|correl_spearman|dist_kullbackleibler	-0.3756771345697613|-0.499214227030773|14.889790142550194	2.7956e-12
ASV 13	ASV 100	Cryptophyceae	Syndiniales	Geminigera_cryophila	Dino-Group-II-Clade-44_X_sp.	mutualExclusion	5	dist_kullbackleibler|sim_mutInfo|dist_bray|correl_spearman|correl_pearson	17.85019502364908|0.4788221013918901|0.9061077655132707|-0.6869750256174377|-0.35923362601751696	0
ASV 13	ASV 167	Cryptophyceae	Syndiniales	Geminigera_cryophila	Dino-Group-II-Clade-14_X_sp.	mutualExclusion	5	dist_bray|correl_pearson|dist_kullbackleibler|sim_mutInfo|correl_spearman	0.9058013167913469|-0.4459597680127659|18.451016182341437|0.4844378016494124|-0.7545465701584138	0
ASV 13	ASV 191	Cryptophyceae	Syndiniales	Geminigera_cryophila	Dino-Group-II-Clade-30_X_sp.	mutualExclusion	2	correl_spearman|correl_pearson	-0.4971040143876902|-0.34958265186892107	1.57805e-05
ASV 13	ASV 571	Cryptophyceae	Bacillariophyta	Geminigera_cryophila	Delphineis_sp.	mutualExclusion	2	correl_pearson|dist_kullbackleibler	-0.3847087860774129|12.976293211275465	1.42788e-05
ASV 13	ASV 221	Cryptophyceae	Pedinophyceae	Geminigera_cryophila	Marsupiomonas_pelliculata	mutualExclusion	5	correl_spearman|dist_bray|sim_mutInfo|correl_pearson|dist_kullbackleibler	-0.6860474756114742|0.8797093455023405|0.4592733395216597|-0.47855443914868157|15.092947290669846	0
ASV 13	ASV 1	Cryptophyceae	Mamiellophyceae	Geminigera_cryophila	Ostreococcus_tauri	mutualExclusion	3	sim_mutInfo|correl_spearman|correl_pearson	0.34784139530254565|-0.5492104647866461|-0.475656855964543	8.86792e-05
ASV 13	ASV 5	Cryptophyceae	Mamiellophyceae	Geminigera_cryophila	Bathycoccus_prasinos	copresence	4	dist_kullbackleibler|sim_mutInfo|correl_spearman|dist_bray	1.6308774933895875|0.3733765613431541|0.7739031674032694|0.3525203892092428	4.05615e-09
ASV 13	ASV 12	Cryptophyceae	Bacillariophyta	Geminigera_cryophila	Skeletonema_sp.	mutualExclusion	3	sim_mutInfo|correl_pearson|correl_spearman	0.5177596929395958|-0.35930235014214595|-0.6799032717571659	1.8031e-09
ASV 13	ASV 20	Cryptophyceae	Dinophyceae	Geminigera_cryophila	Akashiwo_sanguinea	mutualExclusion	3	dist_kullbackleibler|correl_spearman|dist_bray	13.958739197143263|-0.5337564800931548|0.884059092299025	1.38861e-07
ASV 13	ASV 21	Cryptophyceae	Bacillariophyta	Geminigera_cryophila	Thalassiosira_minima	mutualExclusion	2	correl_pearson|correl_spearman	-0.40892694721129286|-0.49257713716277285	9.10133e-07
ASV 34	ASV 333	Cryptophyceae	Syndiniales	Falcomonas_daucoides	Dino-Group-II-Clade-17_X_sp.	mutualExclusion	2	correl_pearson|correl_spearman	-0.4061944498135818|-0.5176764704805914	0.000243645
ASV 34	ASV 3	Cryptophyceae	Syndiniales	Falcomonas_daucoides	Dino-Group-I-Clade-1_X_sp.	mutualExclusion	3	sim_mutInfo|correl_spearman|correl_pearson	0.5639913695694783|-0.8300100738426555|-0.5942195417190795	0
ASV 34	ASV 386	Cryptophyceae	Syndiniales	Falcomonas_daucoides	Dino-Group-II-Clade-1_X_sp.	mutualExclusion	2	correl_pearson|correl_spearman	-0.38309881552669206|-0.6031007607042919	0.00144403
ASV 34	ASV 361	Cryptophyceae	Trebouxiophyceae	Falcomonas_daucoides	Picochlorum_sp.	mutualExclusion	3	correl_spearman|correl_pearson|sim_mutInfo	-0.7836945036317663|-0.6885925720570694|0.500707862183011	0
ASV 34	ASV 378	Cryptophyceae	Bacillariophyta	Falcomonas_daucoides	Thalassiosira_tenera	mutualExclusion	2	correl_pearson|correl_spearman	-0.424454346883426|-0.6355045442005308	7.47796e-05
ASV 34	ASV 388	Cryptophyceae	Bacillariophyta	Falcomonas_daucoides	Leptocylindrus_minimus	mutualExclusion	4	dist_bray|sim_mutInfo|correl_pearson|correl_spearman	0.8696009143621628|0.4605772302232194|-0.5105070714351763|-0.7329568747350798	2.72561e-09
ASV 34	ASV 100	Cryptophyceae	Syndiniales	Falcomonas_daucoides	Dino-Group-II-Clade-44_X_sp.	mutualExclusion	4	sim_mutInfo|correl_spearman|dist_bray|correl_pearson	0.5886405937287917|-0.7215175760589588|0.854409921684475|-0.3811974627733568	1.11527e-06
ASV 34	ASV 167	Cryptophyceae	Syndiniales	Falcomonas_daucoides	Dino-Group-II-Clade-14_X_sp.	mutualExclusion	4	sim_mutInfo|dist_bray|correl_pearson|correl_spearman	0.618807355697724|0.85983071046609|-0.4824006770343619|-0.7716872957755534	7.12453e-11
ASV 34	ASV 401	Cryptophyceae	Chlorophyceae	Falcomonas_daucoides	Tetracystis_aplanospora	mutualExclusion	3	correl_spearman|correl_pearson|sim_mutInfo	-0.7431305170551015|-0.6149117523742327|0.4804536569260658	8.24651e-12
ASV 34	ASV 412	Cryptophyceae	MAST	Falcomonas_daucoides	MAST-12A_X_sp.	mutualExclusion	3	correl_spearman|correl_pearson|sim_mutInfo	-0.6447632206861205|-0.5342094177108192|0.36704790531677745	2.26943e-08
ASV 34	ASV 20	Cryptophyceae	Dinophyceae	Falcomonas_daucoides	Akashiwo_sanguinea	mutualExclusion	2	correl_pearson|correl_spearman	-0.3524604458236586|-0.6413008280141838	1.36929e-08
ASV 34	ASV 21	Cryptophyceae	Bacillariophyta	Falcomonas_daucoides	Thalassiosira_minima	mutualExclusion	2	correl_spearman|correl_pearson	-0.5126402929462538|-0.43532764375108474	3.56941e-10
ASV 34	ASV 23	Cryptophyceae	Cryptophyceae	Falcomonas_daucoides	Teleaulax_acuta	copresence	2	dist_kullbackleibler|dist_bray	0.6436832877615408|0.30830516936155605	0.0468395
ASV 34	ASV 463	Cryptophyceae	Cryptophyceae	Falcomonas_daucoides	Cryptomonadales_X_sp.	mutualExclusion	3	sim_mutInfo|correl_spearman|correl_pearson	0.456780387721043|-0.5550018444695392|-0.49222743749459624	3.0397e-06
ASV 34	ASV 32	Cryptophyceae	Dinophyceae	Falcomonas_daucoides	Gyrodinium_sp.	mutualExclusion	3	correl_spearman|correl_pearson|sim_mutInfo	-0.8544865083322031|-0.5645173827418117|0.5959165279974128	7.49117e-08
ASV 34	ASV 114	Cryptophyceae	Bacillariophyta	Falcomonas_daucoides	Skeletonema_pseudocostatum	mutualExclusion	3	sim_mutInfo|correl_spearman|correl_pearson	0.4510401596581408|-0.7866611025066798|-0.49956544947698794	1.13836e-09
ASV 34	ASV 122	Cryptophyceae	Trebouxiophyceae	Falcomonas_daucoides	Picochlorum_sp.	mutualExclusion	2	correl_pearson|correl_spearman	-0.4758256595339875|-0.5029688979622143	0.000123135
ASV 34	ASV 130	Cryptophyceae	Bacillariophyta	Falcomonas_daucoides	Surirella_sp.	mutualExclusion	3	sim_mutInfo|correl_spearman|correl_pearson	0.40490958478320493|-0.6802885054525327|-0.46650726040345863	1.4528e-06
ASV 34	ASV 131	Cryptophyceae	Bacillariophyta	Falcomonas_daucoides	Rhizosolenia_delicatula	copresence	2	correl_pearson|dist_kullbackleibler	0.5857966300903327|2.0519243186401876	0.0225322
ASV 34	ASV 134	Cryptophyceae	Bacillariophyta	Falcomonas_daucoides	Odontella_mobiliensis	mutualExclusion	2	correl_pearson|correl_spearman	-0.44572126973185955|-0.60493770645487	0.00015881
ASV 34	ASV 63	Cryptophyceae	Dinophyceae	Falcomonas_daucoides	Gyrodinium_dominans	mutualExclusion	3	correl_pearson|sim_mutInfo|correl_spearman	-0.683985588412598|0.5094513131955938|-0.8099389750149338	4.78181e-16
ASV 34	ASV 71	Cryptophyceae	Spirotrichea	Falcomonas_daucoides	Choreotrichida_XX_sp.	mutualExclusion	3	sim_mutInfo|correl_pearson|correl_spearman	0.5702553670614461|-0.348000161839098|-0.7522305546300299	1.65737e-05
ASV 34	ASV 75	Cryptophyceae	Spirotrichea	Falcomonas_daucoides	Strombidiidae_H_X_sp.	mutualExclusion	3	correl_spearman|sim_mutInfo|correl_pearson	-0.8183363708264468|0.5531493673769221|-0.5157187700658344	3.27262e-11
ASV 34	ASV 159	Cryptophyceae	Dinophyceae	Falcomonas_daucoides	Gymnodinium_sp.	copresence	3	correl_pearson|dist_kullbackleibler|dist_bray	0.6250000916455657|1.4885052652385946|0.30100952895434663	3.23548e-05
ASV 34	ASV 83	Cryptophyceae	Bacillariophyta	Falcomonas_daucoides	Minutocellus_polymorphus	mutualExclusion	2	correl_pearson|correl_spearman	-0.44902153264010247|-0.5207096177374594	1.25402e-06
ASV 34	ASV 27	Cryptophyceae	Syndiniales	Falcomonas_daucoides	Dino-Group-III_XX_sp.	mutualExclusion	3	sim_mutInfo|correl_spearman|correl_pearson	0.49381780205588877|-0.7864641304091319|-0.6588409211451914	0
ASV 34	ASV 50	Cryptophyceae	Syndiniales	Falcomonas_daucoides	Dino-Group-II-Clade-1_X_sp.	mutualExclusion	3	sim_mutInfo|correl_spearman|correl_pearson	0.5790169865370536|-0.8408240779408802|-0.4824309381529952	6.5176e-12
ASV 34	ASV 210	Cryptophyceae	Bacillariophyta	Falcomonas_daucoides	Thalassiosira_minuscula	copresence	5	dist_bray|correl_spearman|correl_pearson|dist_kullbackleibler|sim_mutInfo	0.4057025779861113|0.6660417316661347|0.5103286806167967|1.9076769963278877|0.36270129050649746	1.28244e-08
ASV 34	ASV 221	Cryptophyceae	Pedinophyceae	Falcomonas_daucoides	Marsupiomonas_pelliculata	mutualExclusion	3	correl_pearson|sim_mutInfo|correl_spearman	-0.5703759071092248|0.4923932589364788|-0.755375209569092	1.03416e-11
ASV 34	ASV 287	Cryptophyceae	Dinophyceae	Falcomonas_daucoides	Gymnodinium_sp.	mutualExclusion	3	sim_mutInfo|correl_spearman|correl_pearson	0.3709766849490057|-0.6793300591300838|-0.5574721539522977	4.23184e-08
ASV 34	ASV 289	Cryptophyceae	Spirotrichea	Falcomonas_daucoides	Strombidiidae_R_X_sp.	copresence	4	correl_pearson|correl_spearman|dist_kullbackleibler|dist_bray	0.781581457998732|0.684281021361429|2.1189450705911965|0.35904976582739334	1.9151e-09
ASV 34	ASV 1	Cryptophyceae	Mamiellophyceae	Falcomonas_daucoides	Ostreococcus_tauri	mutualExclusion	2	correl_spearman|correl_pearson	-0.5187492222687143|-0.36194782768692463	0.000387322
ASV 30	ASV 223	Dinophyceae	Dinophyceae	Gymnodinium_sp.	Karlodinium_veneficum	copresence	3	dist_bray|dist_kullbackleibler|correl_pearson	0.2883745326324856|1.6875660804369184|0.7944125570777025	1.34724e-05
ASV 30	ASV 94	Dinophyceae	Bacillariophyta	Gymnodinium_sp.	Skeletonema_sp.	copresence	2	dist_kullbackleibler|dist_bray	1.5440284328500047|0.3925595672384513	0.00337002
ASV 336	ASV 43	Dinophyceae	Syndiniales	Suessiales_XX_sp.	Dino-Group-II-Clade-3_X_sp.	mutualExclusion	2	dist_bray|dist_kullbackleibler	0.8891302082844456|19.20503211603057	0.0014663
ASV 336	ASV 208	Dinophyceae	Bacillariophyta	Suessiales_XX_sp.	Talaroneis_posidoniae	mutualExclusion	2	dist_bray|dist_kullbackleibler	0.9023328964074027|17.135018224049176	0.00388098
ASV 336	ASV 20	Dinophyceae	Dinophyceae	Suessiales_XX_sp.	Akashiwo_sanguinea	mutualExclusion	2	dist_bray|dist_kullbackleibler	0.8617625487140643|15.458535663666261	0.0322963
ASV 336	ASV 71	Dinophyceae	Spirotrichea	Suessiales_XX_sp.	Choreotrichida_XX_sp.	mutualExclusion	2	dist_bray|dist_kullbackleibler	0.8588029391323807|16.722314217280072	0.00231348
ASV 48	ASV 122	Dinophyceae	Trebouxiophyceae	Dinophyceae_XXX_sp.	Picochlorum_sp.	copresence	2	dist_kullbackleibler|dist_bray	1.9136841477677509|0.37670874641834184	0.000161259
ASV 48	ASV 131	Dinophyceae	Bacillariophyta	Dinophyceae_XXX_sp.	Rhizosolenia_delicatula	mutualExclusion	3	dist_kullbackleibler|correl_pearson|dist_bray	13.94644525445327|-0.3877720070400818|0.8632526845644224	3.19353e-13
ASV 48	ASV 132	Dinophyceae	MAST	Dinophyceae_XXX_sp.	MAST-1C_X_sp.	mutualExclusion	3	dist_bray|dist_kullbackleibler|correl_pearson	0.886109108641411|15.254765398837977|-0.3338898018279113	3.71111e-10
ASV 48	ASV 1	Dinophyceae	Mamiellophyceae	Dinophyceae_XXX_sp.	Ostreococcus_tauri	copresence	3	dist_kullbackleibler|sim_mutInfo|dist_bray	1.935665862861747|0.3740902023308985|0.4026153806773376	2.52858e-08
ASV 48	ASV 258	Dinophyceae	Bacillariophyta	Dinophyceae_XXX_sp.	Thalassiosira_rotula	mutualExclusion	3	dist_kullbackleibler|dist_bray|correl_pearson	19.009826381443357|0.9607447560470052|-0.3706649485312053	0
ASV 48	ASV 289	Dinophyceae	Spirotrichea	Dinophyceae_XXX_sp.	Strombidiidae_R_X_sp.	mutualExclusion	2	dist_kullbackleibler|correl_pearson	14.198824020265048|-0.3556156377509979	7.26131e-06
ASV 48	ASV 12	Dinophyceae	Bacillariophyta	Dinophyceae_XXX_sp.	Skeletonema_sp.	copresence	4	sim_mutInfo|dist_kullbackleibler|dist_bray|correl_pearson	0.45388736077146463|1.487719902443601|0.3914966659972221|0.5915968605068496	0
ASV 48	ASV 15	Dinophyceae	Cryptophyceae	Dinophyceae_XXX_sp.	Plagioselmis_prolonga	mutualExclusion	2	correl_pearson|correl_spearman	-0.44772040081105013|-0.5591111057251205	9.12916e-10
ASV 24	ASV 386	Dinophyceae	Syndiniales	Gyrodinium_dominans	Dino-Group-II-Clade-1_X_sp.	mutualExclusion	4	sim_mutInfo|correl_spearman|dist_kullbackleibler|dist_bray	0.43435733608381666|-0.6127449780976101|12.969042703482035|0.9467861469892064	8.98929e-12
ASV 24	ASV 361	Dinophyceae	Trebouxiophyceae	Gyrodinium_dominans	Picochlorum_sp.	mutualExclusion	5	sim_mutInfo|correl_pearson|dist_kullbackleibler|dist_bray|correl_spearman	0.6542316164234792|-0.42449203876320896|14.058747977075656|0.9497610644492192|-0.7808319185872836	0
ASV 24	ASV 378	Dinophyceae	Bacillariophyta	Gyrodinium_dominans	Thalassiosira_tenera	mutualExclusion	4	dist_kullbackleibler|dist_bray|correl_spearman|sim_mutInfo	12.936272218671702|0.9078485068764206|-0.5480208303304673|0.3486357142396712	1.26766e-06
ASV 24	ASV 388	Dinophyceae	Bacillariophyta	Gyrodinium_dominans	Leptocylindrus_minimus	mutualExclusion	4	sim_mutInfo|correl_spearman|dist_bray|dist_kullbackleibler	0.5653788474431747|-0.8479498459678495|0.9711234355969808|16.89028216352413	0
ASV 24	ASV 27	Dinophyceae	Syndiniales	Gyrodinium_dominans	Dino-Group-III_XX_sp.	mutualExclusion	5	correl_spearman|dist_kullbackleibler|correl_pearson|dist_bray|sim_mutInfo	-0.7857455454882115|15.690454432698308|-0.43870146571435253|0.9277159250145759|0.47902049732821084	0
ASV 24	ASV 50	Dinophyceae	Syndiniales	Gyrodinium_dominans	Dino-Group-II-Clade-1_X_sp.	mutualExclusion	4	dist_kullbackleibler|correl_spearman|sim_mutInfo|dist_bray	16.27848883544554|-0.7593424564112023|0.5471996839938731|0.9557727307755934	0
ASV 24	ASV 100	Dinophyceae	Syndiniales	Gyrodinium_dominans	Dino-Group-II-Clade-44_X_sp.	mutualExclusion	4	dist_bray|correl_spearman|dist_kullbackleibler|sim_mutInfo	0.9681198811348908|-0.7859530899001158|16.18893493825572|0.5586390970209747	0
ASV 24	ASV 167	Dinophyceae	Syndiniales	Gyrodinium_dominans	Dino-Group-II-Clade-14_X_sp.	mutualExclusion	4	sim_mutInfo|dist_bray|correl_spearman|dist_kullbackleibler	0.5727905472603618|0.9673344148192344|-0.7686581084651776|15.630459701212754	0
ASV 24	ASV 191	Dinophyceae	Syndiniales	Gyrodinium_dominans	Dino-Group-II-Clade-30_X_sp.	mutualExclusion	2	correl_spearman|dist_bray	-0.6145810039084242|0.8757300015820078	0.000278532
ASV 24	ASV 401	Dinophyceae	Chlorophyceae	Gyrodinium_dominans	Tetracystis_aplanospora	mutualExclusion	5	correl_spearman|correl_pearson|dist_bray|sim_mutInfo|dist_kullbackleibler	-0.756427232363218|-0.3946943707939094|0.94696808709645|0.6872477050457664|13.483381037996615	0
ASV 24	ASV 412	Dinophyceae	MAST	Gyrodinium_dominans	MAST-12A_X_sp.	mutualExclusion	5	dist_kullbackleibler|sim_mutInfo|correl_pearson|dist_bray|correl_spearman	14.025499051028538|0.5024529434898972|-0.372161864422959|0.9325300224224562|-0.7381473439610242	0
ASV 24	ASV 463	Dinophyceae	Cryptophyceae	Gyrodinium_dominans	Cryptomonadales_X_sp.	mutualExclusion	4	sim_mutInfo|correl_spearman|dist_bray|dist_kullbackleibler	0.4364577400652898|-0.5843735175118957|0.9347004466469804|14.05111603301446	4.77086e-11
ASV 24	ASV 114	Dinophyceae	Bacillariophyta	Gyrodinium_dominans	Skeletonema_pseudocostatum	mutualExclusion	4	dist_kullbackleibler|dist_bray|correl_spearman|sim_mutInfo	15.214140416484073|0.8968096256640535|-0.7557356945826771|0.5183058737252884	0
ASV 24	ASV 130	Dinophyceae	Bacillariophyta	Gyrodinium_dominans	Surirella_sp.	mutualExclusion	2	sim_mutInfo|correl_spearman	0.43344437345080555|-0.6487546464560822	7.91417e-06
ASV 24	ASV 154	Dinophyceae	Spirotrichea	Gyrodinium_dominans	Pelagostrobilidium_sp.	mutualExclusion	4	dist_kullbackleibler|dist_bray|correl_spearman|sim_mutInfo	13.991702470563967|0.9569078285822189|-0.5763592505117092|0.35439158464262466	3.88199e-10
ASV 24	ASV 11	Dinophyceae	Bacillariophyta	Gyrodinium_dominans	Cyclotella_striata	mutualExclusion	2	correl_spearman|dist_bray	-0.6367914701631575|0.855134853359879	2.7023e-07
ASV 24	ASV 12	Dinophyceae	Bacillariophyta	Gyrodinium_dominans	Skeletonema_sp.	mutualExclusion	2	dist_bray|correl_spearman	0.8616245307156571|-0.5894704478371724	2.47513e-05
ASV 24	ASV 13	Dinophyceae	Cryptophyceae	Gyrodinium_dominans	Geminigera_cryophila	copresence	2	dist_kullbackleibler|sim_mutInfo	2.070777435241621|0.43185114005922864	0
ASV 24	ASV 20	Dinophyceae	Dinophyceae	Gyrodinium_dominans	Akashiwo_sanguinea	mutualExclusion	4	sim_mutInfo|correl_spearman|dist_bray|dist_kullbackleibler	0.4087622301022469|-0.7477722813842279|0.9395265553039385|16.64576505744638	0
ASV 24	ASV 23	Dinophyceae	Cryptophyceae	Gyrodinium_dominans	Teleaulax_acuta	copresence	2	dist_kullbackleibler|dist_bray	1.7019113614671224|0.39417603211758945	0.000615285
ASV 24	ASV 32	Dinophyceae	Dinophyceae	Gyrodinium_dominans	Gyrodinium_sp.	mutualExclusion	4	correl_spearman|dist_bray|sim_mutInfo|dist_kullbackleibler	-0.7710704119821841|0.9421463405268181|0.5402786018668593|16.68798004583935	0
ASV 24	ASV 34	Dinophyceae	Cryptophyceae	Gyrodinium_dominans	Falcomonas_daucoides	copresence	5	correl_spearman|dist_kullbackleibler|sim_mutInfo|dist_bray|correl_pearson	0.8159992000531315|1.2250540163612496|0.4789860809673536|0.39190509310667176|0.5162937161249563	1.02958e-09
ASV 24	ASV 46	Dinophyceae	Bacillariophyta	Gyrodinium_dominans	Thalassiosira_sp.	mutualExclusion	4	sim_mutInfo|dist_kullbackleibler|dist_bray|correl_spearman	0.6252171142182594|19.14459968783763|0.9689573018741743|-0.8161985788019877	0
ASV 24	ASV 63	Dinophyceae	Dinophyceae	Gyrodinium_dominans	Gyrodinium_dominans	mutualExclusion	5	dist_kullbackleibler|dist_bray|sim_mutInfo|correl_pearson|correl_spearman	13.528904809483098|0.9166171489841582|0.48434837562385713|-0.4012321118774051|-0.7594295475117238	0
ASV 24	ASV 64	Dinophyceae	Bacillariophyta	Gyrodinium_dominans	Guinardia_delicatula	mutualExclusion	4	dist_bray|sim_mutInfo|correl_spearman|dist_kullbackleibler	0.8673072716764227|0.4194346056219471|-0.5412103613048728|13.472208293004647	1.66039e-08
ASV 24	ASV 68	Dinophyceae	Bacillariophyta	Gyrodinium_dominans	Thalassiosira_sp.	copresence	2	dist_kullbackleibler|sim_mutInfo	1.987131884095909|0.35615932392965055	1.05824e-08
ASV 24	ASV 71	Dinophyceae	Spirotrichea	Gyrodinium_dominans	Choreotrichida_XX_sp.	mutualExclusion	4	dist_kullbackleibler|correl_spearman|dist_bray|sim_mutInfo	16.436589593454002|-0.8087163035914321|0.9350818301423146|0.5727735920299497	0
ASV 24	ASV 74	Dinophyceae	Bacillariophyta	Gyrodinium_dominans	Chaetoceros_sp.	mutualExclusion	2	correl_spearman|dist_bray	-0.5728144065979095|0.9007152965567166	7.86937e-05
ASV 24	ASV 75	Dinophyceae	Spirotrichea	Gyrodinium_dominans	Strombidiidae_H_X_sp.	mutualExclusion	4	sim_mutInfo|dist_kullbackleibler|dist_bray|correl_spearman	0.6804203583562809|17.342370505357447|0.9546221005793935|-0.8941772218177707	0
ASV 24	ASV 210	Dinophyceae	Bacillariophyta	Gyrodinium_dominans	Thalassiosira_minuscula	copresence	3	dist_kullbackleibler|correl_spearman|sim_mutInfo	1.9073934771762167|0.7404579245283318|0.40147716832192515	0
ASV 24	ASV 221	Dinophyceae	Pedinophyceae	Gyrodinium_dominans	Marsupiomonas_pelliculata	mutualExclusion	4	dist_kullbackleibler|correl_spearman|correl_pearson|dist_bray	14.885146786984555|-0.6792450060882631|-0.33978099226252756|0.9254310578672718	0
ASV 24	ASV 281	Dinophyceae	Nephroselmidophyceae	Gyrodinium_dominans	Nephroselmis_pyriformis	mutualExclusion	5	correl_spearman|correl_pearson|dist_kullbackleibler|sim_mutInfo|dist_bray	-0.7310421011888849|-0.4233590010516017|13.283785752642272|0.49785485439593247|0.9100743992839032	0
ASV 24	ASV 287	Dinophyceae	Dinophyceae	Gyrodinium_dominans	Gymnodinium_sp.	mutualExclusion	4	dist_kullbackleibler|correl_spearman|correl_pearson|dist_bray	13.633740792905009|-0.658709595509739|-0.344567824588172|0.9092393314301699	9.47225e-16
ASV 24	ASV 289	Dinophyceae	Spirotrichea	Gyrodinium_dominans	Strombidiidae_R_X_sp.	copresence	4	dist_bray|correl_pearson|dist_kullbackleibler|correl_spearman	0.41685951975751045|0.6282344545920454|1.8542829209462364|0.6819015727357574	0
ASV 24	ASV 295	Dinophyceae	Pyramimonadales	Gyrodinium_dominans	Pyramimonadales_XXX_sp.	mutualExclusion	2	dist_bray|dist_kullbackleibler	0.8578916299052284|13.01042081636991	0.000834386
ASV 24	ASV 5	Dinophyceae	Mamiellophyceae	Gyrodinium_dominans	Bathycoccus_prasinos	copresence	4	sim_mutInfo|dist_kullbackleibler|correl_pearson|dist_bray	0.45706849649514103|1.304472494620664|0.6039470249839077|0.40230100679299785	3.66005e-11
ASV 24	ASV 3	Dinophyceae	Syndiniales	Gyrodinium_dominans	Dino-Group-I-Clade-1_X_sp.	mutualExclusion	5	correl_pearson|dist_kullbackleibler|sim_mutInfo|correl_spearman|dist_bray	-0.34684233221145666|19.155605811066042|0.6406049921202204|-0.8511623911561663|0.9596252979736984	0
ASV 7	ASV 120	Dinophyceae	Dinophyceae	Heterocapsa_pygmaea	Heterocapsa_pygmaea	copresence	5	dist_bray|dist_kullbackleibler|sim_mutInfo|correl_spearman|correl_pearson	0.25865020638362135|1.1686698434664746|0.5166832813617224|0.796823625037785|0.7812346087364613	0
ASV 7	ASV 145	Dinophyceae	Bacillariophyta	Heterocapsa_pygmaea	Chaetoceros_sp.	copresence	4	dist_kullbackleibler|correl_pearson|dist_bray|sim_mutInfo	2.0073161452333372|0.7342885199771139|0.41599709445189637|0.35060603780519495	2.09105e-11
ASV 7	ASV 21	Dinophyceae	Bacillariophyta	Heterocapsa_pygmaea	Thalassiosira_minima	copresence	3	dist_kullbackleibler|sim_mutInfo|dist_bray	1.2453779857811527|0.4286738566448345|0.3846781115959059	9.11663e-07
ASV 7	ASV 94	Dinophyceae	Bacillariophyta	Heterocapsa_pygmaea	Skeletonema_sp.	copresence	4	correl_pearson|dist_kullbackleibler|sim_mutInfo|dist_bray	0.6080982740655223|1.2873878806073065|0.34688430628942335|0.35476812759071774	4.58747e-10
ASV 7	ASV 258	Dinophyceae	Bacillariophyta	Heterocapsa_pygmaea	Thalassiosira_rotula	mutualExclusion	3	sim_mutInfo|dist_kullbackleibler|dist_bray	0.4209349234964934|15.612657696692745|0.9536938908577242	9.79638e-05
ASV 7	ASV 275	Dinophyceae	Mamiellophyceae	Heterocapsa_pygmaea	Micromonas_commoda	copresence	2	dist_kullbackleibler|dist_bray	1.6911592707139613|0.36963874960787435	0.00715302
ASV 159	ASV 388	Dinophyceae	Bacillariophyta	Gymnodinium_sp.	Leptocylindrus_minimus	mutualExclusion	5	dist_bray|sim_mutInfo|correl_pearson|correl_spearman|dist_kullbackleibler	0.8908426582583877|0.41214618315648455|-0.48493316600327596|-0.600251617637268|14.358767316940778	5.47139e-12
ASV 159	ASV 71	Dinophyceae	Spirotrichea	Gymnodinium_sp.	Choreotrichida_XX_sp.	mutualExclusion	2	dist_kullbackleibler|correl_spearman	13.222068176227387|-0.5224955764203769	0.000747997
ASV 159	ASV 100	Dinophyceae	Syndiniales	Gymnodinium_sp.	Dino-Group-II-Clade-44_X_sp.	mutualExclusion	2	dist_kullbackleibler|correl_spearman	13.256399616382653|-0.49686796672586925	0.00642489
ASV 32	ASV 63	Dinophyceae	Dinophyceae	Gyrodinium_sp.	Gyrodinium_dominans	copresence	5	dist_bray|dist_kullbackleibler|correl_pearson|correl_spearman|sim_mutInfo	0.26295878860341315|0.8250778135498785|0.7738326945000468|0.8630480461355023|0.5861419749617949	0
ASV 32	ASV 71	Dinophyceae	Spirotrichea	Gyrodinium_sp.	Choreotrichida_XX_sp.	copresence	5	dist_bray|sim_mutInfo|correl_pearson|dist_kullbackleibler|correl_spearman	0.39016519007431116|0.6951394058672782|0.6165060271918404|1.4267813944543868|0.8159289331448796	0
ASV 32	ASV 75	Dinophyceae	Spirotrichea	Gyrodinium_sp.	Strombidiidae_H_X_sp.	copresence	3	dist_kullbackleibler|correl_spearman|sim_mutInfo	1.6200326650513552|0.7911011505965946|0.6245156390139646	0
ASV 32	ASV 114	Dinophyceae	Bacillariophyta	Gyrodinium_sp.	Skeletonema_pseudocostatum	copresence	3	dist_kullbackleibler|correl_spearman|sim_mutInfo	1.9331210366515943|0.7226950559468902|0.39680201407092275	0
ASV 32	ASV 131	Dinophyceae	Bacillariophyta	Gyrodinium_sp.	Rhizosolenia_delicatula	mutualExclusion	2	dist_bray|dist_kullbackleibler	0.8956289421892896|14.96167358452171	2.03933e-07
ASV 32	ASV 100	Dinophyceae	Syndiniales	Gyrodinium_sp.	Dino-Group-II-Clade-44_X_sp.	copresence	2	correl_spearman|sim_mutInfo	0.7606629558366313|0.5480957679610166	0.0149457
ASV 32	ASV 167	Dinophyceae	Syndiniales	Gyrodinium_sp.	Dino-Group-II-Clade-14_X_sp.	copresence	3	sim_mutInfo|correl_spearman|dist_kullbackleibler	0.5569854979522457|0.7731121953524558|1.9348484778103179	0
ASV 32	ASV 258	Dinophyceae	Bacillariophyta	Gyrodinium_sp.	Thalassiosira_rotula	mutualExclusion	4	correl_spearman|dist_bray|sim_mutInfo|dist_kullbackleibler	-0.6175562066110439|0.9917400583113914|0.3591413466236242|21.202060783386305	0
ASV 32	ASV 289	Dinophyceae	Spirotrichea	Gyrodinium_sp.	Strombidiidae_R_X_sp.	mutualExclusion	4	correl_spearman|dist_kullbackleibler|correl_pearson|dist_bray	-0.5738164257792328|17.157132394581918|-0.3451832664912494|0.9164548262607831	4.38981e-11
ASV 32	ASV 27	Dinophyceae	Syndiniales	Gyrodinium_sp.	Dino-Group-III_XX_sp.	copresence	4	sim_mutInfo|dist_kullbackleibler|dist_bray|correl_spearman	0.6250121740574652|1.65045701063586|0.39048446774349643|0.7299420413688649	0
ASV 32	ASV 361	Dinophyceae	Trebouxiophyceae	Gyrodinium_sp.	Picochlorum_sp.	copresence	5	dist_bray|correl_spearman|dist_kullbackleibler|sim_mutInfo|correl_pearson	0.31817579817978925|0.8291860621560889|0.8987789374702233|0.5446173516536672|0.6415923096425953	0
ASV 32	ASV 388	Dinophyceae	Bacillariophyta	Gyrodinium_sp.	Leptocylindrus_minimus	copresence	2	correl_spearman|sim_mutInfo	0.744457532741612|0.4917655490905055	0.0379165
ASV 472	ASV 258	Dinophyceae	Bacillariophyta	Gymnodinium_dorsalisulcum	Thalassiosira_rotula	mutualExclusion	2	dist_kullbackleibler|dist_bray	16.314503695598766|0.9468188872208595	0.00018595
ASV 287	ASV 401	Dinophyceae	Chlorophyceae	Gymnodinium_sp.	Tetracystis_aplanospora	copresence	3	dist_bray|correl_spearman|correl_pearson	0.36476703994636495|0.6575510297681888|0.573192015025596	0.0184514
ASV 287	ASV 210	Dinophyceae	Bacillariophyta	Gymnodinium_sp.	Thalassiosira_minuscula	mutualExclusion	4	correl_pearson|correl_spearman|dist_kullbackleibler|dist_bray	-0.39495936620635713|-0.5775849597263433|14.525539016293983|0.8573229797451853	1.2254e-08
ASV 287	ASV 258	Dinophyceae	Bacillariophyta	Gymnodinium_sp.	Thalassiosira_rotula	mutualExclusion	3	dist_bray|dist_kullbackleibler|correl_spearman	0.9914531143364048|18.86860402046322|-0.6331159725590363	0
ASV 287	ASV 289	Dinophyceae	Spirotrichea	Gymnodinium_sp.	Strombidiidae_R_X_sp.	mutualExclusion	4	correl_pearson|correl_spearman|dist_bray|dist_kullbackleibler	-0.3714078312746122|-0.576618306674488|0.8930245391263296|15.321290395575579	1.07178e-09
ASV 287	ASV 27	Dinophyceae	Syndiniales	Gymnodinium_sp.	Dino-Group-III_XX_sp.	copresence	4	dist_kullbackleibler|correl_spearman|sim_mutInfo|dist_bray	1.9683986445756843|0.6471155738774862|0.5169929789879291|0.40752305797842425	0
ASV 287	ASV 361	Dinophyceae	Trebouxiophyceae	Gymnodinium_sp.	Picochlorum_sp.	copresence	5	sim_mutInfo|correl_pearson|dist_kullbackleibler|dist_bray|correl_spearman	0.4346407051700574|0.5642096963562229|1.771473448353615|0.34334484898951767|0.7179053509874042	0
ASV 287	ASV 388	Dinophyceae	Bacillariophyta	Gymnodinium_sp.	Leptocylindrus_minimus	copresence	3	correl_pearson|sim_mutInfo|correl_spearman	0.544140293925317|0.39104262450914185|0.6554474194485422	0.0457898
ASV 287	ASV 100	Dinophyceae	Syndiniales	Gymnodinium_sp.	Dino-Group-II-Clade-44_X_sp.	copresence	2	sim_mutInfo|correl_spearman	0.42540750622548806|0.7188104658802069	0.0356526
ASV 287	ASV 32	Dinophyceae	Dinophyceae	Gymnodinium_sp.	Gyrodinium_sp.	copresence	5	correl_spearman|sim_mutInfo|dist_bray|dist_kullbackleibler|correl_pearson	0.704446216703876|0.46167082495198297|0.3769872862107717|2.001339212507508|0.5317097853975863	0
ASV 287	ASV 63	Dinophyceae	Dinophyceae	Gymnodinium_sp.	Gyrodinium_dominans	copresence	5	dist_kullbackleibler|dist_bray|sim_mutInfo|correl_spearman|correl_pearson	1.5291846419749415|0.2932467213397498|0.415094818303273|0.7397621951412668|0.6816300859919593	0
ASV 107	ASV 281	Dinophyceae	Nephroselmidophyceae	Gyrodinium_sp.	Nephroselmis_pyriformis	copresence	5	dist_kullbackleibler|dist_bray|correl_pearson|correl_spearman|sim_mutInfo	1.9234381772088867|0.29111658972098|0.6247831407005066|0.717827942492128|0.5210428162073026	0
ASV 107	ASV 287	Dinophyceae	Dinophyceae	Gyrodinium_sp.	Gymnodinium_sp.	copresence	5	dist_bray|sim_mutInfo|correl_pearson|correl_spearman|dist_kullbackleibler	0.3765969049321586|0.5600356986514874|0.5423868702873861|0.7379779700544368|1.4808321280494856	0
ASV 107	ASV 289	Dinophyceae	Spirotrichea	Gyrodinium_sp.	Strombidiidae_R_X_sp.	mutualExclusion	5	correl_spearman|dist_bray|dist_kullbackleibler|sim_mutInfo|correl_pearson	-0.6733981187401351|0.9415679961593052|17.551713912299|0.36346938565954323|-0.3936697278274271	0
ASV 107	ASV 1018	Dinophyceae	Cryptophyceae	Gyrodinium_sp.	Hemiselmis_andersenii	mutualExclusion	2	dist_kullbackleibler|dist_bray	14.630162767755683|0.9102844254001867	1.81378e-05
ASV 107	ASV 328	Dinophyceae	Bacillariophyta	Gyrodinium_sp.	Coscinodiscus_radiatus	mutualExclusion	4	sim_mutInfo|dist_bray|correl_spearman|dist_kullbackleibler	0.4129814711189632|0.8534546567271402|-0.623376259680545|13.910734844586944	4.72402e-07
ASV 107	ASV 338	Dinophyceae	Spirotrichea	Gyrodinium_sp.	Tintinnidium_sp.	copresence	5	dist_bray|sim_mutInfo|correl_spearman|dist_kullbackleibler|correl_pearson	0.3205180985571692|0.6255380127401042|0.8252508634990472|0.9385368714864973|0.5447417539637927	0
ASV 107	ASV 348	Dinophyceae	Pyramimonadales	Gyrodinium_sp.	Pyramimonas_disomata	copresence	5	sim_mutInfo|dist_bray|correl_pearson|correl_spearman|dist_kullbackleibler	0.4188532381983334|0.36568771417980583|0.5191559850277974|0.7295815159248702|1.9521908539441748	0
ASV 107	ASV 361	Dinophyceae	Trebouxiophyceae	Gyrodinium_sp.	Picochlorum_sp.	copresence	5	correl_pearson|dist_kullbackleibler|dist_bray|sim_mutInfo|correl_spearman	0.5815549416035998|0.7013634553821904|0.3128874449836264|0.7524530620492889|0.8060057290638266	0
ASV 107	ASV 369	Dinophyceae	Porphyridiophyceae	Gyrodinium_sp.	Porphyridiales_XX_sp.	copresence	3	sim_mutInfo|dist_kullbackleibler|correl_spearman	0.3622988849982396|2.1673609007700514|0.6688129708280696	0
ASV 107	ASV 388	Dinophyceae	Bacillariophyta	Gyrodinium_sp.	Leptocylindrus_minimus	copresence	5	sim_mutInfo|correl_pearson|dist_kullbackleibler|correl_spearman|dist_bray	0.5632944430382585|0.4589733000493361|2.1780921669699804|0.7940012252472689|0.39289308850515015	0
ASV 107	ASV 27	Dinophyceae	Syndiniales	Gyrodinium_sp.	Dino-Group-III_XX_sp.	copresence	5	sim_mutInfo|correl_spearman|dist_bray|dist_kullbackleibler|correl_pearson	0.7191844960550671|0.8394107935365023|0.24717865669838912|1.010835330101381|0.7020080523587654	0
ASV 107	ASV 50	Dinophyceae	Syndiniales	Gyrodinium_sp.	Dino-Group-II-Clade-1_X_sp.	copresence	3	dist_kullbackleibler|correl_spearman|sim_mutInfo	1.3880498787372806|0.8494850993366679|0.7743374684122135	0
ASV 107	ASV 77	Dinophyceae	Syndiniales	Gyrodinium_sp.	Dino-Group-II-Clade-12_X_sp.	copresence	5	dist_bray|correl_pearson|sim_mutInfo|correl_spearman|dist_kullbackleibler	0.3491940952412451|0.7998662174098702|0.7406755501947102|0.8994613646814138|0.7818520761725083	0
ASV 107	ASV 401	Dinophyceae	Chlorophyceae	Gyrodinium_sp.	Tetracystis_aplanospora	copresence	5	correl_spearman|dist_bray|sim_mutInfo|correl_pearson|dist_kullbackleibler	0.7381149318104834|0.33785070842204434|0.5514483871911242|0.5992580478913488|1.5976512103569298	0
ASV 107	ASV 406	Dinophyceae	Filosa-Thecofilosea	Gyrodinium_sp.	Ventrifissuridae_X_sp.	copresence	3	dist_bray|correl_spearman|sim_mutInfo	0.39755389536048336|0.6898139604873599|0.5196838692501502	0.01354
ASV 107	ASV 412	Dinophyceae	MAST	Gyrodinium_sp.	MAST-12A_X_sp.	copresence	4	correl_spearman|dist_bray|sim_mutInfo|correl_pearson	0.6655062157802399|0.3776566983912497|0.48150467077729786|0.5495027652876237	0.00194858
ASV 107	ASV 448	Dinophyceae	Prymnesiophyceae	Gyrodinium_sp.	Prymnesiophyceae_Clade_B4_X_sp.	mutualExclusion	4	sim_mutInfo|correl_spearman|dist_kullbackleibler|dist_bray	0.4851648102029804|-0.7298943679428687|18.61525520290524|0.9575214171552374	0
ASV 107	ASV 109	Dinophyceae	Bacillariophyta	Gyrodinium_sp.	Thalassiosira_hendeyi	copresence	3	correl_spearman|dist_kullbackleibler|sim_mutInfo	0.6380602297206157|2.0199000545564814|0.5728093151109266	0
ASV 107	ASV 114	Dinophyceae	Bacillariophyta	Gyrodinium_sp.	Skeletonema_pseudocostatum	copresence	4	dist_kullbackleibler|sim_mutInfo|correl_spearman|dist_bray	1.750587318588041|0.5396007068131463|0.7356233334578974|0.4000850304032665	0
ASV 107	ASV 119	Dinophyceae	CONThreeP	Gyrodinium_sp.	Askenasia_sp.	mutualExclusion	3	dist_bray|dist_kullbackleibler|correl_pearson	0.8886403939207401|15.031973172586193|-0.34506777271002176	1.2545e-07
ASV 107	ASV 131	Dinophyceae	Bacillariophyta	Gyrodinium_sp.	Rhizosolenia_delicatula	mutualExclusion	3	correl_spearman|dist_kullbackleibler|dist_bray	-0.5506605689647526|14.183915976303679|0.9087701190526973	1.60345e-08
ASV 107	ASV 132	Dinophyceae	MAST	Gyrodinium_sp.	MAST-1C_X_sp.	mutualExclusion	4	correl_spearman|dist_kullbackleibler|sim_mutInfo|dist_bray	-0.7058498010170274|18.308935644475433|0.48103566378389173|0.9500912642814705	4.78181e-16
ASV 107	ASV 151	Dinophyceae	Cryptophyceae	Gyrodinium_sp.	Hemiselmis_andersenii	copresence	5	sim_mutInfo|dist_bray|dist_kullbackleibler|correl_pearson|correl_spearman	0.5353053873576545|0.325955692737652|1.3324102451832591|0.6142351061173217|0.7530007310363616	0
ASV 107	NA	Dinophyceae	Temp	Gyrodinium_sp.	Temp	copresence	4	correl_spearman|sim_mutInfo|dist_bray|correl_pearson	0.7949663442676856|0.4795413804448705|0.38911293182532225|0.6564401515037412	1.16254e-06
ASV 107	ASV 100	Dinophyceae	Syndiniales	Gyrodinium_sp.	Dino-Group-II-Clade-44_X_sp.	copresence	5	correl_pearson|dist_bray|sim_mutInfo|dist_kullbackleibler|correl_spearman	0.6621386891166998|0.3363462278516113|0.7390887686213787|0.8877129284592206|0.8899800551830472	0
ASV 107	ASV 167	Dinophyceae	Syndiniales	Gyrodinium_sp.	Dino-Group-II-Clade-14_X_sp.	copresence	5	sim_mutInfo|dist_kullbackleibler|dist_bray|correl_pearson|correl_spearman	0.6413493089916393|0.8954919674075287|0.28359592535083955|0.7810943881645346|0.8530938326302511	0
ASV 107	ASV 502	Dinophyceae	Bacillariophyta	Gyrodinium_sp.	Porosira_pseudodelicatula	mutualExclusion	2	dist_kullbackleibler|correl_pearson	14.56875872060962|-0.332652144222118	0.000324082
ASV 107	ASV 13	Dinophyceae	Cryptophyceae	Gyrodinium_sp.	Geminigera_cryophila	mutualExclusion	5	dist_bray|sim_mutInfo|dist_kullbackleibler|correl_spearman|correl_pearson	0.8911791341246462|0.454661475655354|17.23773681199079|-0.7312966191577505|-0.48825616835308355	0
ASV 107	ASV 17	Dinophyceae	Cryptophyceae	Gyrodinium_sp.	Hemiselmis_cryptochromatica	mutualExclusion	3	correl_pearson|sim_mutInfo|correl_spearman	-0.41799271706969743|0.4913838052206052|-0.6654311783555014	2.15707e-07
ASV 107	ASV 19	Dinophyceae	Bacillariophyta	Gyrodinium_sp.	Cyclotella_sp.	copresence	4	correl_spearman|dist_bray|sim_mutInfo|dist_kullbackleibler	0.6916555483392841|0.3921997162338686|0.3805121024666458|1.937109457917483	6.13514e-12
ASV 107	ASV 23	Dinophyceae	Cryptophyceae	Gyrodinium_sp.	Teleaulax_acuta	mutualExclusion	2	correl_pearson|correl_spearman	-0.4915576747864355|-0.6432272537951702	4.83732e-09
ASV 107	ASV 24	Dinophyceae	Dinophyceae	Gyrodinium_sp.	Gyrodinium_dominans	mutualExclusion	5	dist_bray|correl_spearman|dist_kullbackleibler|correl_pearson|sim_mutInfo	0.9577595362515059|-0.859074976467355|16.444313021815773|-0.3580989462043981|0.6340418235380736	0
ASV 107	ASV 26	Dinophyceae	Cryptophyceae	Gyrodinium_sp.	Teleaulax_gracilis	mutualExclusion	2	correl_pearson|correl_spearman	-0.3733274262331233|-0.5577455261048045	9.02448e-05
ASV 107	ASV 28	Dinophyceae	Dinophyceae	Gyrodinium_sp.	Heterocapsa_sp.	copresence	5	dist_kullbackleibler|correl_spearman|dist_bray|sim_mutInfo|correl_pearson	0.9354162575754472|0.8081165758297699|0.3588000432942623|0.7787573274586244|0.7423022273810531	0
ASV 107	ASV 32	Dinophyceae	Dinophyceae	Gyrodinium_sp.	Gyrodinium_sp.	copresence	4	sim_mutInfo|correl_spearman|dist_bray|dist_kullbackleibler	0.7015498054834985|0.7820648599736211|0.4128628576921032|1.5426903190272037	0
ASV 107	ASV 34	Dinophyceae	Cryptophyceae	Gyrodinium_sp.	Falcomonas_daucoides	mutualExclusion	3	correl_pearson|correl_spearman|sim_mutInfo	-0.5396128846663889|-0.7778863324709658|0.5417259909879024	9.78013e-08
ASV 107	ASV 210	Dinophyceae	Bacillariophyta	Gyrodinium_sp.	Thalassiosira_minuscula	mutualExclusion	5	correl_pearson|sim_mutInfo|dist_kullbackleibler|correl_spearman|dist_bray	-0.4364370656768793|0.47492926141721403|17.268854973665707|-0.7504370777635437|0.9330570729253889	0
ASV 107	ASV 47	Dinophyceae	Bacillariophyta	Gyrodinium_sp.	Thalassiosira_sp.	mutualExclusion	3	correl_pearson|sim_mutInfo|correl_spearman	-0.5175834431928311|0.4462261387209532|-0.7552767142784713	1.77742e-12
ASV 107	ASV 580	Dinophyceae	Bacillariophyta	Gyrodinium_sp.	Thalassiosira_sp.	copresence	4	sim_mutInfo|correl_pearson|correl_spearman|dist_bray	0.4107861686100791|0.47337169073686913|0.6673094864261842|0.38068307526390566	0.00713242
ASV 107	ASV 5	Dinophyceae	Mamiellophyceae	Gyrodinium_sp.	Bathycoccus_prasinos	mutualExclusion	3	correl_spearman|correl_pearson|sim_mutInfo	-0.7896670514049433|-0.48497283957685017|0.5546362617489589	0
ASV 107	ASV 9	Dinophyceae	Bacillariophyta	Gyrodinium_sp.	Thalassiosira_sp.	copresence	5	correl_pearson|correl_spearman|sim_mutInfo|dist_bray|dist_kullbackleibler	0.5098785315171703|0.8192847981613091|0.5994118840134783|0.31229622030392323|1.1179090496415924	0
ASV 107	ASV 63	Dinophyceae	Dinophyceae	Gyrodinium_sp.	Gyrodinium_dominans	copresence	5	correl_pearson|dist_kullbackleibler|sim_mutInfo|correl_spearman|dist_bray	0.4885691169418255|1.0411768449218588|0.6024507131455055|0.789117098739152|0.33591042556712025	0
ASV 107	ASV 69	Dinophyceae	Spirotrichea	Gyrodinium_sp.	Strombidium_sp.	mutualExclusion	5	correl_spearman|dist_kullbackleibler|sim_mutInfo|dist_bray|correl_pearson	-0.7566685152009364|19.19869289963943|0.6207382824729732|0.9760272485166188|-0.34739829525199456	0
ASV 107	ASV 3	Dinophyceae	Syndiniales	Gyrodinium_sp.	Dino-Group-I-Clade-1_X_sp.	copresence	5	dist_bray|correl_spearman|correl_pearson|sim_mutInfo|dist_kullbackleibler	0.3076717130980242|0.8825350003795649|0.5404396300458114|0.8463668520724323|0.7803679891004052	0
ASV 107	ASV 249	Dinophyceae	Dinophyceae	Gyrodinium_sp.	Amphidoma_languida	copresence	5	dist_bray|correl_pearson|correl_spearman|sim_mutInfo|dist_kullbackleibler	0.33202400455561676|0.6461084261944081|0.798050813412249|0.6226137000641478|1.0345577269134552	0
ASV 107	ASV 70	Dinophyceae	Spirotrichea	Gyrodinium_sp.	Pelagostrobilidium_minutum	mutualExclusion	2	dist_kullbackleibler|dist_bray	14.845413078943455|0.8773442427112235	0.0178766
ASV 107	ASV 71	Dinophyceae	Spirotrichea	Gyrodinium_sp.	Choreotrichida_XX_sp.	copresence	3	correl_spearman|sim_mutInfo|dist_kullbackleibler	0.8236551659358965|0.7121541918966532|1.8459093499520598	0
ASV 107	ASV 75	Dinophyceae	Spirotrichea	Gyrodinium_sp.	Strombidiidae_H_X_sp.	copresence	5	correl_spearman|dist_kullbackleibler|sim_mutInfo|dist_bray|correl_pearson	0.8808414952533684|0.8529855398209573|0.803717804863127|0.37776811705200364|0.5085961446896705	0
ASV 107	ASV 250	Dinophyceae	Acantharea	Gyrodinium_sp.	Acantharea_XXX_sp.	copresence	4	dist_bray|dist_kullbackleibler|sim_mutInfo|correl_spearman	0.3880941125386236|1.112174925105185|0.7801035876073641|0.8381493068294376	0
ASV 107	ASV 258	Dinophyceae	Bacillariophyta	Gyrodinium_sp.	Thalassiosira_rotula	mutualExclusion	4	dist_kullbackleibler|correl_spearman|sim_mutInfo|dist_bray	20.320662147042786|-0.6607850049416427|0.38408782627424687|0.9931993413212722	0
ASV 63	ASV 388	Dinophyceae	Bacillariophyta	Gyrodinium_dominans	Leptocylindrus_minimus	copresence	5	correl_spearman|sim_mutInfo|dist_kullbackleibler|correl_pearson|dist_bray	0.7844418308097492|0.49473972625113616|1.7219117393862933|0.6719529746649878|0.35169732094204187	0
ASV 63	ASV 71	Dinophyceae	Spirotrichea	Gyrodinium_dominans	Choreotrichida_XX_sp.	copresence	5	dist_kullbackleibler|correl_pearson|correl_spearman|dist_bray|sim_mutInfo	1.4252933861383357|0.5865107659108335|0.8192732711533116|0.40417375645582365|0.5454069877887489	0
ASV 63	ASV 100	Dinophyceae	Syndiniales	Gyrodinium_dominans	Dino-Group-II-Clade-44_X_sp.	copresence	3	dist_kullbackleibler|sim_mutInfo|correl_spearman	2.200748753825352|0.5795634645666876|0.7614928519699973	0
ASV 63	ASV 167	Dinophyceae	Syndiniales	Gyrodinium_dominans	Dino-Group-II-Clade-14_X_sp.	copresence	3	correl_spearman|dist_kullbackleibler|sim_mutInfo	0.7794777802486212|1.5034743035456704|0.6049919497823439	0
ASV 63	ASV 401	Dinophyceae	Chlorophyceae	Gyrodinium_dominans	Tetracystis_aplanospora	copresence	5	correl_pearson|dist_kullbackleibler|dist_bray|sim_mutInfo|correl_spearman	0.48345430430780084|1.8542726098274296|0.37699023993675196|0.4600757435634999|0.6654504124093946	0
ASV 63	ASV 412	Dinophyceae	MAST	Gyrodinium_dominans	MAST-12A_X_sp.	copresence	4	correl_pearson|correl_spearman|sim_mutInfo|dist_bray	0.5031174249567364|0.6068248048958723|0.361118921453611|0.3556615717828423	0.0101785
ASV 63	ASV 27	Dinophyceae	Syndiniales	Gyrodinium_dominans	Dino-Group-III_XX_sp.	copresence	3	sim_mutInfo|dist_bray|dist_kullbackleibler	0.5486107503707096|0.37233589914641985|1.2134234876031729	0
ASV 63	ASV 258	Dinophyceae	Bacillariophyta	Gyrodinium_dominans	Thalassiosira_rotula	mutualExclusion	5	sim_mutInfo|dist_bray|correl_spearman|dist_kullbackleibler|correl_pearson	0.4038382978356352|0.9723508178351793|-0.6022881637737245|19.706876698705486|-0.3686086517133448	0
ASV 63	ASV 289	Dinophyceae	Spirotrichea	Gyrodinium_dominans	Strombidiidae_R_X_sp.	mutualExclusion	5	dist_kullbackleibler|sim_mutInfo|correl_spearman|correl_pearson|dist_bray	15.238449281565194|0.36388426719419087|-0.6255240539625783|-0.4538219936137455|0.8975317402998156	1.47026e-11
ASV 249	ASV 75	Dinophyceae	Spirotrichea	Amphidoma_languida	Strombidiidae_H_X_sp.	copresence	3	sim_mutInfo|correl_spearman|dist_kullbackleibler	0.6325102768831976|0.7409287235696067|1.7868041626058668	0
ASV 249	ASV 210	Dinophyceae	Bacillariophyta	Amphidoma_languida	Thalassiosira_minuscula	mutualExclusion	3	dist_kullbackleibler|correl_spearman|dist_bray	13.46591675631119|-0.5320085719448276|0.8668969669594727	0.000406526
ASV 249	ASV 250	Dinophyceae	Acantharea	Amphidoma_languida	Acantharea_XXX_sp.	copresence	3	correl_spearman|sim_mutInfo|dist_kullbackleibler	0.7283544307848082|0.642586162756126|1.878453665615902	0
ASV 249	ASV 258	Dinophyceae	Bacillariophyta	Amphidoma_languida	Thalassiosira_rotula	mutualExclusion	3	dist_kullbackleibler|correl_spearman|dist_bray	18.755195759257273|-0.6052404346547291|0.9885890836517836	0
ASV 249	ASV 281	Dinophyceae	Nephroselmidophyceae	Amphidoma_languida	Nephroselmis_pyriformis	copresence	4	correl_pearson|correl_spearman|dist_bray|sim_mutInfo	0.49385853485013387|0.6224834665450553|0.3790313838116225|0.4420107501574848	0.00682966
ASV 249	ASV 287	Dinophyceae	Dinophyceae	Amphidoma_languida	Gymnodinium_sp.	copresence	5	correl_pearson|dist_bray|dist_kullbackleibler|sim_mutInfo|correl_spearman	0.495156465678715|0.3996581558395911|1.8356506929686243|0.4117198298617941|0.7273036856634523	0
ASV 249	ASV 289	Dinophyceae	Spirotrichea	Amphidoma_languida	Strombidiidae_R_X_sp.	mutualExclusion	4	dist_kullbackleibler|correl_spearman|dist_bray|correl_pearson	15.036523780489382|-0.5537602546386746|0.9109503707334183|-0.348114770199158	1.14745e-08
ASV 249	ASV 361	Dinophyceae	Trebouxiophyceae	Amphidoma_languida	Picochlorum_sp.	copresence	5	correl_pearson|correl_spearman|dist_bray|dist_kullbackleibler|sim_mutInfo	0.4555982132168794|0.7357672412609668|0.38526402877807076|1.6120609077850505|0.5444073318265614	0
ASV 249	ASV 27	Dinophyceae	Syndiniales	Amphidoma_languida	Dino-Group-III_XX_sp.	copresence	5	sim_mutInfo|dist_kullbackleibler|correl_spearman|dist_bray|correl_pearson	0.5713305446407184|1.4648457871673624|0.7316401523145798|0.3622605313539399|0.5522160219598108	0
ASV 249	ASV 50	Dinophyceae	Syndiniales	Amphidoma_languida	Dino-Group-II-Clade-1_X_sp.	copresence	3	sim_mutInfo|dist_kullbackleibler|correl_spearman	0.7660637025131884|1.770661129869191|0.8138531774970766	0
ASV 249	ASV 401	Dinophyceae	Chlorophyceae	Amphidoma_languida	Tetracystis_aplanospora	copresence	5	correl_spearman|dist_bray|dist_kullbackleibler|correl_pearson|sim_mutInfo	0.7960347936566438|0.35684008313294335|1.237213283330779|0.6070073139693246|0.5394384235070033	0
ASV 249	ASV 412	Dinophyceae	MAST	Amphidoma_languida	MAST-12A_X_sp.	copresence	4	correl_spearman|correl_pearson|sim_mutInfo|dist_bray	0.633734490609866|0.47843593441346965|0.4044973081082963|0.4112136942274721	0.00875944
ASV 249	ASV 109	Dinophyceae	Bacillariophyta	Amphidoma_languida	Thalassiosira_hendeyi	copresence	3	sim_mutInfo|correl_spearman|dist_kullbackleibler	0.5339229135730901|0.6800313827415498|1.8396364812058559	0
ASV 249	ASV 128	Dinophyceae	Bacillariophyta	Amphidoma_languida	Chaetoceros_decipiens	copresence	5	dist_bray|correl_pearson|dist_kullbackleibler|sim_mutInfo|correl_spearman	0.36286701140216204|0.5762878308955937|1.6066021123209804|0.5723670376535441|0.7125808723175592	0
ASV 249	ASV 132	Dinophyceae	MAST	Amphidoma_languida	MAST-1C_X_sp.	mutualExclusion	3	dist_bray|correl_spearman|dist_kullbackleibler	0.919614510173145|-0.49162137217795554|14.990292380205224	6.23611e-06
ASV 249	ASV 5	Dinophyceae	Mamiellophyceae	Amphidoma_languida	Bathycoccus_prasinos	mutualExclusion	3	correl_pearson|sim_mutInfo|correl_spearman	-0.4401014071361505|0.5166032817748585|-0.6716548486837758	1.0007e-12
ASV 249	ASV 9	Dinophyceae	Bacillariophyta	Amphidoma_languida	Thalassiosira_sp.	copresence	5	dist_kullbackleibler|dist_bray|sim_mutInfo|correl_spearman|correl_pearson	1.0493337092982453|0.328519230696939|0.5657701414177589|0.8046504935378546|0.6513460873789263	0
ASV 249	ASV 3	Dinophyceae	Syndiniales	Amphidoma_languida	Dino-Group-I-Clade-1_X_sp.	copresence	3	correl_spearman|sim_mutInfo|dist_kullbackleibler	0.6977948781180225|0.6067266259793511|2.170932629007214	0
ASV 249	ASV 100	Dinophyceae	Syndiniales	Amphidoma_languida	Dino-Group-II-Clade-44_X_sp.	copresence	4	correl_spearman|sim_mutInfo|dist_bray|correl_pearson	0.768150121155859|0.5553975911070568|0.40230945356223313|0.5854239574522949	0.000319313
ASV 249	ASV 13	Dinophyceae	Cryptophyceae	Amphidoma_languida	Geminigera_cryophila	mutualExclusion	5	dist_bray|sim_mutInfo|correl_pearson|correl_spearman|dist_kullbackleibler	0.8658608528501132|0.4536712156268927|-0.475473513943002|-0.719640644845255|16.74338038664774	0
ASV 249	ASV 17	Dinophyceae	Cryptophyceae	Amphidoma_languida	Hemiselmis_cryptochromatica	mutualExclusion	2	correl_spearman|correl_pearson	-0.48761208430586545|-0.35324018786198075	8.79355e-06
ASV 249	ASV 24	Dinophyceae	Dinophyceae	Amphidoma_languida	Gyrodinium_dominans	mutualExclusion	5	correl_spearman|correl_pearson|sim_mutInfo|dist_bray|dist_kullbackleibler	-0.6898727445309928|-0.3378473757439055|0.48198438437903324|0.9426135431962456|13.398496316052164	0
ASV 249	ASV 28	Dinophyceae	Dinophyceae	Amphidoma_languida	Heterocapsa_sp.	copresence	5	sim_mutInfo|correl_spearman|correl_pearson|dist_bray|dist_kullbackleibler	0.7135202283955757|0.8635245696603767|0.6851377772012366|0.35070955115197555|0.9796313717678827	0
ASV 249	ASV 32	Dinophyceae	Dinophyceae	Amphidoma_languida	Gyrodinium_sp.	copresence	3	sim_mutInfo|correl_spearman|dist_kullbackleibler	0.5971883223732535|0.7338969391325152|1.8131372895532845	0
ASV 249	ASV 34	Dinophyceae	Cryptophyceae	Amphidoma_languida	Falcomonas_daucoides	mutualExclusion	3	correl_spearman|correl_pearson|sim_mutInfo	-0.7486214183671389|-0.5165267364837098|0.47451631052513576	3.71843e-09
ASV 249	ASV 36	Dinophyceae	Bacillariophyta	Amphidoma_languida	Corethron_hystrix	mutualExclusion	2	dist_kullbackleibler|dist_bray	14.577267994351038|0.9291915806248274	0.00591196
ASV 249	ASV 47	Dinophyceae	Bacillariophyta	Amphidoma_languida	Thalassiosira_sp.	mutualExclusion	3	correl_pearson|correl_spearman|sim_mutInfo	-0.3860993080406437|-0.6136690898390852|0.37107334231056033	4.5416e-07
ASV 249	ASV 167	Dinophyceae	Syndiniales	Amphidoma_languida	Dino-Group-II-Clade-14_X_sp.	copresence	3	correl_pearson|correl_spearman|sim_mutInfo	0.45930145822433877|0.730018489432915|0.6325050753089476	0.0346625
ASV 249	ASV 63	Dinophyceae	Dinophyceae	Amphidoma_languida	Gyrodinium_dominans	copresence	4	dist_bray|dist_kullbackleibler|sim_mutInfo|correl_spearman	0.3858636566349062|1.5373461119211418|0.5502679399752353|0.7174054131499157	0
ASV 249	ASV 69	Dinophyceae	Spirotrichea	Amphidoma_languida	Strombidium_sp.	mutualExclusion	3	sim_mutInfo|correl_spearman|dist_kullbackleibler	0.4873497811886036|-0.597626288574158|16.136175696749792	3.28902e-06
ASV 28	ASV 151	Dinophyceae	Cryptophyceae	Heterocapsa_sp.	Hemiselmis_andersenii	copresence	5	dist_bray|correl_spearman|sim_mutInfo|dist_kullbackleibler|correl_pearson	0.40986242676167217|0.7395115693059424|0.5030888088570662|2.209537676556369|0.5389706351853393	0
ASV 28	ASV 210	Dinophyceae	Bacillariophyta	Heterocapsa_sp.	Thalassiosira_minuscula	mutualExclusion	4	dist_bray|sim_mutInfo|correl_spearman|dist_kullbackleibler	0.8807943200734945|0.4237753885438029|-0.5768550060186217|16.82538984640273	2.94885e-11
ASV 28	ASV 1018	Dinophyceae	Cryptophyceae	Heterocapsa_sp.	Hemiselmis_andersenii	mutualExclusion	2	dist_kullbackleibler|dist_bray	15.847162563651091|0.8610915878326304	0.000192293
ASV 28	ASV 250	Dinophyceae	Acantharea	Heterocapsa_sp.	Acantharea_XXX_sp.	copresence	3	correl_spearman|dist_kullbackleibler|sim_mutInfo	0.7907081206836829|2.069793302707168|0.7347606719424835	0
ASV 28	ASV 258	Dinophyceae	Bacillariophyta	Heterocapsa_sp.	Thalassiosira_rotula	mutualExclusion	4	dist_bray|correl_spearman|sim_mutInfo|dist_kullbackleibler	0.9931993413212722|-0.5957606913851567|0.3561384528891556|21.8872804201455	0
ASV 28	ASV 287	Dinophyceae	Dinophyceae	Heterocapsa_sp.	Gymnodinium_sp.	copresence	5	dist_bray|sim_mutInfo|correl_pearson|dist_kullbackleibler|correl_spearman	0.34702399775274095|0.5332835389365811|0.6413798216055362|1.6049326329507543|0.7937652719494107	0
ASV 28	ASV 289	Dinophyceae	Spirotrichea	Heterocapsa_sp.	Strombidiidae_R_X_sp.	mutualExclusion	4	sim_mutInfo|dist_kullbackleibler|dist_bray|correl_spearman	0.38389292794058605|17.99970889413918|0.9200713942315007|-0.5552505367189369	3.23537e-12
ASV 28	ASV 13	Dinophyceae	Cryptophyceae	Heterocapsa_sp.	Geminigera_cryophila	mutualExclusion	5	dist_bray|correl_pearson|correl_spearman|dist_kullbackleibler|sim_mutInfo	0.8851347557652717|-0.37482329666686687|-0.7613512015902901|20.0017320426477|0.5603436498673808	0
ASV 28	ASV 17	Dinophyceae	Cryptophyceae	Heterocapsa_sp.	Hemiselmis_cryptochromatica	mutualExclusion	2	correl_spearman|sim_mutInfo	-0.5931865046279309|0.41247424201359717	0.00138349
ASV 28	ASV 24	Dinophyceae	Dinophyceae	Heterocapsa_sp.	Gyrodinium_dominans	mutualExclusion	4	correl_spearman|sim_mutInfo|dist_kullbackleibler|dist_bray	-0.7803682108860082|0.6255060735562097|17.149694867451455|0.960448353318433	0
ASV 28	ASV 34	Dinophyceae	Cryptophyceae	Heterocapsa_sp.	Falcomonas_daucoides	mutualExclusion	3	sim_mutInfo|correl_spearman|correl_pearson	0.5604054684730069|-0.7842682053769218|-0.38753552317095813	2.93124e-12
ASV 28	ASV 36	Dinophyceae	Bacillariophyta	Heterocapsa_sp.	Corethron_hystrix	mutualExclusion	2	dist_bray|dist_kullbackleibler	0.9069894456688833|16.13370361459431	0.0370912
ASV 28	ASV 47	Dinophyceae	Bacillariophyta	Heterocapsa_sp.	Thalassiosira_sp.	mutualExclusion	3	correl_pearson|sim_mutInfo|correl_spearman	-0.34586776255253043|0.4296590377042162|-0.5859776408564108	7.109e-08
ASV 28	ASV 63	Dinophyceae	Dinophyceae	Heterocapsa_sp.	Gyrodinium_dominans	copresence	3	sim_mutInfo|correl_spearman|dist_kullbackleibler	0.6323083331184534|0.7629427816638742|1.7391690971672669	0
ASV 28	ASV 68	Dinophyceae	Bacillariophyta	Heterocapsa_sp.	Thalassiosira_sp.	mutualExclusion	3	dist_kullbackleibler|correl_spearman|sim_mutInfo	13.843029871715233|-0.5404543963425403|0.37067232562534436	8.97744e-10
ASV 28	ASV 69	Dinophyceae	Spirotrichea	Heterocapsa_sp.	Strombidium_sp.	mutualExclusion	4	dist_kullbackleibler|dist_bray|sim_mutInfo|correl_spearman	18.886834416098534|0.9163928931856997|0.5272035774055377|-0.602827703937379	3.32627e-11
ASV 28	ASV 75	Dinophyceae	Spirotrichea	Heterocapsa_sp.	Strombidiidae_H_X_sp.	copresence	3	correl_spearman|dist_kullbackleibler|sim_mutInfo	0.8006940268521756|1.9374451489566422|0.786838832483626	0
ASV 28	ASV 361	Dinophyceae	Trebouxiophyceae	Heterocapsa_sp.	Picochlorum_sp.	copresence	3	correl_spearman|sim_mutInfo|dist_kullbackleibler	0.8007204455945556|0.6586371078624973|1.386962102808297	0
ASV 28	ASV 5	Dinophyceae	Mamiellophyceae	Heterocapsa_sp.	Bathycoccus_prasinos	mutualExclusion	3	correl_spearman|sim_mutInfo|correl_pearson	-0.7233829533499283|0.48695889550483873|-0.3560194117877679	1.21269e-13
ASV 28	ASV 9	Dinophyceae	Bacillariophyta	Heterocapsa_sp.	Thalassiosira_sp.	copresence	3	dist_kullbackleibler|sim_mutInfo|correl_spearman	1.9250287896430895|0.5919771602791775|0.7804885384110731	0
ASV 28	ASV 167	Dinophyceae	Syndiniales	Heterocapsa_sp.	Dino-Group-II-Clade-14_X_sp.	copresence	5	sim_mutInfo|correl_pearson|correl_spearman|dist_bray|dist_kullbackleibler	0.6281036280488084|0.6470373739460412|0.8085997122908608|0.38801857703524933|1.4998190585028395	0
ASV 28	ASV 401	Dinophyceae	Chlorophyceae	Heterocapsa_sp.	Tetracystis_aplanospora	copresence	5	dist_bray|dist_kullbackleibler|sim_mutInfo|correl_pearson|correl_spearman	0.30601710505802815|1.0597414061830495|0.5785442708795552|0.6934642598884769|0.851049431238779	0
ASV 28	ASV 27	Dinophyceae	Syndiniales	Heterocapsa_sp.	Dino-Group-III_XX_sp.	copresence	3	sim_mutInfo|correl_spearman|dist_kullbackleibler	0.5955148573284839|0.6936646778413867|2.0089602277387737	0
ASV 28	ASV 109	Dinophyceae	Bacillariophyta	Heterocapsa_sp.	Thalassiosira_hendeyi	copresence	3	sim_mutInfo|dist_kullbackleibler|correl_spearman	0.5993701776089573|1.7752946771427036|0.801450549962673	0
ASV 28	ASV 131	Dinophyceae	Bacillariophyta	Heterocapsa_sp.	Rhizosolenia_delicatula	mutualExclusion	3	dist_kullbackleibler|dist_bray|sim_mutInfo	15.38081772596573|0.9064913710308338|0.37955464324625066	2.27057e-07
ASV 28	ASV 132	Dinophyceae	MAST	Heterocapsa_sp.	MAST-1C_X_sp.	mutualExclusion	4	dist_bray|dist_kullbackleibler|sim_mutInfo|correl_spearman	0.9314303367278645|18.673220521900202|0.38663957451759856|-0.5777871670696558	9.33506e-13
ASV 20	ASV 114	Dinophyceae	Bacillariophyta	Akashiwo_sanguinea	Skeletonema_pseudocostatum	copresence	4	dist_kullbackleibler|correl_spearman|dist_bray|correl_pearson	1.2782452145260093|0.7457863382620437|0.3356379191926183|0.7937160733088965	0
ASV 20	ASV 123	Dinophyceae	MAST	Akashiwo_sanguinea	MAST-6_XX_sp.	mutualExclusion	4	correl_spearman|correl_pearson|dist_bray|dist_kullbackleibler	-0.5227707035077832|-0.3474337542310824|0.9047551482823945|16.511687958856427	0
ASV 20	ASV 159	Dinophyceae	Dinophyceae	Akashiwo_sanguinea	Gymnodinium_sp.	mutualExclusion	4	dist_kullbackleibler|dist_bray|correl_spearman|correl_pearson	14.596629280348232|0.897673453374527|-0.6523639774307134|-0.3817204196331635	5.04894e-15
ASV 20	ASV 63	Dinophyceae	Dinophyceae	Akashiwo_sanguinea	Gyrodinium_dominans	copresence	3	sim_mutInfo|dist_kullbackleibler|correl_pearson	0.35560106543012404|1.8026233523126909|0.6143820739492153	0
ASV 20	ASV 258	Dinophyceae	Bacillariophyta	Akashiwo_sanguinea	Thalassiosira_rotula	mutualExclusion	3	correl_spearman|dist_kullbackleibler|dist_bray	-0.5031673158776777|16.21611708934376|0.9711064730582916	1.19838e-06
ASV 20	ASV 289	Dinophyceae	Spirotrichea	Akashiwo_sanguinea	Strombidiidae_R_X_sp.	mutualExclusion	3	dist_bray|dist_kullbackleibler|correl_spearman	0.9385186108088621|17.774780831661914|-0.6169704190241396	4.54585e-14
ASV 20	ASV 332	Dinophyceae	Spirotrichea	Akashiwo_sanguinea	Tintinnida_XX_sp.	mutualExclusion	3	dist_bray|correl_spearman|dist_kullbackleibler	0.9006686744893477|-0.4954784209718275|13.920471220004012	1.5438e-06
ASV 20	ASV 388	Dinophyceae	Bacillariophyta	Akashiwo_sanguinea	Leptocylindrus_minimus	copresence	5	correl_pearson|dist_bray|dist_kullbackleibler|sim_mutInfo|correl_spearman	0.7724785255842037|0.36405057443190836|1.2594285874778959|0.3899207066751944|0.7343277208433849	0
ASV 439	ASV 241	Filosa-Chlorarachnea	Bicoecea	NPK2-lineage_X_sp.	Bicosoeca_vacillans	mutualExclusion	2	dist_kullbackleibler|dist_bray	15.038591019975415|0.8933018054994187	0.00201893
ASV 149	ASV 131	Filosa-Imbricatea	Bacillariophyta	Novel-clade-2_X_sp.	Rhizosolenia_delicatula	mutualExclusion	2	dist_kullbackleibler|dist_bray	12.92685571962035|0.8887959043903599	1.22845e-08
ASV 149	ASV 12	Filosa-Imbricatea	Bacillariophyta	Novel-clade-2_X_sp.	Skeletonema_sp.	copresence	2	dist_kullbackleibler|sim_mutInfo	2.114918326166913|0.49202338813715585	0
ASV 149	ASV 13	Filosa-Imbricatea	Cryptophyceae	Novel-clade-2_X_sp.	Geminigera_cryophila	mutualExclusion	2	dist_kullbackleibler|sim_mutInfo	14.967033694061081|0.3570510290998352	0.000152658
ASV 149	ASV 72	Filosa-Imbricatea	Cryptophyceae	Novel-clade-2_X_sp.	Teleaulax_sp.	copresence	2	dist_kullbackleibler|correl_pearson	2.2077547370167774|0.5830819928277685	1.71757e-05
ASV 149	ASV 258	Filosa-Imbricatea	Bacillariophyta	Novel-clade-2_X_sp.	Thalassiosira_rotula	mutualExclusion	3	dist_kullbackleibler|dist_bray|sim_mutInfo	18.354932653517363|0.9795202011355721|0.43078839759480436	0
ASV 406	ASV 386	Filosa-Thecofilosea	Syndiniales	Ventrifissuridae_X_sp.	Dino-Group-II-Clade-1_X_sp.	copresence	5	sim_mutInfo|dist_bray|dist_kullbackleibler|correl_pearson|correl_spearman	0.4842584250844886|0.35470968072985265|1.6001420117936282|0.6317515628606196|0.7577638688059379	0
ASV 406	ASV 5	Filosa-Thecofilosea	Mamiellophyceae	Ventrifissuridae_X_sp.	Bathycoccus_prasinos	mutualExclusion	3	sim_mutInfo|correl_spearman|correl_pearson	0.390767956555401|-0.6245851350298105|-0.43113747081082465	1.88549e-08
ASV 406	ASV 3	Filosa-Thecofilosea	Syndiniales	Ventrifissuridae_X_sp.	Dino-Group-I-Clade-1_X_sp.	copresence	4	dist_bray|correl_spearman|sim_mutInfo|dist_kullbackleibler	0.39000303811715364|0.7484578637906173|0.5607777314112257|2.084182330287482	0
ASV 406	ASV 12	Filosa-Thecofilosea	Bacillariophyta	Ventrifissuridae_X_sp.	Skeletonema_sp.	copresence	3	dist_kullbackleibler|correl_spearman|sim_mutInfo	2.1511322326665816|0.6581097698575393|0.4332101190947997	0
ASV 406	ASV 13	Filosa-Thecofilosea	Cryptophyceae	Ventrifissuridae_X_sp.	Geminigera_cryophila	mutualExclusion	5	dist_bray|correl_spearman|dist_kullbackleibler|sim_mutInfo|correl_pearson	0.8763568977292364|-0.6096099149626997|13.918864396121318|0.4465527903757236|-0.43025566497595513	9.47225e-16
ASV 406	ASV 361	Filosa-Thecofilosea	Trebouxiophyceae	Ventrifissuridae_X_sp.	Picochlorum_sp.	copresence	5	correl_spearman|dist_bray|correl_pearson|sim_mutInfo|dist_kullbackleibler	0.6925809935742159|0.33525087616464855|0.5882118950599907|0.41378697491476446|2.118318254537372	0
ASV 406	ASV 23	Filosa-Thecofilosea	Cryptophyceae	Ventrifissuridae_X_sp.	Teleaulax_acuta	mutualExclusion	2	correl_pearson|correl_spearman	-0.3853952887668228|-0.524119448170637	1.7504e-06
ASV 406	ASV 24	Filosa-Thecofilosea	Dinophyceae	Ventrifissuridae_X_sp.	Gyrodinium_dominans	mutualExclusion	3	dist_kullbackleibler|correl_spearman|dist_bray	13.2494911605343|-0.627322411291204|0.9274018102779209	8.58914e-12
ASV 406	ASV 34	Filosa-Thecofilosea	Cryptophyceae	Ventrifissuridae_X_sp.	Falcomonas_daucoides	mutualExclusion	3	correl_spearman|correl_pearson|sim_mutInfo	-0.6926280954487541|-0.5314542752839936|0.39394292008540477	2.60251e-08
ASV 406	ASV 54	Filosa-Thecofilosea	Cryptophyceae	Ventrifissuridae_X_sp.	Plagioselmis_prolonga	mutualExclusion	2	correl_pearson|correl_spearman	-0.4547495898635923|-0.5453828733015569	1.58833e-06
ASV 406	ASV 132	Filosa-Thecofilosea	MAST	Ventrifissuridae_X_sp.	MAST-1C_X_sp.	mutualExclusion	4	correl_spearman|dist_kullbackleibler|sim_mutInfo|dist_bray	-0.6550618907493626|16.588517971065414|0.4142283180399544|0.9633894281252187	1.36809e-12
ASV 406	ASV 135	Filosa-Thecofilosea	Dinophyceae	Ventrifissuridae_X_sp.	Alexandrium_hiranoi	mutualExclusion	2	correl_spearman|correl_pearson	-0.5238796351052507|-0.38483928859982713	0.0222927
ASV 406	ASV 27	Filosa-Thecofilosea	Syndiniales	Ventrifissuridae_X_sp.	Dino-Group-III_XX_sp.	copresence	5	sim_mutInfo|correl_pearson|dist_kullbackleibler|correl_spearman|dist_bray	0.4199777978553567|0.6218909335066715|1.6921368760324091|0.731497683890237|0.3517038571469744	0
ASV 406	ASV 50	Filosa-Thecofilosea	Syndiniales	Ventrifissuridae_X_sp.	Dino-Group-II-Clade-1_X_sp.	copresence	5	dist_kullbackleibler|correl_spearman|dist_bray|correl_pearson|sim_mutInfo	2.0070270271947077|0.7402673936051811|0.41454476506728244|0.56147152217188|0.43336873383295993	0
ASV 406	ASV 210	Filosa-Thecofilosea	Bacillariophyta	Ventrifissuridae_X_sp.	Thalassiosira_minuscula	mutualExclusion	5	correl_spearman|dist_bray|correl_pearson|sim_mutInfo|dist_kullbackleibler	-0.6274817798897309|0.9262979014958592|-0.38237162288094356|0.3853741917514162|15.193038175069027	3.8886e-11
ASV 406	ASV 221	Filosa-Thecofilosea	Pedinophyceae	Ventrifissuridae_X_sp.	Marsupiomonas_pelliculata	copresence	5	correl_pearson|sim_mutInfo|dist_kullbackleibler|dist_bray|correl_spearman	0.6128661501346936|0.591855124515078|1.5723538740352594|0.3207764790850969|0.8142188711354533	0
ASV 406	ASV 258	Filosa-Thecofilosea	Bacillariophyta	Ventrifissuridae_X_sp.	Thalassiosira_rotula	mutualExclusion	4	correl_spearman|dist_bray|dist_kullbackleibler|sim_mutInfo	-0.5931443514757101|0.995674425820002|18.068466757470212|0.41519672716301814	0
ASV 406	ASV 281	Filosa-Thecofilosea	Nephroselmidophyceae	Ventrifissuridae_X_sp.	Nephroselmis_pyriformis	copresence	4	correl_spearman|sim_mutInfo|dist_kullbackleibler|dist_bray	0.705372277991509|0.5156081112943687|1.85774535085478|0.373654767382955	0
ASV 406	ASV 289	Filosa-Thecofilosea	Spirotrichea	Ventrifissuridae_X_sp.	Strombidiidae_R_X_sp.	mutualExclusion	5	dist_kullbackleibler|correl_spearman|sim_mutInfo|dist_bray|correl_pearson	16.09102875016447|-0.6202125479215108|0.42204290177426973|0.9456780373842691|-0.3643539634383914	6.51529e-12
ASV 129	ASV 463	Katablepharidaceae	Cryptophyceae	Leucocryptos_marina	Cryptomonadales_X_sp.	mutualExclusion	2	correl_spearman|correl_pearson	-0.4897354035423315|-0.3881279521902913	0.00307603
ASV 129	ASV 109	Katablepharidaceae	Bacillariophyta	Leucocryptos_marina	Thalassiosira_hendeyi	mutualExclusion	3	correl_pearson|correl_spearman|sim_mutInfo	-0.424424129521401|-0.6036637261493006|0.3737920380180171	0.00699395
ASV 129	ASV 1	Katablepharidaceae	Mamiellophyceae	Leucocryptos_marina	Ostreococcus_tauri	mutualExclusion	2	correl_spearman|correl_pearson	-0.5288452510742475|-0.4009547351931007	9.853e-07
ASV 129	ASV 5	Katablepharidaceae	Mamiellophyceae	Leucocryptos_marina	Bathycoccus_prasinos	copresence	2	dist_bray|dist_kullbackleibler	0.3794308024077948|1.5071954869519568	0.0260778
ASV 129	ASV 127	Katablepharidaceae	Bacillariophyta	Leucocryptos_marina	Thalassiosira_hendeyi	mutualExclusion	2	correl_spearman|correl_pearson	-0.5849208717354041|-0.4282125188223077	3.0118e-05
ASV 129	ASV 134	Katablepharidaceae	Bacillariophyta	Leucocryptos_marina	Odontella_mobiliensis	mutualExclusion	3	sim_mutInfo|correl_spearman|correl_pearson	0.3473275156815925|-0.6619513208669995|-0.4165573044967599	2.60931e-07
ASV 129	ASV 138	Katablepharidaceae	Bacillariophyta	Leucocryptos_marina	Navicula_lanceolata	mutualExclusion	2	correl_pearson|correl_spearman	-0.3935368866586212|-0.5069140581564624	6.86366e-05
ASV 129	ASV 43	Katablepharidaceae	Syndiniales	Leucocryptos_marina	Dino-Group-II-Clade-3_X_sp.	mutualExclusion	2	dist_bray|correl_spearman	0.8660354876321444|-0.49616354798624945	0.0387085
ASV 129	ASV 178	Katablepharidaceae	Filosa-Thecofilosea	Leucocryptos_marina	Protaspa-lineage_X_sp.	mutualExclusion	2	correl_pearson|correl_spearman	-0.4214722925493782|-0.5503662197294137	3.55572e-05
ASV 129	ASV 66	Katablepharidaceae	Syndiniales	Leucocryptos_marina	Dino-Group-I-Clade-4_X_sp.	mutualExclusion	3	correl_spearman|dist_kullbackleibler|dist_bray	-0.5831332068076294|15.058939156981518|0.8855403363863763	1.41037e-05
ASV 129	ASV 221	Katablepharidaceae	Pedinophyceae	Leucocryptos_marina	Marsupiomonas_pelliculata	mutualExclusion	2	correl_spearman|correl_pearson	-0.5054146750595733|-0.39870197625274467	0.0018531
ASV 129	ASV 226	Katablepharidaceae	Bacillariophyta	Leucocryptos_marina	Skeletonema_sp.	mutualExclusion	3	correl_pearson|correl_spearman|sim_mutInfo	-0.49063265687569685|-0.7338285027490151|0.4538039648707959	6.71452e-11
ASV 129	ASV 21	Katablepharidaceae	Bacillariophyta	Leucocryptos_marina	Thalassiosira_minima	mutualExclusion	2	correl_spearman|correl_pearson	-0.5097020794925032|-0.42161786529372913	1.88031e-08
ASV 129	ASV 34	Katablepharidaceae	Cryptophyceae	Leucocryptos_marina	Falcomonas_daucoides	copresence	3	dist_kullbackleibler|correl_pearson|dist_bray	1.3053395637088496|0.6496340038185145|0.31935406621590257	0.00284222
ASV 129	ASV 46	Katablepharidaceae	Bacillariophyta	Leucocryptos_marina	Thalassiosira_sp.	mutualExclusion	4	dist_bray|correl_pearson|correl_spearman|sim_mutInfo	0.8629067161374715|-0.3392890420340774|-0.5954285518541302|0.4073906475544242	3.19765e-07
ASV 129	ASV 54	Katablepharidaceae	Cryptophyceae	Leucocryptos_marina	Plagioselmis_prolonga	copresence	2	dist_kullbackleibler|dist_bray	1.3489789238914476|0.3467013327199947	0.0145581
ASV 129	ASV 72	Katablepharidaceae	Cryptophyceae	Leucocryptos_marina	Teleaulax_sp.	mutualExclusion	2	correl_spearman|correl_pearson	-0.5497297846485371|-0.4380371219208021	4.54266e-07
ASV 129	ASV 80	Katablepharidaceae	Bacillariophyta	Leucocryptos_marina	Thalassiosira_concaviuscula	mutualExclusion	2	correl_pearson|correl_spearman	-0.4537922648701805|-0.5682257810239176	3.3516e-07
ASV 129	ASV 378	Katablepharidaceae	Bacillariophyta	Leucocryptos_marina	Thalassiosira_tenera	mutualExclusion	2	correl_pearson|correl_spearman	-0.37521964118624723|-0.5318335832953394	0.000690211
ASV 169	ASV 235	Katablepharidaceae	Bacillariophyta	Katablepharis_japonica	Rhizosolenia_similoides	copresence	3	dist_kullbackleibler|correl_pearson|dist_bray	1.6216526261278092|0.46207890119219314|0.41738441222014366	0.0116522
ASV 275	ASV 258	Mamiellophyceae	Bacillariophyta	Micromonas_commoda	Thalassiosira_rotula	mutualExclusion	4	sim_mutInfo|correl_pearson|dist_kullbackleibler|dist_bray	0.40020036288314076|-0.3503239364672798|16.545203422623086|0.9697022362264327	0
ASV 275	ASV 40	Mamiellophyceae	Mamiellophyceae	Micromonas_commoda	Ostreococcus_clade_B	copresence	2	sim_mutInfo|dist_kullbackleibler	0.38929354070287703|1.4799584720700922	9.64768e-12
ASV 275	ASV 64	Mamiellophyceae	Bacillariophyta	Micromonas_commoda	Guinardia_delicatula	copresence	4	sim_mutInfo|dist_kullbackleibler|correl_spearman|dist_bray	0.41744687969092986|1.8857626746736924|0.7420172953865041|0.4080301283095623	0
ASV 275	ASV 72	Mamiellophyceae	Cryptophyceae	Micromonas_commoda	Teleaulax_sp.	copresence	4	sim_mutInfo|correl_spearman|dist_kullbackleibler|dist_bray	0.3686486128589297|0.6825373521023613|1.1095929719928035|0.35249184707580583	1.08545e-09
ASV 275	ASV 1	Mamiellophyceae	Mamiellophyceae	Micromonas_commoda	Ostreococcus_tauri	copresence	3	dist_bray|dist_kullbackleibler|sim_mutInfo	0.4024070375293217|1.3489847400985866|0.4556498881255333	1.67027e-08
ASV 275	ASV 125	Mamiellophyceae	Bacillariophyta	Micromonas_commoda	Thalassiosira_sp.	copresence	5	correl_pearson|dist_kullbackleibler|correl_spearman|dist_bray|sim_mutInfo	0.6334251294976398|1.6334107079388596|0.6961273326556447|0.3614415057551208|0.3773624396562947	0
ASV 40	ASV 258	Mamiellophyceae	Bacillariophyta	Ostreococcus_clade_B	Thalassiosira_rotula	mutualExclusion	3	dist_bray|sim_mutInfo|dist_kullbackleibler	0.9698766262789008|0.4961608141024372|18.160647644563795	5.49842e-11
ASV 5	ASV 159	Mamiellophyceae	Dinophyceae	Bathycoccus_prasinos	Gymnodinium_sp.	copresence	2	dist_kullbackleibler|dist_bray	1.6331025894626001|0.3348193913276163	0.000106515
ASV 5	ASV 12	Mamiellophyceae	Bacillariophyta	Bathycoccus_prasinos	Skeletonema_sp.	mutualExclusion	2	correl_pearson|correl_spearman	-0.34808279170393214|-0.6351766996882686	1.75741e-09
ASV 5	ASV 20	Mamiellophyceae	Dinophyceae	Bathycoccus_prasinos	Akashiwo_sanguinea	mutualExclusion	2	correl_spearman|sim_mutInfo	-0.6335034016842047|0.3971971412706461	0.00015459
ASV 5	ASV 21	Mamiellophyceae	Bacillariophyta	Bathycoccus_prasinos	Thalassiosira_minima	mutualExclusion	2	correl_pearson|correl_spearman	-0.4418142814947415|-0.5244299302618354	2.84975e-10
ASV 5	ASV 32	Mamiellophyceae	Dinophyceae	Bathycoccus_prasinos	Gyrodinium_sp.	mutualExclusion	3	correl_spearman|sim_mutInfo|correl_pearson	-0.8011100016336494|0.509676233460457|-0.45378970640700755	0
ASV 5	ASV 34	Mamiellophyceae	Cryptophyceae	Bathycoccus_prasinos	Falcomonas_daucoides	copresence	4	dist_bray|sim_mutInfo|correl_pearson|dist_kullbackleibler	0.2123794197992147|0.44766354633395355|0.711906124947214|0.2854384756877895	2.06396e-08
ASV 5	ASV 63	Mamiellophyceae	Dinophyceae	Bathycoccus_prasinos	Gyrodinium_dominans	mutualExclusion	3	correl_spearman|correl_pearson|sim_mutInfo	-0.8185025114498881|-0.581929000881161|0.5135476723843269	0
ASV 5	ASV 71	Mamiellophyceae	Spirotrichea	Bathycoccus_prasinos	Choreotrichida_XX_sp.	mutualExclusion	2	correl_spearman|sim_mutInfo	-0.7455455377833475|0.39978780308836903	5.01323e-08
ASV 5	ASV 73	Mamiellophyceae	Bacillariophyta	Bathycoccus_prasinos	Chaetoceros_sp.	copresence	3	dist_bray|dist_kullbackleibler|correl_pearson	0.39966542857966414|1.3969827969148945|0.7095966406171602	0.0196171
ASV 5	ASV 75	Mamiellophyceae	Spirotrichea	Bathycoccus_prasinos	Strombidiidae_H_X_sp.	mutualExclusion	3	correl_spearman|sim_mutInfo|correl_pearson	-0.7540302374113832|0.4128508340549377|-0.41817049499751996	0
ASV 5	ASV 3	Mamiellophyceae	Syndiniales	Bathycoccus_prasinos	Dino-Group-I-Clade-1_X_sp.	mutualExclusion	3	sim_mutInfo|correl_pearson|correl_spearman	0.6408188613919918|-0.4941448050067479|-0.8287615907232264	0
ASV 5	ASV 571	Mamiellophyceae	Bacillariophyta	Bathycoccus_prasinos	Delphineis_sp.	mutualExclusion	2	correl_spearman|correl_pearson	-0.5454082776400645|-0.45903756367633886	3.25082e-07
ASV 5	ASV 221	Mamiellophyceae	Pedinophyceae	Bathycoccus_prasinos	Marsupiomonas_pelliculata	mutualExclusion	3	sim_mutInfo|correl_spearman|correl_pearson	0.3902681363711551|-0.7333195336929293|-0.47331085793604477	4.78181e-16
ASV 5	ASV 287	Mamiellophyceae	Dinophyceae	Bathycoccus_prasinos	Gymnodinium_sp.	mutualExclusion	3	correl_pearson|sim_mutInfo|correl_spearman	-0.47843666522945916|0.38175652311135444|-0.6368060437901975	2.27883e-10
ASV 5	ASV 333	Mamiellophyceae	Syndiniales	Bathycoccus_prasinos	Dino-Group-II-Clade-17_X_sp.	mutualExclusion	2	correl_pearson|correl_spearman	-0.37023882150890153|-0.5383963193299689	3.13426e-06
ASV 5	ASV 386	Mamiellophyceae	Syndiniales	Bathycoccus_prasinos	Dino-Group-II-Clade-1_X_sp.	mutualExclusion	3	correl_pearson|correl_spearman|sim_mutInfo	-0.4145607015860572|-0.6495376155361603|0.5221955012328721	2.82797e-09
ASV 5	ASV 27	Mamiellophyceae	Syndiniales	Bathycoccus_prasinos	Dino-Group-III_XX_sp.	mutualExclusion	3	correl_spearman|sim_mutInfo|correl_pearson	-0.7993127718491763|0.422335068080983|-0.6052816459228194	0
ASV 5	ASV 50	Mamiellophyceae	Syndiniales	Bathycoccus_prasinos	Dino-Group-II-Clade-1_X_sp.	mutualExclusion	3	correl_pearson|correl_spearman|sim_mutInfo	-0.39486208760620795|-0.803437876071518|0.49937975407827606	0
ASV 5	ASV 335	Mamiellophyceae	Bacillariophyta	Bathycoccus_prasinos	Raphid-pennate_X_sp.	mutualExclusion	2	correl_pearson|correl_spearman	-0.4132335874372215|-0.4950244269547355	1.85567e-08
ASV 5	ASV 361	Mamiellophyceae	Trebouxiophyceae	Bathycoccus_prasinos	Picochlorum_sp.	mutualExclusion	3	correl_pearson|correl_spearman|sim_mutInfo	-0.5884596140066861|-0.8067470777514932|0.5634999677066719	0
ASV 5	ASV 378	Mamiellophyceae	Bacillariophyta	Bathycoccus_prasinos	Thalassiosira_tenera	mutualExclusion	3	correl_spearman|correl_pearson|sim_mutInfo	-0.6101534433789815|-0.368296916021646|0.3498667820884749	1.72815e-07
ASV 5	ASV 388	Mamiellophyceae	Bacillariophyta	Bathycoccus_prasinos	Leptocylindrus_minimus	mutualExclusion	2	correl_pearson|correl_spearman	-0.409397184183651|-0.6413523266460592	5.43943e-08
ASV 5	ASV 100	Mamiellophyceae	Syndiniales	Bathycoccus_prasinos	Dino-Group-II-Clade-44_X_sp.	mutualExclusion	3	correl_pearson|sim_mutInfo|correl_spearman	-0.3597431474400653|0.6595092179332385|-0.7478650381760686	9.47225e-16
ASV 5	ASV 167	Mamiellophyceae	Syndiniales	Bathycoccus_prasinos	Dino-Group-II-Clade-14_X_sp.	mutualExclusion	3	sim_mutInfo|correl_spearman|correl_pearson	0.5567867234246|-0.8279831817916393|-0.43903576220147866	0
ASV 5	ASV 401	Mamiellophyceae	Chlorophyceae	Bathycoccus_prasinos	Tetracystis_aplanospora	mutualExclusion	3	sim_mutInfo|correl_pearson|correl_spearman	0.4414081095208915|-0.5225756551459863|-0.6922867227764147	2.23072e-13
ASV 5	ASV 412	Mamiellophyceae	MAST	Bathycoccus_prasinos	MAST-12A_X_sp.	mutualExclusion	2	correl_spearman|correl_pearson	-0.6727711201391752|-0.5191090262039596	4.07885e-11
ASV 5	ASV 463	Mamiellophyceae	Cryptophyceae	Bathycoccus_prasinos	Cryptomonadales_X_sp.	mutualExclusion	2	correl_spearman|correl_pearson	-0.6256442297770742|-0.420976560815235	8.7324e-09
ASV 5	ASV 114	Mamiellophyceae	Bacillariophyta	Bathycoccus_prasinos	Skeletonema_pseudocostatum	mutualExclusion	3	correl_spearman|sim_mutInfo|correl_pearson	-0.794873323804444|0.43997880862201555|-0.43617229605598773	0
ASV 5	ASV 130	Mamiellophyceae	Bacillariophyta	Bathycoccus_prasinos	Surirella_sp.	mutualExclusion	2	correl_pearson|correl_spearman	-0.45367930472624246|-0.6681062465333057	2.69768e-12
ASV 5	ASV 134	Mamiellophyceae	Bacillariophyta	Bathycoccus_prasinos	Odontella_mobiliensis	mutualExclusion	2	correl_spearman|correl_pearson	-0.5910004383169151|-0.3893513423454591	8.68527e-09
ASV 1	ASV 40	Mamiellophyceae	Mamiellophyceae	Ostreococcus_tauri	Ostreococcus_clade_B	copresence	5	sim_mutInfo|dist_kullbackleibler|dist_bray|correl_pearson|correl_spearman	0.4718614232790723|0.8607229073254415|0.3616087626000082|0.6898399021732075|0.6323111218193844	0
ASV 1	ASV 72	Mamiellophyceae	Cryptophyceae	Ostreococcus_tauri	Teleaulax_sp.	copresence	3	sim_mutInfo|dist_bray|dist_kullbackleibler	0.38916912282026894|0.41781366018534305|1.3729081672095007	6.40559e-06
ASV 1	ASV 73	Mamiellophyceae	Bacillariophyta	Ostreococcus_tauri	Chaetoceros_sp.	mutualExclusion	2	correl_pearson|correl_spearman	-0.3761063501008081|-0.6103266700167506	5.35974e-08
ASV 1	ASV 135	Mamiellophyceae	Dinophyceae	Ostreococcus_tauri	Alexandrium_hiranoi	mutualExclusion	2	correl_pearson|correl_spearman	-0.46676997248139|-0.5830729010438607	9.48273e-09
ASV 1	ASV 258	Mamiellophyceae	Bacillariophyta	Ostreococcus_tauri	Thalassiosira_rotula	mutualExclusion	5	sim_mutInfo|dist_kullbackleibler|dist_bray|correl_spearman|correl_pearson	0.4944614878190281|19.103271188067964|0.9721566373148112|-0.6548578990049922|-0.3843274415631911	0
ASV 1	ASV 27	Mamiellophyceae	Syndiniales	Ostreococcus_tauri	Dino-Group-III_XX_sp.	copresence	3	dist_bray|sim_mutInfo|dist_kullbackleibler	0.3523211369814683|0.5328822571101646|1.7501968404401116	2.08326e-13
ASV 1	ASV 289	Mamiellophyceae	Spirotrichea	Ostreococcus_tauri	Strombidiidae_R_X_sp.	mutualExclusion	4	sim_mutInfo|dist_kullbackleibler|correl_pearson|correl_spearman	0.38615975094880417|14.479090397478572|-0.36830866884169694|-0.4922068036804602	1.05529e-12
ASV 177	ASV 21	MAST	Bacillariophyta	MAST-12A_X_sp.	Thalassiosira_minima	copresence	2	dist_kullbackleibler|dist_bray	1.3257704326236965|0.3658671589683281	0.00594021
ASV 331	ASV 258	MAST	Bacillariophyta	MAST-4E_X_sp.	Thalassiosira_rotula	mutualExclusion	2	dist_kullbackleibler|dist_bray	16.618468298463245|0.9634014161003728	4.0317e-08
ASV 123	ASV 388	MAST	Bacillariophyta	MAST-6_XX_sp.	Leptocylindrus_minimus	mutualExclusion	5	dist_bray|correl_spearman|dist_kullbackleibler|correl_pearson|sim_mutInfo	0.8707441389848822|-0.5080097250018147|16.211151024783533|-0.4189715804192532|0.39004695684802915	7.30976e-13
ASV 123	ASV 71	MAST	Spirotrichea	MAST-6_XX_sp.	Choreotrichida_XX_sp.	mutualExclusion	2	dist_bray|dist_kullbackleibler	0.8795688019796263|14.396345797716362	0.00174086
ASV 491	ASV 20	MAST	Dinophyceae	MAST-6_XX_sp.	Akashiwo_sanguinea	mutualExclusion	2	dist_bray|dist_kullbackleibler	0.8623730069162111|14.898090310187746	0.00526741
ASV 491	ASV 93	MAST	MAST	MAST-6_XX_sp.	MAST-6_XX_sp.	copresence	2	dist_bray|correl_pearson	0.3251039297599422|0.8555276926615127	0.00737889
ASV 412	ASV 258	MAST	Bacillariophyta	MAST-12A_X_sp.	Thalassiosira_rotula	mutualExclusion	4	correl_pearson|correl_spearman|dist_bray|dist_kullbackleibler	-0.3305403925159895|-0.4981630868647291|0.9917652733312617|17.618816278785722	0
ASV 412	ASV 289	MAST	Spirotrichea	MAST-12A_X_sp.	Strombidiidae_R_X_sp.	mutualExclusion	4	correl_pearson|dist_kullbackleibler|dist_bray|correl_spearman	-0.40390883297476|14.991839148922143|0.9104050901628945|-0.5367400755711195	1.07227e-08
ASV 412	ASV 27	MAST	Syndiniales	MAST-12A_X_sp.	Dino-Group-III_XX_sp.	copresence	5	correl_pearson|dist_kullbackleibler|sim_mutInfo|dist_bray|correl_spearman	0.5932380452123025|1.341739748035308|0.5831802704863751|0.31716955902080357|0.7314144407100691	0
ASV 412	ASV 388	MAST	Bacillariophyta	MAST-12A_X_sp.	Leptocylindrus_minimus	copresence	4	correl_pearson|sim_mutInfo|dist_bray|correl_spearman	0.5590947571306105|0.42741778610733094|0.41017638687317026|0.6290487315417214	0.0110049
ASV 353	ASV 1	MAST	Mamiellophyceae	MAST-12D_X_sp.	Ostreococcus_tauri	copresence	2	dist_kullbackleibler|sim_mutInfo	2.164484813194056|0.3611862132415955	1.06257e-07
ASV 353	ASV 159	MAST	Dinophyceae	MAST-12D_X_sp.	Gymnodinium_sp.	mutualExclusion	3	correl_spearman|correl_pearson|sim_mutInfo	-0.5570156748474856|-0.39024900858124817|0.3874803180892701	0.000811706
ASV 353	ASV 258	MAST	Bacillariophyta	MAST-12D_X_sp.	Thalassiosira_rotula	mutualExclusion	4	correl_spearman|sim_mutInfo|dist_bray|dist_kullbackleibler	-0.6776654141331439|0.3519755804877458|0.9861865907644124|18.63208025569733	0
ASV 353	ASV 289	MAST	Spirotrichea	MAST-12D_X_sp.	Strombidiidae_R_X_sp.	mutualExclusion	4	correl_pearson|dist_bray|dist_kullbackleibler|correl_spearman	-0.3408283232037161|0.8662888241026739|14.524635929393538|-0.5481222471839331	1.83879e-07
ASV 132	ASV 20	MAST	Dinophyceae	MAST-1C_X_sp.	Akashiwo_sanguinea	mutualExclusion	4	dist_bray|correl_spearman|dist_kullbackleibler|sim_mutInfo	0.9389467802760147|-0.618446935615543|17.03057627392587|0.3875670611067399	6.86738e-12
ASV 132	ASV 178	MAST	Filosa-Thecofilosea	MAST-1C_X_sp.	Protaspa-lineage_X_sp.	mutualExclusion	2	dist_kullbackleibler|dist_bray	14.315748296924971|0.8849898669654166	0.00993407
ASV 132	ASV 32	MAST	Dinophyceae	MAST-1C_X_sp.	Gyrodinium_sp.	mutualExclusion	4	sim_mutInfo|correl_spearman|dist_kullbackleibler|dist_bray	0.4504464793451901|-0.6668635289486542|19.575108021713678|0.9291265362181249	0
ASV 132	ASV 63	MAST	Dinophyceae	MAST-1C_X_sp.	Gyrodinium_dominans	mutualExclusion	5	dist_bray|correl_spearman|correl_pearson|dist_kullbackleibler|sim_mutInfo	0.8982212721090304|-0.7098980656861726|-0.3532068387569665|17.647879990519098|0.4663991576958568	0
ASV 132	ASV 64	MAST	Bacillariophyta	MAST-1C_X_sp.	Guinardia_delicatula	mutualExclusion	3	dist_kullbackleibler|dist_bray|sim_mutInfo	15.256944834068987|0.894105152023948|0.37536702386712184	0.00030787
ASV 132	ASV 71	MAST	Spirotrichea	MAST-1C_X_sp.	Choreotrichida_XX_sp.	mutualExclusion	4	dist_bray|sim_mutInfo|correl_spearman|dist_kullbackleibler	0.9545077741189052|0.4873478521255312|-0.7215396333976706|18.624109998478723	1.87357e-15
ASV 132	ASV 74	MAST	Bacillariophyta	MAST-1C_X_sp.	Chaetoceros_sp.	mutualExclusion	4	dist_kullbackleibler|dist_bray|sim_mutInfo|correl_spearman	15.129434051883377|0.9355262817150689|0.5016130734270665|-0.6260382964045208	7.2885e-11
ASV 132	ASV 75	MAST	Spirotrichea	MAST-1C_X_sp.	Strombidiidae_H_X_sp.	mutualExclusion	4	sim_mutInfo|dist_bray|dist_kullbackleibler|correl_spearman	0.5316384091125461|0.9341436927561914|20.56801806068045|-0.7515416900730507	0
ASV 132	ASV 100	MAST	Syndiniales	MAST-1C_X_sp.	Dino-Group-II-Clade-44_X_sp.	mutualExclusion	4	dist_kullbackleibler|sim_mutInfo|correl_spearman|dist_bray	17.471251247960783|0.5185191669155964|-0.6707938966018493|0.9691665121102866	8.24887e-12
ASV 132	ASV 94	MAST	Bacillariophyta	MAST-1C_X_sp.	Skeletonema_sp.	mutualExclusion	2	dist_bray|dist_kullbackleibler	0.8566937365260159|13.032460777757324	0.00446518
ASV 132	ASV 167	MAST	Syndiniales	MAST-1C_X_sp.	Dino-Group-II-Clade-14_X_sp.	mutualExclusion	4	dist_bray|dist_kullbackleibler|correl_spearman|sim_mutInfo	0.9487414005687167|16.886161332406882|-0.580417994013586|0.4136858044851146	8.46124e-09
ASV 132	ASV 566	MAST	Bacillariophyta	MAST-1C_X_sp.	Psammodictyon_sp.	mutualExclusion	2	dist_kullbackleibler|dist_bray	14.149393335214315|0.9022170386416922	0.00319284
ASV 132	ASV 571	MAST	Bacillariophyta	MAST-1C_X_sp.	Delphineis_sp.	mutualExclusion	2	dist_bray|dist_kullbackleibler	0.9238715557707846|14.919402068886088	2.88316e-05
ASV 132	ASV 221	MAST	Pedinophyceae	MAST-1C_X_sp.	Marsupiomonas_pelliculata	mutualExclusion	4	dist_kullbackleibler|correl_spearman|sim_mutInfo|dist_bray	18.337778371860143|-0.6845390005878875|0.4165049455162535|0.9480847753751385	0
ASV 132	ASV 232	MAST	Bacillariophyta	MAST-1C_X_sp.	Ditylum_sp.	mutualExclusion	2	dist_bray|dist_kullbackleibler	0.8668742942656322|15.100971763555439	5.47035e-05
ASV 132	ASV 258	MAST	Bacillariophyta	MAST-1C_X_sp.	Thalassiosira_rotula	copresence	4	correl_spearman|dist_kullbackleibler|correl_pearson|dist_bray	0.6781331391080963|1.794293588216827|0.6377957590937744|0.4141762349605057	0
ASV 132	ASV 287	MAST	Dinophyceae	MAST-1C_X_sp.	Gymnodinium_sp.	mutualExclusion	4	correl_spearman|sim_mutInfo|dist_kullbackleibler|dist_bray	-0.6282869587124825|0.3669514315377409|17.245864757018897|0.9287526707339104	6.26638e-13
ASV 132	ASV 295	MAST	Pyramimonadales	MAST-1C_X_sp.	Pyramimonadales_XXX_sp.	mutualExclusion	4	dist_bray|sim_mutInfo|correl_spearman|dist_kullbackleibler	0.9168460464335109|0.37852704308523544|-0.5374700369118979|15.477663638909974	2.15754e-07
ASV 132	ASV 300	MAST	Bacillariophyta	MAST-1C_X_sp.	Raphid-pennate_X_sp.	mutualExclusion	2	dist_bray|dist_kullbackleibler	0.8798185280197495|13.242951348496314	0.024614
ASV 132	ASV 27	MAST	Syndiniales	MAST-1C_X_sp.	Dino-Group-III_XX_sp.	mutualExclusion	5	correl_pearson|dist_kullbackleibler|sim_mutInfo|dist_bray|correl_spearman	-0.37166560449864733|18.50840445481721|0.479268388194904|0.923627422205289|-0.68399187592319	0
ASV 132	ASV 1	MAST	Mamiellophyceae	MAST-1C_X_sp.	Ostreococcus_tauri	mutualExclusion	4	sim_mutInfo|dist_kullbackleibler|correl_spearman|dist_bray	0.4037451924577451|16.34993049088477|-0.5951576586847526|0.8649209035181643	4.34837e-14
ASV 132	ASV 50	MAST	Syndiniales	MAST-1C_X_sp.	Dino-Group-II-Clade-1_X_sp.	mutualExclusion	4	dist_kullbackleibler|sim_mutInfo|dist_bray|correl_spearman	19.34100085564951|0.3664398438066261|0.9366938867406426|-0.6237631783814257	0
ASV 132	ASV 3	MAST	Syndiniales	MAST-1C_X_sp.	Dino-Group-I-Clade-1_X_sp.	mutualExclusion	4	correl_spearman|sim_mutInfo|dist_bray|dist_kullbackleibler	-0.784317910388173|0.582976664058926|0.9555874827289069|22.32348827020565	0
ASV 132	ASV 331	MAST	MAST	MAST-1C_X_sp.	MAST-4E_X_sp.	mutualExclusion	2	dist_bray|dist_kullbackleibler	0.9018801895884803|15.696572722366959	3.21221e-06
ASV 132	ASV 353	MAST	MAST	MAST-1C_X_sp.	MAST-12D_X_sp.	mutualExclusion	3	dist_bray|correl_spearman|dist_kullbackleibler	0.9198108249830759|-0.5218815907506035|15.41938466628293	1.34836e-07
ASV 132	ASV 361	MAST	Trebouxiophyceae	MAST-1C_X_sp.	Picochlorum_sp.	mutualExclusion	5	dist_bray|dist_kullbackleibler|sim_mutInfo|correl_pearson|correl_spearman	0.9365324463173874|16.42058572635385|0.4207984946375891|-0.33434758664479014|-0.6268386036997899	1.71261e-12
ASV 132	ASV 378	MAST	Bacillariophyta	MAST-1C_X_sp.	Thalassiosira_tenera	mutualExclusion	2	dist_kullbackleibler|dist_bray	16.194188271846468|0.9305433829531241	0.00024515
ASV 132	ASV 388	MAST	Bacillariophyta	MAST-1C_X_sp.	Leptocylindrus_minimus	mutualExclusion	4	sim_mutInfo|dist_bray|dist_kullbackleibler|correl_spearman	0.46254059112157275|0.953935431672687|19.33257393554411|-0.7153333101850671	0
ASV 132	ASV 333	MAST	Syndiniales	MAST-1C_X_sp.	Dino-Group-II-Clade-17_X_sp.	mutualExclusion	2	dist_bray|dist_kullbackleibler	0.9321570892587558|15.68464144745967	0.000473522
ASV 132	ASV 386	MAST	Syndiniales	MAST-1C_X_sp.	Dino-Group-II-Clade-1_X_sp.	mutualExclusion	4	correl_spearman|dist_bray|sim_mutInfo|dist_kullbackleibler	-0.59539054337136|0.9556604673161183|0.41073041842144553|15.820240696813693	1.38184e-09
ASV 132	ASV 401	MAST	Chlorophyceae	MAST-1C_X_sp.	Tetracystis_aplanospora	mutualExclusion	4	dist_bray|sim_mutInfo|dist_kullbackleibler|correl_spearman	0.9297916725084476|0.3569801082313795|16.000359813611524|-0.5770207805506539	1.65976e-09
ASV 132	ASV 412	MAST	MAST	MAST-1C_X_sp.	MAST-12A_X_sp.	mutualExclusion	4	sim_mutInfo|correl_spearman|dist_bray|dist_kullbackleibler	0.38756873407381454|-0.5824373886089085|0.9318796438371963|16.229895847852795	1.21397e-08
ASV 132	ASV 463	MAST	Cryptophyceae	MAST-1C_X_sp.	Cryptomonadales_X_sp.	mutualExclusion	2	dist_bray|dist_kullbackleibler	0.9253081953298106|16.02689582224482	0.000116851
ASV 132	ASV 472	MAST	Dinophyceae	MAST-1C_X_sp.	Gymnodinium_dorsalisulcum	mutualExclusion	2	dist_bray|dist_kullbackleibler	0.9201528953448326|15.354115642570932	0.00330507
ASV 132	ASV 114	MAST	Bacillariophyta	MAST-1C_X_sp.	Skeletonema_pseudocostatum	mutualExclusion	4	dist_kullbackleibler|sim_mutInfo|correl_spearman|dist_bray	19.83753241022161|0.6717566197415992|-0.7903126538650904|0.9179796028690771	0
ASV 132	ASV 122	MAST	Trebouxiophyceae	MAST-1C_X_sp.	Picochlorum_sp.	mutualExclusion	3	correl_pearson|correl_spearman|dist_kullbackleibler	-0.41127957735385545|-0.5168610117065504|13.431118067081476	1.28114e-09
ASV 132	ASV 130	MAST	Bacillariophyta	MAST-1C_X_sp.	Surirella_sp.	mutualExclusion	4	dist_kullbackleibler|correl_spearman|dist_bray|sim_mutInfo	17.273712609126736|-0.6637456413262782|0.8629285286491415|0.404563069036719	3.9803e-14
ASV 132	ASV 131	MAST	Bacillariophyta	MAST-1C_X_sp.	Rhizosolenia_delicatula	copresence	3	dist_bray|correl_pearson|dist_kullbackleibler	0.34186826956110616|0.7942056514930831|1.44388518942698	0
ASV 132	ASV 134	MAST	Bacillariophyta	MAST-1C_X_sp.	Odontella_mobiliensis	mutualExclusion	2	dist_bray|dist_kullbackleibler	0.8824833553984053|15.601922397855622	9.42351e-05
ASV 132	ASV 137	MAST	Spirotrichea	MAST-1C_X_sp.	Pelagostrobilidium_sp.	mutualExclusion	3	dist_kullbackleibler|dist_bray|correl_spearman	16.535743696933658|0.9197404662425229|-0.49406000080166385	3.88731e-07
ASV 281	ASV 386	Nephroselmidophyceae	Syndiniales	Nephroselmis_pyriformis	Dino-Group-II-Clade-1_X_sp.	copresence	5	sim_mutInfo|correl_pearson|dist_bray|dist_kullbackleibler|correl_spearman	0.4038578605186962|0.6106137308972438|0.35243756413041094|2.009579630580945|0.7112979420061974	0
ASV 281	ASV 401	Nephroselmidophyceae	Chlorophyceae	Nephroselmis_pyriformis	Tetracystis_aplanospora	copresence	5	correl_spearman|dist_bray|correl_pearson|sim_mutInfo|dist_kullbackleibler	0.6439522514420823|0.31855692773539535|0.5356317944551418|0.5402308527930586|2.167777563823207	1.50618e-13
ASV 281	ASV 412	Nephroselmidophyceae	MAST	Nephroselmis_pyriformis	MAST-12A_X_sp.	copresence	5	dist_kullbackleibler|sim_mutInfo|dist_bray|correl_pearson|correl_spearman	1.5383140525550407|0.47864834821903957|0.30387536559076345|0.6095005286784931|0.7064768474607004	0
ASV 281	ASV 1	Nephroselmidophyceae	Mamiellophyceae	Nephroselmis_pyriformis	Ostreococcus_tauri	copresence	3	sim_mutInfo|dist_bray|dist_kullbackleibler	0.4248771865900638|0.3109798844924514|1.3904374940447017	0
ASV 281	ASV 5	Nephroselmidophyceae	Mamiellophyceae	Nephroselmis_pyriformis	Bathycoccus_prasinos	mutualExclusion	3	correl_spearman|sim_mutInfo|correl_pearson	-0.6674939606350692|0.4692588124919057|-0.5775661624746377	6.36698e-15
ASV 281	ASV 3	Nephroselmidophyceae	Syndiniales	Nephroselmis_pyriformis	Dino-Group-I-Clade-1_X_sp.	copresence	3	sim_mutInfo|correl_spearman|dist_kullbackleibler	0.5753352869467165|0.7169654690060447|1.660572371662157	0
ASV 281	ASV 114	Nephroselmidophyceae	Bacillariophyta	Nephroselmis_pyriformis	Skeletonema_pseudocostatum	copresence	3	sim_mutInfo|correl_spearman|dist_kullbackleibler	0.4348482831708753|0.6186798284194049|1.8679143586931082	0
ASV 281	ASV 130	Nephroselmidophyceae	Bacillariophyta	Nephroselmis_pyriformis	Surirella_sp.	copresence	5	dist_kullbackleibler|correl_pearson|dist_bray|correl_spearman|sim_mutInfo	1.4943538501593507|0.5258754688545484|0.35420608946878696|0.6533489011524997|0.41421280033595664	0
ASV 281	ASV 132	Nephroselmidophyceae	MAST	Nephroselmis_pyriformis	MAST-1C_X_sp.	mutualExclusion	5	dist_kullbackleibler|correl_pearson|dist_bray|sim_mutInfo|correl_spearman	15.886684630906887|-0.37858430376397845|0.9234898576998238|0.4683779958733969|-0.6649601317182339	1.87357e-15
ASV 281	ASV 12	Nephroselmidophyceae	Bacillariophyta	Nephroselmis_pyriformis	Skeletonema_sp.	copresence	3	correl_spearman|sim_mutInfo|dist_kullbackleibler	0.7112552745114372|0.5368268733446873|1.4004043895037581	0
ASV 281	ASV 13	Nephroselmidophyceae	Cryptophyceae	Nephroselmis_pyriformis	Geminigera_cryophila	mutualExclusion	4	correl_pearson|dist_kullbackleibler|sim_mutInfo|correl_spearman	-0.5972486236873892|14.27701839714931|0.6124640932989394|-0.734862013165975	0
ASV 281	ASV 23	Nephroselmidophyceae	Cryptophyceae	Nephroselmis_pyriformis	Teleaulax_acuta	mutualExclusion	3	sim_mutInfo|correl_spearman|correl_pearson	0.39006696283140396|-0.6683526907183599|-0.5883206051690665	4.78181e-16
ASV 281	ASV 34	Nephroselmidophyceae	Cryptophyceae	Nephroselmis_pyriformis	Falcomonas_daucoides	mutualExclusion	3	sim_mutInfo|correl_pearson|correl_spearman	0.4728828350696528|-0.5557930117393499|-0.6663592101678635	1.44179e-06
ASV 281	ASV 63	Nephroselmidophyceae	Dinophyceae	Nephroselmis_pyriformis	Gyrodinium_dominans	copresence	5	sim_mutInfo|correl_pearson|dist_bray|dist_kullbackleibler|correl_spearman	0.4283081697839872|0.46414121917723317|0.33665369771708054|1.7038201678755027|0.614061620572846	3.59192e-14
ASV 281	ASV 71	Nephroselmidophyceae	Spirotrichea	Nephroselmis_pyriformis	Choreotrichida_XX_sp.	copresence	3	correl_spearman|dist_kullbackleibler|sim_mutInfo	0.7240477707738084|2.1542079331294355|0.6115316301794871	0
ASV 281	ASV 74	Nephroselmidophyceae	Bacillariophyta	Nephroselmis_pyriformis	Chaetoceros_sp.	copresence	4	correl_pearson|dist_kullbackleibler|correl_spearman|sim_mutInfo	0.5359179335608248|1.5590967610435909|0.6754461876385291|0.5180308551070918	0
ASV 281	ASV 167	Nephroselmidophyceae	Syndiniales	Nephroselmis_pyriformis	Dino-Group-II-Clade-14_X_sp.	copresence	4	correl_pearson|dist_bray|sim_mutInfo|correl_spearman	0.5243531267958706|0.40366024563956204|0.49816672575869747|0.658999476176809	0.0356927
ASV 281	ASV 210	Nephroselmidophyceae	Bacillariophyta	Nephroselmis_pyriformis	Thalassiosira_minuscula	mutualExclusion	5	sim_mutInfo|dist_kullbackleibler|correl_spearman|dist_bray|correl_pearson	0.39719742440706307|13.544921405525002|-0.6050731359607779|0.857749228794183|-0.4664882531761533	4.00147e-10
ASV 281	ASV 221	Nephroselmidophyceae	Pedinophyceae	Nephroselmis_pyriformis	Marsupiomonas_pelliculata	copresence	4	dist_bray|sim_mutInfo|correl_pearson|correl_spearman	0.3323284745656724|0.5082488421327849|0.5023059576336263|0.6716104078602895	0.00343723
ASV 281	ASV 27	Nephroselmidophyceae	Syndiniales	Nephroselmis_pyriformis	Dino-Group-III_XX_sp.	copresence	5	dist_kullbackleibler|sim_mutInfo|correl_pearson|correl_spearman|dist_bray	0.5229659736126139|0.7146260208097561|0.69797376468929|0.7991761257063248|0.25418807635395235	0
ASV 281	ASV 258	Nephroselmidophyceae	Bacillariophyta	Nephroselmis_pyriformis	Thalassiosira_rotula	mutualExclusion	5	sim_mutInfo|correl_pearson|dist_kullbackleibler|dist_bray|correl_spearman	0.40600506580163787|-0.3949686603309625|17.96268215705083|0.9923040985566377|-0.6015793338703834	0
ASV 281	ASV 289	Nephroselmidophyceae	Spirotrichea	Nephroselmis_pyriformis	Strombidiidae_R_X_sp.	mutualExclusion	5	dist_bray|correl_spearman|dist_kullbackleibler|correl_pearson|sim_mutInfo	0.8998587049810899|-0.6100696052696364|15.01760185973839|-0.4741133826164017|0.44277022300578395	8.87424e-13
ASV 281	ASV 361	Nephroselmidophyceae	Trebouxiophyceae	Nephroselmis_pyriformis	Picochlorum_sp.	copresence	5	correl_pearson|dist_bray|sim_mutInfo|correl_spearman|dist_kullbackleibler	0.5505416294664457|0.31411839245315953|0.5829453208498174|0.7006646652664604|1.3102983424207197	0
NA	ASV 130	Nitrate	Bacillariophyta	Nitrate	Surirella_sp.	copresence	3	dist_kullbackleibler|dist_bray|correl_pearson	1.76633643518598|0.338380982822993|0.6665250145715116	0.00445679
NA	ASV 250	Nitrate	Acantharea	Nitrate	Acantharea_XXX_sp.	copresence	3	correl_spearman|correl_pearson|dist_bray	0.6524137271184497|0.6074220443932136|0.37661639969088456	0.0127905
ASV 221	ASV 258	Pedinophyceae	Bacillariophyta	Marsupiomonas_pelliculata	Thalassiosira_rotula	mutualExclusion	4	dist_kullbackleibler|dist_bray|sim_mutInfo|correl_spearman	18.665918698692213|0.9952047889692944|0.3795673642597506|-0.563518228679173	0
ASV 221	ASV 289	Pedinophyceae	Spirotrichea	Marsupiomonas_pelliculata	Strombidiidae_R_X_sp.	mutualExclusion	5	dist_kullbackleibler|sim_mutInfo|correl_pearson|dist_bray|correl_spearman	16.85582760006026|0.3797475773155137|-0.38729697896300214|0.9413734731125806|-0.6411654141428255	2.38296e-14
ASV 221	ASV 3	Pedinophyceae	Syndiniales	Marsupiomonas_pelliculata	Dino-Group-I-Clade-1_X_sp.	copresence	5	dist_kullbackleibler|correl_pearson|sim_mutInfo|dist_bray|correl_spearman	1.3982067007843137|0.6612224863852844|0.5713331715732157|0.31260094412450334|0.7974336174921759	0
ASV 221	ASV 386	Pedinophyceae	Syndiniales	Marsupiomonas_pelliculata	Dino-Group-II-Clade-1_X_sp.	copresence	4	dist_bray|sim_mutInfo|correl_spearman|correl_pearson	0.38468025488241364|0.4039977649708657|0.6845642440513114|0.525879598174401	0.00238333
ASV 221	ASV 32	Pedinophyceae	Dinophyceae	Marsupiomonas_pelliculata	Gyrodinium_sp.	copresence	5	correl_spearman|correl_pearson|dist_bray|sim_mutInfo|dist_kullbackleibler	0.7402110159044453|0.4932981492804185|0.38022678451610503|0.44726971251073744|2.029846061516705	0
ASV 221	ASV 54	Pedinophyceae	Cryptophyceae	Marsupiomonas_pelliculata	Plagioselmis_prolonga	mutualExclusion	2	correl_pearson|correl_spearman	-0.5448014490376895|-0.6539064248629531	2.28064e-10
ASV 221	ASV 63	Pedinophyceae	Dinophyceae	Marsupiomonas_pelliculata	Gyrodinium_dominans	copresence	5	sim_mutInfo|dist_bray|correl_pearson|dist_kullbackleibler|correl_spearman	0.4913489898484653|0.3635135612676209|0.5802317358998997|1.8876115313106716|0.7114522877263221	0
ASV 221	ASV 71	Pedinophyceae	Spirotrichea	Marsupiomonas_pelliculata	Choreotrichida_XX_sp.	copresence	3	correl_spearman|dist_kullbackleibler|sim_mutInfo	0.7303417442954545|2.1494047885458754|0.5388257795629658	0
ASV 221	ASV 361	Pedinophyceae	Trebouxiophyceae	Marsupiomonas_pelliculata	Picochlorum_sp.	copresence	5	dist_bray|dist_kullbackleibler|sim_mutInfo|correl_spearman|correl_pearson	0.31449453233208224|1.8138513403083172|0.46376758654248285|0.7410620682645728|0.5466706121670457	0
ASV 221	ASV 114	Pedinophyceae	Bacillariophyta	Marsupiomonas_pelliculata	Skeletonema_pseudocostatum	copresence	3	sim_mutInfo|correl_spearman|dist_kullbackleibler	0.35688955255041455|0.6884006346641637|1.9839646653331582	0
ASV 221	ASV 120	Pedinophyceae	Dinophyceae	Marsupiomonas_pelliculata	Heterocapsa_pygmaea	mutualExclusion	2	correl_pearson|dist_kullbackleibler	-0.332830807008755|13.266311654981111	0.000580496
ASV 221	ASV 130	Pedinophyceae	Bacillariophyta	Marsupiomonas_pelliculata	Surirella_sp.	copresence	4	correl_pearson|correl_spearman|dist_kullbackleibler|sim_mutInfo	0.474042029993199|0.6174649284731658|2.07482006843228|0.3618626765687951	0
ASV 221	ASV 135	Pedinophyceae	Dinophyceae	Marsupiomonas_pelliculata	Alexandrium_hiranoi	mutualExclusion	2	correl_spearman|correl_pearson	-0.5010536194194612|-0.4040587543715233	0.0351071
ASV 221	ASV 159	Pedinophyceae	Dinophyceae	Marsupiomonas_pelliculata	Gymnodinium_sp.	mutualExclusion	2	dist_kullbackleibler|correl_spearman	13.083654676826344|-0.5145416143400079	0.00119545
ASV 221	ASV 27	Pedinophyceae	Syndiniales	Marsupiomonas_pelliculata	Dino-Group-III_XX_sp.	copresence	5	correl_spearman|correl_pearson|dist_kullbackleibler|sim_mutInfo|dist_bray	0.7321336405779911|0.6377266419774039|1.8306645957229575|0.4190406718399182|0.3250376989971048	0
ASV 221	ASV 50	Pedinophyceae	Syndiniales	Marsupiomonas_pelliculata	Dino-Group-II-Clade-1_X_sp.	copresence	5	correl_pearson|sim_mutInfo|dist_kullbackleibler|correl_spearman|dist_bray	0.8018277061432313|0.43367621182790694|1.7720359839906388|0.752376610939554|0.32211438423905314	0
ASV 535	ASV 258	Planomonadida	Bacillariophyta	Planomonadidae_Group-1_X_sp.	Thalassiosira_rotula	mutualExclusion	3	dist_kullbackleibler|dist_bray|correl_pearson	15.477135633344478|0.914313578323599|-0.33172010371177557	1.17385e-08
ASV 535	ASV 122	Planomonadida	Trebouxiophyceae	Planomonadidae_Group-1_X_sp.	Picochlorum_sp.	copresence	2	dist_kullbackleibler|dist_bray	2.185590878261773|0.39657307445914336	0.0405722
ASV 535	ASV 132	Planomonadida	MAST	Planomonadidae_Group-1_X_sp.	MAST-1C_X_sp.	mutualExclusion	4	dist_kullbackleibler|correl_spearman|dist_bray|correl_pearson	13.980505606138939|-0.4900617352839702|0.8778628040329568|-0.3393210724657297	1.02318e-07
ASV 369	ASV 326	Porphyridiophyceae	Bacillariophyta	Porphyridiales_XX_sp.	Thalassiosira_sp.	copresence	4	correl_pearson|dist_kullbackleibler|correl_spearman|dist_bray	0.6041231034422968|1.710345435040716|0.6292663861040821|0.3908593579917049	2.42349e-14
ASV 369	ASV 348	Porphyridiophyceae	Pyramimonadales	Porphyridiales_XX_sp.	Pyramimonas_disomata	copresence	5	correl_pearson|dist_kullbackleibler|sim_mutInfo|correl_spearman|dist_bray	0.5852767955925238|1.531780339536876|0.45869860060181944|0.6579609181509787|0.3315168227961065	1.39415e-09
ASV 369	ASV 353	Porphyridiophyceae	MAST	Porphyridiales_XX_sp.	MAST-12D_X_sp.	copresence	3	dist_kullbackleibler|correl_spearman|sim_mutInfo	2.068134450590918|0.6392521935684152|0.36563386856750535	3.52938e-12
ASV 369	ASV 361	Porphyridiophyceae	Trebouxiophyceae	Porphyridiales_XX_sp.	Picochlorum_sp.	copresence	2	sim_mutInfo|dist_kullbackleibler	0.35604007573975416|2.1360566692389016	1.08545e-09
ASV 369	ASV 12	Porphyridiophyceae	Bacillariophyta	Porphyridiales_XX_sp.	Skeletonema_sp.	copresence	2	dist_kullbackleibler|sim_mutInfo	1.997905005216609|0.5321365170211019	4.80074e-09
ASV 369	ASV 13	Porphyridiophyceae	Cryptophyceae	Porphyridiales_XX_sp.	Geminigera_cryophila	mutualExclusion	4	dist_kullbackleibler|sim_mutInfo|correl_pearson|correl_spearman	13.899542593593313|0.45554626932782316|-0.3772727444270093|-0.7477525409317007	0
ASV 369	ASV 17	Porphyridiophyceae	Cryptophyceae	Porphyridiales_XX_sp.	Hemiselmis_cryptochromatica	mutualExclusion	2	correl_pearson|correl_spearman	-0.35155550176062206|-0.5289230926646182	4.04817e-09
ASV 369	ASV 24	Porphyridiophyceae	Dinophyceae	Porphyridiales_XX_sp.	Gyrodinium_dominans	mutualExclusion	3	correl_spearman|sim_mutInfo|dist_bray	-0.7052623386948285|0.38472224655786125|0.8727849618079725	8.79093e-07
ASV 369	ASV 34	Porphyridiophyceae	Cryptophyceae	Porphyridiales_XX_sp.	Falcomonas_daucoides	mutualExclusion	2	correl_pearson|correl_spearman	-0.4551660724712683|-0.7437378297919958	8.66285e-10
ASV 369	ASV 47	Porphyridiophyceae	Bacillariophyta	Porphyridiales_XX_sp.	Thalassiosira_sp.	mutualExclusion	2	correl_spearman|correl_pearson	-0.6185284263039894|-0.3827408409433288	1.5762e-09
ASV 369	ASV 63	Porphyridiophyceae	Dinophyceae	Porphyridiales_XX_sp.	Gyrodinium_dominans	copresence	4	dist_kullbackleibler|correl_spearman|sim_mutInfo|correl_pearson	1.808512757908782|0.62508209674015|0.4268135245041753|0.45815384031932244	1.149e-11
ASV 369	ASV 69	Porphyridiophyceae	Spirotrichea	Porphyridiales_XX_sp.	Strombidium_sp.	mutualExclusion	3	dist_bray|correl_spearman|dist_kullbackleibler	0.8807307472492698|-0.5931304843365903|15.10282033581277	2.50889e-06
ASV 369	ASV 401	Porphyridiophyceae	Chlorophyceae	Porphyridiales_XX_sp.	Tetracystis_aplanospora	copresence	3	correl_spearman|dist_kullbackleibler|sim_mutInfo	0.6345363194779642|2.1400810463921776|0.36457879290992734	2.5959e-14
ASV 369	ASV 132	Porphyridiophyceae	MAST	Porphyridiales_XX_sp.	MAST-1C_X_sp.	mutualExclusion	3	dist_bray|dist_kullbackleibler|correl_spearman	0.8860145520926355|15.441204957423711|-0.5488403596841627	1.63855e-08
ASV 369	ASV 159	Porphyridiophyceae	Dinophyceae	Porphyridiales_XX_sp.	Gymnodinium_sp.	mutualExclusion	2	correl_spearman|correl_pearson	-0.5066064216967744|-0.3315345221830949	0.00338634
ASV 369	ASV 27	Porphyridiophyceae	Syndiniales	Porphyridiales_XX_sp.	Dino-Group-III_XX_sp.	copresence	2	sim_mutInfo|dist_kullbackleibler	0.43629542222805595|1.6408280843007652	0
ASV 369	ASV 249	Porphyridiophyceae	Dinophyceae	Porphyridiales_XX_sp.	Amphidoma_languida	copresence	3	dist_kullbackleibler|correl_spearman|sim_mutInfo	1.864932459484715|0.7150394318126345|0.3773399546844547	0
ASV 369	ASV 258	Porphyridiophyceae	Bacillariophyta	Porphyridiales_XX_sp.	Thalassiosira_rotula	mutualExclusion	4	dist_bray|sim_mutInfo|correl_spearman|dist_kullbackleibler	0.9798027194205366|0.4119988998479216|-0.6313346354203805|18.30264886826408	0
ASV 369	ASV 281	Porphyridiophyceae	Nephroselmidophyceae	Porphyridiales_XX_sp.	Nephroselmis_pyriformis	copresence	4	correl_spearman|dist_bray|dist_kullbackleibler|sim_mutInfo	0.7120643754292431|0.4102369576282643|1.364287230011641|0.4850936116970579	0
ASV 369	ASV 287	Porphyridiophyceae	Dinophyceae	Porphyridiales_XX_sp.	Gymnodinium_sp.	copresence	2	sim_mutInfo|dist_kullbackleibler	0.384483567735022|2.0873463795078364	1.26758e-12
ASV 369	ASV 1	Porphyridiophyceae	Mamiellophyceae	Porphyridiales_XX_sp.	Ostreococcus_tauri	copresence	2	sim_mutInfo|dist_kullbackleibler	0.4362614454564673|1.715079240715032	8.83748e-10
ASV 369	ASV 5	Porphyridiophyceae	Mamiellophyceae	Porphyridiales_XX_sp.	Bathycoccus_prasinos	mutualExclusion	2	correl_spearman|correl_pearson	-0.6324656944419443|-0.35960648511970916	3.70668e-08
ASV 369	ASV 9	Porphyridiophyceae	Bacillariophyta	Porphyridiales_XX_sp.	Thalassiosira_sp.	copresence	2	sim_mutInfo|dist_kullbackleibler	0.5037253376986057|1.4958572692200423	0
ASV 369	ASV 295	Porphyridiophyceae	Pyramimonadales	Porphyridiales_XX_sp.	Pyramimonadales_XXX_sp.	copresence	3	correl_pearson|dist_kullbackleibler|dist_bray	0.6765467486559414|2.037459952207526|0.36335794272121935	1.23714e-12
ASV 777	ASV 46	Prymnesiophyceae	Bacillariophyta	Chrysochromulina_sp.	Thalassiosira_sp.	mutualExclusion	2	dist_kullbackleibler|dist_bray	15.732795420641157|0.8965052088224614	4.27307e-05
ASV 209	ASV 388	Prymnesiophyceae	Bacillariophyta	Chrysochromulina_sp.	Leptocylindrus_minimus	mutualExclusion	3	correl_pearson|correl_spearman|dist_kullbackleibler	-0.35811381455745306|-0.5296661884143957|12.947667683666113	1.05234e-05
ASV 209	ASV 114	Prymnesiophyceae	Bacillariophyta	Chrysochromulina_sp.	Skeletonema_pseudocostatum	mutualExclusion	2	correl_spearman|correl_pearson	-0.6262804135142639|-0.3951435593869832	0.021946
ASV 209	ASV 3	Prymnesiophyceae	Syndiniales	Chrysochromulina_sp.	Dino-Group-I-Clade-1_X_sp.	mutualExclusion	4	correl_pearson|dist_kullbackleibler|sim_mutInfo|correl_spearman	-0.4396812522209397|14.698432196593888|0.3784315079261802|-0.6076904914710298	4.78181e-16
ASV 209	ASV 131	Prymnesiophyceae	Bacillariophyta	Chrysochromulina_sp.	Rhizosolenia_delicatula	copresence	3	correl_pearson|dist_kullbackleibler|dist_bray	0.8858214447593683|1.5073619539525043|0.36368180979404496	0
ASV 209	ASV 132	Prymnesiophyceae	MAST	Chrysochromulina_sp.	MAST-1C_X_sp.	copresence	4	dist_kullbackleibler|sim_mutInfo|correl_pearson|correl_spearman	1.7674111362706864|0.36667951166718904|0.7315830508357591|0.7187148309815943	0
ASV 209	ASV 159	Prymnesiophyceae	Dinophyceae	Chrysochromulina_sp.	Gymnodinium_sp.	copresence	3	correl_pearson|dist_bray|dist_kullbackleibler	0.5704799681847065|0.3561885275609157|1.8634688270701396	1.14467e-07
ASV 209	ASV 20	Prymnesiophyceae	Dinophyceae	Chrysochromulina_sp.	Akashiwo_sanguinea	mutualExclusion	2	dist_bray|correl_spearman	0.8688989840525909|-0.5066678135492632	0.00513638
ASV 209	ASV 32	Prymnesiophyceae	Dinophyceae	Chrysochromulina_sp.	Gyrodinium_sp.	mutualExclusion	3	dist_kullbackleibler|correl_spearman|correl_pearson	13.152750333897243|-0.5690237759779996|-0.38100905683644126	2.54118e-07
ASV 209	ASV 34	Prymnesiophyceae	Cryptophyceae	Chrysochromulina_sp.	Falcomonas_daucoides	copresence	3	dist_kullbackleibler|correl_pearson|dist_bray	1.5463226842321673|0.6097982690853377|0.3350058326020179	0.0364885
ASV 209	ASV 46	Prymnesiophyceae	Bacillariophyta	Chrysochromulina_sp.	Thalassiosira_sp.	mutualExclusion	4	dist_kullbackleibler|correl_pearson|correl_spearman|dist_bray	16.085170067045343|-0.39176620551996205|-0.6209360359468011|0.8899580019595467	0
ASV 209	ASV 75	Prymnesiophyceae	Spirotrichea	Chrysochromulina_sp.	Strombidiidae_H_X_sp.	mutualExclusion	3	correl_spearman|correl_pearson|dist_kullbackleibler	-0.5459648194306512|-0.35814846346462803|13.258666599811853	5.86169e-11
ASV 209	ASV 299	Prymnesiophyceae	CONThreeP	Chrysochromulina_sp.	Askenasia_sp.	copresence	3	dist_kullbackleibler|correl_pearson|dist_bray	2.1660836076780505|0.6760693362634252|0.3256014663608209	0.00129416
ASV 602	NA	Prymnesiophyceae	Silicate	Chrysochromulina_sp.	Silicate	mutualExclusion	3	correl_pearson|correl_spearman|sim_mutInfo	-0.5503746000436492|-0.6172675514211523|0.3490292818276135	0.0167508
ASV 602	ASV 580	Prymnesiophyceae	Bacillariophyta	Chrysochromulina_sp.	Thalassiosira_sp.	mutualExclusion	4	correl_pearson|dist_kullbackleibler|correl_spearman|dist_bray	-0.35301659075177444|14.924476550796589|-0.5373218105754496|0.902353644879602	1.4248e-09
ASV 602	ASV 221	Prymnesiophyceae	Pedinophyceae	Chrysochromulina_sp.	Marsupiomonas_pelliculata	mutualExclusion	4	correl_spearman|dist_kullbackleibler|dist_bray|correl_pearson	-0.6060313207175608|16.446383243030475|0.9184366662298337|-0.41238018675291815	1.84423e-13
ASV 602	ASV 226	Prymnesiophyceae	Bacillariophyta	Chrysochromulina_sp.	Skeletonema_sp.	mutualExclusion	4	correl_spearman|correl_pearson|dist_bray|dist_kullbackleibler	-0.5376630299276621|-0.35037972656857413|0.8898065060269603|13.909548596715538	6.54255e-07
ASV 602	ASV 249	Prymnesiophyceae	Dinophyceae	Chrysochromulina_sp.	Amphidoma_languida	mutualExclusion	2	dist_bray|dist_kullbackleibler	0.8659461169650859|13.998796367794064	0.000647978
ASV 602	ASV 250	Prymnesiophyceae	Acantharea	Chrysochromulina_sp.	Acantharea_XXX_sp.	mutualExclusion	3	dist_kullbackleibler|dist_bray|correl_spearman	15.183003502723444|0.8743326095223023|-0.5213290778455361	1.07312e-05
ASV 602	ASV 281	Prymnesiophyceae	Nephroselmidophyceae	Chrysochromulina_sp.	Nephroselmis_pyriformis	mutualExclusion	4	correl_spearman|correl_pearson|dist_bray|dist_kullbackleibler	-0.5891938134069633|-0.48423224978472196|0.8683575030438029|14.545605252054742	3.1037e-11
ASV 602	ASV 1	Prymnesiophyceae	Mamiellophyceae	Chrysochromulina_sp.	Ostreococcus_tauri	mutualExclusion	4	sim_mutInfo|correl_spearman|correl_pearson|dist_kullbackleibler	0.35614090796424547|-0.63688697077408|-0.423566469015594|14.151601339293709	2.12449e-14
ASV 602	ASV 9	Prymnesiophyceae	Bacillariophyta	Chrysochromulina_sp.	Thalassiosira_sp.	mutualExclusion	3	dist_kullbackleibler|correl_pearson|correl_spearman	14.31121750142296|-0.3348010627634389|-0.5043293744365965	1.04195e-09
ASV 602	ASV 3	Prymnesiophyceae	Syndiniales	Chrysochromulina_sp.	Dino-Group-I-Clade-1_X_sp.	mutualExclusion	5	correl_pearson|dist_kullbackleibler|correl_spearman|dist_bray|sim_mutInfo	-0.38462933312627484|19.442684850444707|-0.6257462626087252|0.9250921314009745|0.37416212206714716	0
ASV 602	ASV 27	Prymnesiophyceae	Syndiniales	Chrysochromulina_sp.	Dino-Group-III_XX_sp.	mutualExclusion	5	dist_kullbackleibler|correl_pearson|sim_mutInfo|correl_spearman|dist_bray	16.744521678977975|-0.4961146017635296|0.3566141874125499|-0.6432586998292319|0.893557775239954	0
ASV 602	ASV 50	Prymnesiophyceae	Syndiniales	Chrysochromulina_sp.	Dino-Group-II-Clade-1_X_sp.	mutualExclusion	4	correl_spearman|dist_bray|correl_pearson|dist_kullbackleibler	-0.6117047274944775|0.9305699972694527|-0.33508188770518893|18.22565534571336	0
ASV 602	ASV 66	Prymnesiophyceae	Syndiniales	Chrysochromulina_sp.	Dino-Group-I-Clade-4_X_sp.	mutualExclusion	2	dist_kullbackleibler|dist_bray	16.04871229641742|0.8935145322534308	0.000682128
ASV 602	ASV 77	Prymnesiophyceae	Syndiniales	Chrysochromulina_sp.	Dino-Group-II-Clade-12_X_sp.	mutualExclusion	3	dist_bray|dist_kullbackleibler|correl_spearman	0.9326534407047419|18.183869681738525|-0.5609018674722607	1.29833e-13
ASV 602	ASV 338	Prymnesiophyceae	Spirotrichea	Chrysochromulina_sp.	Tintinnidium_sp.	mutualExclusion	4	dist_bray|correl_spearman|dist_kullbackleibler|correl_pearson	0.9288677864588629|-0.5773553719948535|16.11328937430126|-0.3870695318391945	1.73114e-11
ASV 602	ASV 361	Prymnesiophyceae	Trebouxiophyceae	Chrysochromulina_sp.	Picochlorum_sp.	mutualExclusion	5	dist_bray|dist_kullbackleibler|correl_pearson|correl_spearman|sim_mutInfo	0.902467462752039|15.341016995535503|-0.4713162152531249|-0.6159148427703186|0.3596140849285012	7.88572e-14
ASV 602	ASV 378	Prymnesiophyceae	Bacillariophyta	Chrysochromulina_sp.	Thalassiosira_tenera	mutualExclusion	2	dist_kullbackleibler|dist_bray	14.747558666134475|0.9003286988058524	0.00343723
ASV 602	ASV 388	Prymnesiophyceae	Bacillariophyta	Chrysochromulina_sp.	Leptocylindrus_minimus	mutualExclusion	2	dist_kullbackleibler|dist_bray	14.133858907474034|0.8807422709518278	0.0346432
ASV 602	ASV 333	Prymnesiophyceae	Syndiniales	Chrysochromulina_sp.	Dino-Group-II-Clade-17_X_sp.	mutualExclusion	2	dist_bray|dist_kullbackleibler	0.8898904422272116|15.132534701028957	0.000287927
ASV 602	ASV 386	Prymnesiophyceae	Syndiniales	Chrysochromulina_sp.	Dino-Group-II-Clade-1_X_sp.	mutualExclusion	4	dist_kullbackleibler|dist_bray|correl_pearson|correl_spearman	15.415711062212964|0.9252890859254093|-0.362269151255878|-0.5323242489515309	4.58747e-10
ASV 602	ASV 401	Prymnesiophyceae	Chlorophyceae	Chrysochromulina_sp.	Tetracystis_aplanospora	mutualExclusion	3	dist_kullbackleibler|correl_pearson|dist_bray	14.109776886207223|-0.3686049675991382|0.870456795579021	7.34293e-05
ASV 602	ASV 406	Prymnesiophyceae	Filosa-Thecofilosea	Chrysochromulina_sp.	Ventrifissuridae_X_sp.	mutualExclusion	4	dist_kullbackleibler|correl_spearman|correl_pearson|dist_bray	15.282127650809558|-0.5184450791904502|-0.3564141875619449|0.9035272532957519	1.38342e-08
ASV 602	ASV 412	Prymnesiophyceae	MAST	Chrysochromulina_sp.	MAST-12A_X_sp.	mutualExclusion	3	correl_pearson|dist_bray|dist_kullbackleibler	-0.357234670874492|0.8722343447948336|14.197160168382577	7.37228e-06
ASV 602	ASV 463	Prymnesiophyceae	Cryptophyceae	Chrysochromulina_sp.	Cryptomonadales_X_sp.	mutualExclusion	4	dist_kullbackleibler|dist_bray|correl_spearman|correl_pearson	15.121177599308318|0.9050799667480021|-0.4876473533680162|-0.35435140554701466	4.24992e-08
ASV 602	ASV 107	Prymnesiophyceae	Dinophyceae	Chrysochromulina_sp.	Gyrodinium_sp.	mutualExclusion	4	correl_spearman|dist_kullbackleibler|dist_bray|correl_pearson	-0.5574122208816902|16.66980711960687|0.8798763828090669|-0.3729475718411326	3.59344e-11
ASV 602	ASV 109	Prymnesiophyceae	Bacillariophyta	Chrysochromulina_sp.	Thalassiosira_hendeyi	mutualExclusion	3	correl_spearman|dist_kullbackleibler|dist_bray	-0.5223492986113581|15.025575879336342|0.8690323175729086	3.45953e-07
ASV 602	ASV 114	Prymnesiophyceae	Bacillariophyta	Chrysochromulina_sp.	Skeletonema_pseudocostatum	mutualExclusion	2	correl_spearman|dist_kullbackleibler	-0.4932231815593447|14.623897565693873	3.32804e-05
ASV 602	ASV 127	Prymnesiophyceae	Bacillariophyta	Chrysochromulina_sp.	Thalassiosira_hendeyi	mutualExclusion	2	dist_kullbackleibler|dist_bray	15.463379480243704|0.8802280616003997	9.7591e-05
ASV 602	ASV 130	Prymnesiophyceae	Bacillariophyta	Chrysochromulina_sp.	Surirella_sp.	mutualExclusion	3	correl_spearman|dist_kullbackleibler|correl_pearson	-0.5395969309484812|13.385641249037757|-0.37379593333311295	2.24668e-06
ASV 602	ASV 12	Prymnesiophyceae	Bacillariophyta	Chrysochromulina_sp.	Skeletonema_sp.	mutualExclusion	3	correl_spearman|dist_kullbackleibler|dist_bray	-0.5934755580930358|13.721197187584707|0.8686208996056516	2.99446e-09
ASV 602	ASV 134	Prymnesiophyceae	Bacillariophyta	Chrysochromulina_sp.	Odontella_mobiliensis	mutualExclusion	2	dist_kullbackleibler|dist_bray	13.99019041679419|0.8844467304987124	0.00177039
ASV 602	ASV 137	Prymnesiophyceae	Spirotrichea	Chrysochromulina_sp.	Pelagostrobilidium_sp.	mutualExclusion	2	dist_kullbackleibler|dist_bray	15.486293182101178|0.864137832171274	0.000185387
ASV 602	ASV 19	Prymnesiophyceae	Bacillariophyta	Chrysochromulina_sp.	Cyclotella_sp.	mutualExclusion	2	dist_bray|correl_spearman	0.8544428222319949|-0.508651860435325	0.00681098
ASV 602	ASV 28	Prymnesiophyceae	Dinophyceae	Chrysochromulina_sp.	Heterocapsa_sp.	mutualExclusion	2	dist_bray|dist_kullbackleibler	0.8768602732283169|17.056484357467863	2.34377e-05
ASV 602	ASV 149	Prymnesiophyceae	Filosa-Imbricatea	Chrysochromulina_sp.	Novel-clade-2_X_sp.	mutualExclusion	2	dist_kullbackleibler|dist_bray	13.728301697005854|0.8907096021469515	0.00517005
ASV 602	ASV 32	Prymnesiophyceae	Dinophyceae	Chrysochromulina_sp.	Gyrodinium_sp.	mutualExclusion	4	correl_spearman|dist_kullbackleibler|dist_bray|correl_pearson	-0.5971739744439993|17.35753301613848|0.9168436395542551|-0.35725587052604485	3.16314e-11
ASV 602	ASV 151	Prymnesiophyceae	Cryptophyceae	Chrysochromulina_sp.	Hemiselmis_andersenii	mutualExclusion	4	dist_bray|dist_kullbackleibler|correl_spearman|correl_pearson	0.8578514689908673|15.35223652030722|-0.5384517462355014|-0.3961240095227138	2.30467e-11
ASV 602	ASV 154	Prymnesiophyceae	Spirotrichea	Chrysochromulina_sp.	Pelagostrobilidium_sp.	mutualExclusion	3	correl_spearman|dist_bray|dist_kullbackleibler	-0.5912819493363529|0.9672034017854804|18.307861827776936	0
ASV 602	ASV 38	Prymnesiophyceae	Spirotrichea	Chrysochromulina_sp.	Strombidium_M_sp.	mutualExclusion	2	correl_spearman|dist_kullbackleibler	-0.5218494394284217|13.006793315721504	6.24417e-06
ASV 602	ASV 46	Prymnesiophyceae	Bacillariophyta	Chrysochromulina_sp.	Thalassiosira_sp.	mutualExclusion	3	dist_kullbackleibler|dist_bray|correl_spearman	18.636021671343816|0.939475761071508|-0.5572719264079727	4.78181e-16
ASV 602	ASV 48	Prymnesiophyceae	Dinophyceae	Chrysochromulina_sp.	Dinophyceae_XXX_sp.	mutualExclusion	2	dist_kullbackleibler|correl_pearson	13.85915495027039|-0.3467752174127501	1.3637e-06
ASV 602	ASV 178	Prymnesiophyceae	Filosa-Thecofilosea	Chrysochromulina_sp.	Protaspa-lineage_X_sp.	mutualExclusion	2	dist_bray|dist_kullbackleibler	0.8658236712468677|14.19071881568311	0.000645317
ASV 602	ASV 63	Prymnesiophyceae	Dinophyceae	Chrysochromulina_sp.	Gyrodinium_dominans	mutualExclusion	3	correl_spearman|dist_kullbackleibler|correl_pearson	-0.5275081385356865|14.012584948064516|-0.39916414592122623	2.64359e-06
ASV 602	ASV 187	Prymnesiophyceae	Spirotrichea	Chrysochromulina_sp.	Strombidiidae_B_X_sp.	mutualExclusion	2	correl_pearson|dist_kullbackleibler	-0.33640170806577013|14.802220086923642	5.83769e-05
ASV 602	ASV 71	Prymnesiophyceae	Spirotrichea	Chrysochromulina_sp.	Choreotrichida_XX_sp.	mutualExclusion	3	correl_spearman|dist_bray|dist_kullbackleibler	-0.5426803925031551|0.9025727481241275|17.50516672942421	8.88221e-09
ASV 602	ASV 72	Prymnesiophyceae	Cryptophyceae	Chrysochromulina_sp.	Teleaulax_sp.	mutualExclusion	3	correl_spearman|correl_pearson|sim_mutInfo	-0.5220892982195445|-0.3863811256248201|0.36997901588701376	0.000284459
ASV 602	ASV 74	Prymnesiophyceae	Bacillariophyta	Chrysochromulina_sp.	Chaetoceros_sp.	mutualExclusion	3	correl_spearman|dist_bray|dist_kullbackleibler	-0.5183516309386904|0.9006639097666814|14.145234817421711	3.27609e-06
ASV 602	ASV 75	Prymnesiophyceae	Spirotrichea	Chrysochromulina_sp.	Strombidiidae_H_X_sp.	mutualExclusion	3	dist_bray|correl_spearman|dist_kullbackleibler	0.8764274669857992|-0.5330562659343315|16.739622570537342	1.61498e-08
ASV 602	ASV 80	Prymnesiophyceae	Bacillariophyta	Chrysochromulina_sp.	Thalassiosira_concaviuscula	mutualExclusion	3	dist_kullbackleibler|correl_pearson|correl_spearman	13.579026097483588|-0.411354021103608|-0.5213179651139532	5.9876e-09
ASV 602	ASV 100	Prymnesiophyceae	Syndiniales	Chrysochromulina_sp.	Dino-Group-II-Clade-44_X_sp.	mutualExclusion	3	dist_kullbackleibler|dist_bray|correl_spearman	16.259974136980237|0.9101098565937658|-0.5080603191060197	2.5785e-06
ASV 602	ASV 167	Prymnesiophyceae	Syndiniales	Chrysochromulina_sp.	Dino-Group-II-Clade-14_X_sp.	mutualExclusion	4	correl_spearman|correl_pearson|dist_bray|dist_kullbackleibler	-0.590762885198041|-0.3425382344886915|0.9269150610041016|17.00433512325676	1.41185e-15
ASV 448	ASV 122	Prymnesiophyceae	Trebouxiophyceae	Prymnesiophyceae_Clade_B4_X_sp.	Picochlorum_sp.	mutualExclusion	4	dist_kullbackleibler|correl_pearson|correl_spearman|sim_mutInfo	13.438977954045788|-0.38483924736155034|-0.6595711607366679|0.5170418161340922	9.64264e-12
ASV 448	ASV 125	Prymnesiophyceae	Bacillariophyta	Prymnesiophyceae_Clade_B4_X_sp.	Thalassiosira_sp.	mutualExclusion	2	sim_mutInfo|dist_kullbackleibler	0.5334453791046156|13.502489616010589	0.00645453
ASV 448	ASV 127	Prymnesiophyceae	Bacillariophyta	Prymnesiophyceae_Clade_B4_X_sp.	Thalassiosira_hendeyi	mutualExclusion	2	dist_bray|dist_kullbackleibler	0.8908738596326963|16.513305662321606	2.47217e-05
ASV 448	ASV 128	Prymnesiophyceae	Bacillariophyta	Prymnesiophyceae_Clade_B4_X_sp.	Chaetoceros_decipiens	mutualExclusion	3	dist_bray|sim_mutInfo|dist_kullbackleibler	0.8542072692629107|0.45149530830724016|15.609286551159592	5.27527e-07
ASV 448	ASV 130	Prymnesiophyceae	Bacillariophyta	Prymnesiophyceae_Clade_B4_X_sp.	Surirella_sp.	mutualExclusion	3	correl_spearman|dist_bray|dist_kullbackleibler	-0.5948801100647173|0.8570621191774581|15.398416747877084	2.95511e-08
ASV 448	ASV 131	Prymnesiophyceae	Bacillariophyta	Prymnesiophyceae_Clade_B4_X_sp.	Rhizosolenia_delicatula	copresence	3	dist_kullbackleibler|dist_bray|correl_pearson	1.399705823611192|0.3800280075526672|0.7570031894876567	0
ASV 448	ASV 132	Prymnesiophyceae	MAST	Prymnesiophyceae_Clade_B4_X_sp.	MAST-1C_X_sp.	copresence	4	correl_spearman|dist_kullbackleibler|sim_mutInfo|correl_pearson	0.8117646805955461|1.464973303470819|0.556015211784886|0.5414581346807089	0
ASV 448	ASV 137	Prymnesiophyceae	Spirotrichea	Prymnesiophyceae_Clade_B4_X_sp.	Pelagostrobilidium_sp.	mutualExclusion	3	dist_bray|correl_spearman|dist_kullbackleibler	0.9279952825195916|-0.5693067990827829|16.214324244486352	3.36003e-08
ASV 448	ASV 151	Prymnesiophyceae	Cryptophyceae	Prymnesiophyceae_Clade_B4_X_sp.	Hemiselmis_andersenii	mutualExclusion	5	sim_mutInfo|correl_pearson|dist_bray|correl_spearman|dist_kullbackleibler	0.5367596641661612|-0.33463180670983983|0.9411406029013852|-0.7843026361665338|18.284939045341773	0
ASV 448	ASV 154	Prymnesiophyceae	Spirotrichea	Prymnesiophyceae_Clade_B4_X_sp.	Pelagostrobilidium_sp.	mutualExclusion	3	dist_kullbackleibler|dist_bray|correl_spearman	18.95958470168627|0.9658422510533204|-0.624400861331754	6.35062e-12
ASV 448	ASV 187	Prymnesiophyceae	Spirotrichea	Prymnesiophyceae_Clade_B4_X_sp.	Strombidiidae_B_X_sp.	mutualExclusion	2	dist_kullbackleibler|dist_bray	16.029299396745316|0.8844547374323888	2.68357e-06
ASV 448	ASV 100	Prymnesiophyceae	Syndiniales	Prymnesiophyceae_Clade_B4_X_sp.	Dino-Group-II-Clade-44_X_sp.	mutualExclusion	4	correl_spearman|dist_kullbackleibler|dist_bray|sim_mutInfo	-0.7833405292835358|19.380151817856866|0.9817550909902323|0.568973866022882	0
ASV 448	ASV 167	Prymnesiophyceae	Syndiniales	Prymnesiophyceae_Clade_B4_X_sp.	Dino-Group-II-Clade-14_X_sp.	mutualExclusion	4	sim_mutInfo|dist_bray|dist_kullbackleibler|correl_spearman	0.47882406050945603|0.9767171943200801|18.239879846486442|-0.7204363965779081	0
ASV 448	ASV 191	Prymnesiophyceae	Syndiniales	Prymnesiophyceae_Clade_B4_X_sp.	Dino-Group-II-Clade-30_X_sp.	mutualExclusion	3	dist_bray|dist_kullbackleibler|correl_spearman	0.9216784239543816|16.88664170742502|-0.641698788656083	4.08781e-12
ASV 448	ASV 527	Prymnesiophyceae	Pyramimonadales	Prymnesiophyceae_Clade_B4_X_sp.	Pyramimonas_sp.	mutualExclusion	2	dist_bray|dist_kullbackleibler	0.8721007329024782|14.13600778774742	0.00317173
ASV 448	ASV 208	Prymnesiophyceae	Bacillariophyta	Prymnesiophyceae_Clade_B4_X_sp.	Talaroneis_posidoniae	mutualExclusion	3	correl_spearman|dist_kullbackleibler|dist_bray	-0.5001990172838404|19.245035523766116|0.9600146230816582	0
ASV 448	ASV 209	Prymnesiophyceae	Prymnesiophyceae	Prymnesiophyceae_Clade_B4_X_sp.	Chrysochromulina_sp.	copresence	4	correl_pearson|dist_kullbackleibler|correl_spearman|dist_bray	0.7704156822070649|1.8918567811910856|0.7424656899905456|0.37961113157216486	0
ASV 448	ASV 571	Prymnesiophyceae	Bacillariophyta	Prymnesiophyceae_Clade_B4_X_sp.	Delphineis_sp.	mutualExclusion	2	dist_kullbackleibler|dist_bray	13.401690186938636|0.8530203518955883	0.0255825
ASV 448	ASV 210	Prymnesiophyceae	Bacillariophyta	Prymnesiophyceae_Clade_B4_X_sp.	Thalassiosira_minuscula	copresence	2	sim_mutInfo|correl_spearman	0.5894579850864465|0.780847015943488	0.0238251
ASV 448	ASV 580	Prymnesiophyceae	Bacillariophyta	Prymnesiophyceae_Clade_B4_X_sp.	Thalassiosira_sp.	mutualExclusion	3	correl_spearman|dist_bray|dist_kullbackleibler	-0.5372326430725798|0.9029457219445799|15.975946303158747	6.84692e-09
ASV 448	ASV 221	Prymnesiophyceae	Pedinophyceae	Prymnesiophyceae_Clade_B4_X_sp.	Marsupiomonas_pelliculata	mutualExclusion	4	correl_spearman|dist_kullbackleibler|sim_mutInfo|dist_bray	-0.7405355091419564|18.21692713316522|0.4591795379336565|0.9623845620192887	0
ASV 448	ASV 226	Prymnesiophyceae	Bacillariophyta	Prymnesiophyceae_Clade_B4_X_sp.	Skeletonema_sp.	mutualExclusion	2	dist_kullbackleibler|sim_mutInfo	14.279554342329854|0.4066223431196141	0.000396804
ASV 448	NA	Prymnesiophyceae	Temp	Prymnesiophyceae_Clade_B4_X_sp.	Temp	mutualExclusion	3	correl_spearman|correl_pearson|sim_mutInfo	-0.8577023814091265|-0.5005022555371886|0.7266524252213817	6.6459e-07
ASV 448	ASV 249	Prymnesiophyceae	Dinophyceae	Prymnesiophyceae_Clade_B4_X_sp.	Amphidoma_languida	mutualExclusion	4	dist_bray|correl_spearman|dist_kullbackleibler|sim_mutInfo	0.9137864330175962|-0.5733225140016626|15.940497954709343|0.3947323975797037	1.88549e-08
ASV 448	ASV 250	Prymnesiophyceae	Acantharea	Prymnesiophyceae_Clade_B4_X_sp.	Acantharea_XXX_sp.	mutualExclusion	4	dist_kullbackleibler|sim_mutInfo|correl_spearman|dist_bray	18.217248966641108|0.4394323615102018|-0.7213118536527742|0.9321433408236403	0
ASV 448	ASV 258	Prymnesiophyceae	Bacillariophyta	Prymnesiophyceae_Clade_B4_X_sp.	Thalassiosira_rotula	copresence	4	dist_kullbackleibler|correl_pearson|sim_mutInfo|correl_spearman	1.9006253183422057|0.5543679859376633|0.3998118678739764|0.7065103567066341	0
ASV 448	ASV 281	Prymnesiophyceae	Nephroselmidophyceae	Prymnesiophyceae_Clade_B4_X_sp.	Nephroselmis_pyriformis	mutualExclusion	5	sim_mutInfo|dist_kullbackleibler|dist_bray|correl_pearson|correl_spearman	0.4459642782585993|15.664348814152628|0.8992076145512337|-0.34402464268764354|-0.6285349910611777	3.24805e-15
ASV 448	ASV 287	Prymnesiophyceae	Dinophyceae	Prymnesiophyceae_Clade_B4_X_sp.	Gymnodinium_sp.	mutualExclusion	3	dist_bray|dist_kullbackleibler|correl_spearman	0.8925658937262475|16.432553608702985|-0.588534650698855	2.16909e-11
ASV 448	ASV 289	Prymnesiophyceae	Spirotrichea	Prymnesiophyceae_Clade_B4_X_sp.	Strombidiidae_R_X_sp.	copresence	3	sim_mutInfo|correl_spearman|correl_pearson	0.35812414136405213|0.6757269683206732|0.6858330186548645	0.0159851
ASV 448	ASV 1	Prymnesiophyceae	Mamiellophyceae	Prymnesiophyceae_Clade_B4_X_sp.	Ostreococcus_tauri	mutualExclusion	2	correl_spearman|dist_kullbackleibler	-0.501848900187976|16.29113277796214	5.60338e-11
ASV 448	ASV 9	Prymnesiophyceae	Bacillariophyta	Prymnesiophyceae_Clade_B4_X_sp.	Thalassiosira_sp.	mutualExclusion	4	dist_bray|dist_kullbackleibler|correl_spearman|sim_mutInfo	0.8764053739633835|18.08615094748001|-0.6397981226662256|0.4797465684570552	0
ASV 448	ASV 3	Prymnesiophyceae	Syndiniales	Prymnesiophyceae_Clade_B4_X_sp.	Dino-Group-I-Clade-1_X_sp.	mutualExclusion	4	correl_spearman|sim_mutInfo|dist_kullbackleibler|dist_bray	-0.777425869712527|0.5478101683444252|21.749364322711617|0.9698275076277492	0
ASV 448	ASV 27	Prymnesiophyceae	Syndiniales	Prymnesiophyceae_Clade_B4_X_sp.	Dino-Group-III_XX_sp.	mutualExclusion	5	dist_bray|sim_mutInfo|correl_pearson|dist_kullbackleibler|correl_spearman	0.9147695450929855|0.4192564014639544|-0.3453905078683884|17.992016164763115|-0.672524378428359	0
ASV 448	ASV 43	Prymnesiophyceae	Syndiniales	Prymnesiophyceae_Clade_B4_X_sp.	Dino-Group-II-Clade-3_X_sp.	mutualExclusion	4	correl_spearman|sim_mutInfo|dist_kullbackleibler|dist_bray	-0.7535445043135193|0.45669704899740093|21.465114522499437|0.9853078033271433	0
ASV 448	ASV 50	Prymnesiophyceae	Syndiniales	Prymnesiophyceae_Clade_B4_X_sp.	Dino-Group-II-Clade-1_X_sp.	mutualExclusion	4	correl_spearman|dist_bray|sim_mutInfo|dist_kullbackleibler	-0.6637635881028322|0.948360251116704|0.4016100367135813|18.737719467803288	0
ASV 448	ASV 66	Prymnesiophyceae	Syndiniales	Prymnesiophyceae_Clade_B4_X_sp.	Dino-Group-I-Clade-4_X_sp.	mutualExclusion	2	dist_kullbackleibler|dist_bray	17.43538422406468|0.9005866121490398	0.000501585
ASV 448	ASV 77	Prymnesiophyceae	Syndiniales	Prymnesiophyceae_Clade_B4_X_sp.	Dino-Group-II-Clade-12_X_sp.	mutualExclusion	4	dist_bray|dist_kullbackleibler|sim_mutInfo|correl_spearman	0.9714915222146396|19.028797320282685|0.5050865292663338|-0.7250012651829831	0
ASV 448	ASV 328	Prymnesiophyceae	Bacillariophyta	Prymnesiophyceae_Clade_B4_X_sp.	Coscinodiscus_radiatus	copresence	5	correl_spearman|dist_bray|dist_kullbackleibler|sim_mutInfo|correl_pearson	0.7465480031918942|0.41741415778839575|1.9943217799502198|0.3613361185876891|0.46345203431745613	0
ASV 448	ASV 348	Prymnesiophyceae	Pyramimonadales	Prymnesiophyceae_Clade_B4_X_sp.	Pyramimonas_disomata	mutualExclusion	3	sim_mutInfo|correl_spearman|dist_kullbackleibler	0.37947214088929293|-0.6674070954756767|14.797783609578024	7.26452e-11
ASV 448	ASV 353	Prymnesiophyceae	MAST	Prymnesiophyceae_Clade_B4_X_sp.	MAST-12D_X_sp.	mutualExclusion	2	dist_bray|dist_kullbackleibler	0.8627254507900519|14.65832660889941	8.74657e-05
ASV 448	ASV 361	Prymnesiophyceae	Trebouxiophyceae	Prymnesiophyceae_Clade_B4_X_sp.	Picochlorum_sp.	mutualExclusion	5	correl_pearson|dist_bray|dist_kullbackleibler|sim_mutInfo|correl_spearman	-0.34245643011318583|0.9535840451515791|16.9785106229314|0.4895632522642761|-0.7396889811429015	0
ASV 448	ASV 369	Prymnesiophyceae	Porphyridiophyceae	Prymnesiophyceae_Clade_B4_X_sp.	Porphyridiales_XX_sp.	mutualExclusion	3	dist_kullbackleibler|correl_spearman|dist_bray	15.407064897046581|-0.5817768889073346|0.8679551013339655	1.57114e-09
ASV 448	ASV 388	Prymnesiophyceae	Bacillariophyta	Prymnesiophyceae_Clade_B4_X_sp.	Leptocylindrus_minimus	mutualExclusion	4	dist_bray|correl_spearman|dist_kullbackleibler|sim_mutInfo	0.971777481605517|-0.693957640330084|18.373052504371206|0.36796731517547876	0
ASV 448	ASV 646	Prymnesiophyceae	Syndiniales	Prymnesiophyceae_Clade_B4_X_sp.	Dino-Group-II-Clade-12_X_sp.	mutualExclusion	2	dist_bray|dist_kullbackleibler	0.9053532086443286|14.839064435385547	0.000849547
ASV 448	ASV 333	Prymnesiophyceae	Syndiniales	Prymnesiophyceae_Clade_B4_X_sp.	Dino-Group-II-Clade-17_X_sp.	mutualExclusion	2	dist_kullbackleibler|dist_bray	15.378741679175011|0.8919503642505953	0.00126203
ASV 448	ASV 386	Prymnesiophyceae	Syndiniales	Prymnesiophyceae_Clade_B4_X_sp.	Dino-Group-II-Clade-1_X_sp.	mutualExclusion	4	dist_bray|correl_spearman|dist_kullbackleibler|sim_mutInfo	0.9668525494844701|-0.6380196925609144|16.40247587360106|0.37221768520283316	5.41627e-12
ASV 448	ASV 12	Prymnesiophyceae	Bacillariophyta	Prymnesiophyceae_Clade_B4_X_sp.	Skeletonema_sp.	mutualExclusion	4	dist_kullbackleibler|dist_bray|sim_mutInfo|correl_spearman	16.616159305124437|0.8923287509202751|0.6008005700461596|-0.6762813815572745	0
ASV 448	ASV 13	Prymnesiophyceae	Cryptophyceae	Prymnesiophyceae_Clade_B4_X_sp.	Geminigera_cryophila	copresence	5	dist_bray|dist_kullbackleibler|sim_mutInfo|correl_pearson|correl_spearman	0.4157949198159806|2.174763833406901|0.4458051668424754|0.6165979281619512|0.7250087777705615	0
ASV 448	ASV 19	Prymnesiophyceae	Bacillariophyta	Prymnesiophyceae_Clade_B4_X_sp.	Cyclotella_sp.	mutualExclusion	3	correl_spearman|dist_bray|sim_mutInfo	-0.5941468651162992|0.8613287263638267|0.4015636654176231	0.000345015
ASV 448	ASV 20	Prymnesiophyceae	Dinophyceae	Prymnesiophyceae_Clade_B4_X_sp.	Akashiwo_sanguinea	mutualExclusion	4	correl_spearman|dist_kullbackleibler|sim_mutInfo|dist_bray	-0.681398790155281|19.09152247425659|0.4225241087098137|0.9577285327597586	0
ASV 448	ASV 28	Prymnesiophyceae	Dinophyceae	Prymnesiophyceae_Clade_B4_X_sp.	Heterocapsa_sp.	mutualExclusion	4	dist_bray|sim_mutInfo|correl_spearman|dist_kullbackleibler	0.9218522823224393|0.4290430229886826|-0.6190968876076481|19.1140735158095	2.3273e-15
ASV 448	ASV 32	Prymnesiophyceae	Dinophyceae	Prymnesiophyceae_Clade_B4_X_sp.	Gyrodinium_sp.	mutualExclusion	4	sim_mutInfo|correl_spearman|dist_kullbackleibler|dist_bray	0.4383678930296986|-0.6963437508845073|19.47280032520177|0.9293077882050003	0
ASV 448	ASV 38	Prymnesiophyceae	Spirotrichea	Prymnesiophyceae_Clade_B4_X_sp.	Strombidium_M_sp.	mutualExclusion	4	dist_kullbackleibler|correl_spearman|dist_bray|sim_mutInfo	15.58193821452637|-0.6063572013131191|0.8785024292492254|0.44194339587601617	6.39207e-13
ASV 448	ASV 46	Prymnesiophyceae	Bacillariophyta	Prymnesiophyceae_Clade_B4_X_sp.	Thalassiosira_sp.	mutualExclusion	4	dist_kullbackleibler|dist_bray|sim_mutInfo|correl_spearman	20.736434995972594|0.9722818555592894|0.46287285139852674|-0.6958579492699436	0
ASV 448	ASV 47	Prymnesiophyceae	Bacillariophyta	Prymnesiophyceae_Clade_B4_X_sp.	Thalassiosira_sp.	copresence	5	sim_mutInfo|correl_pearson|dist_bray|correl_spearman|dist_kullbackleibler	0.41631188504930305|0.6841642718584717|0.39513059185802746|0.8044264926337645|1.9552181587796178	1.07667e-14
ASV 448	ASV 48	Prymnesiophyceae	Dinophyceae	Prymnesiophyceae_Clade_B4_X_sp.	Dinophyceae_XXX_sp.	mutualExclusion	2	dist_kullbackleibler|sim_mutInfo	14.993183101704313|0.36760004117957124	2.46567e-05
ASV 448	ASV 401	Prymnesiophyceae	Chlorophyceae	Prymnesiophyceae_Clade_B4_X_sp.	Tetracystis_aplanospora	mutualExclusion	3	dist_kullbackleibler|dist_bray|correl_spearman	16.01175367480089|0.9055322695252368|-0.5955317453144126	3.16041e-10
ASV 448	ASV 406	Prymnesiophyceae	Filosa-Thecofilosea	Prymnesiophyceae_Clade_B4_X_sp.	Ventrifissuridae_X_sp.	mutualExclusion	4	dist_kullbackleibler|correl_spearman|sim_mutInfo|dist_bray	16.6296528330473|-0.6452781662015307|0.4116345754577182|0.9577032831967545	3.69806e-12
ASV 448	ASV 412	Prymnesiophyceae	MAST	Prymnesiophyceae_Clade_B4_X_sp.	MAST-12A_X_sp.	mutualExclusion	3	dist_bray|dist_kullbackleibler|correl_spearman	0.9100607565715046|15.95014422208812|-0.5795020032014162	6.68234e-10
ASV 448	ASV 63	Prymnesiophyceae	Dinophyceae	Prymnesiophyceae_Clade_B4_X_sp.	Gyrodinium_dominans	mutualExclusion	5	dist_bray|correl_pearson|sim_mutInfo|dist_kullbackleibler|correl_spearman	0.9096256855777107|-0.34327526120492907|0.577486648399403|17.681807150249263|-0.7493563000769508	0
ASV 448	ASV 64	Prymnesiophyceae	Bacillariophyta	Prymnesiophyceae_Clade_B4_X_sp.	Guinardia_delicatula	mutualExclusion	3	dist_bray|sim_mutInfo|dist_kullbackleibler	0.8584386794201657|0.4648167253825801|15.293043314885914	7.80902e-05
ASV 448	ASV 68	Prymnesiophyceae	Bacillariophyta	Prymnesiophyceae_Clade_B4_X_sp.	Thalassiosira_sp.	copresence	5	dist_bray|dist_kullbackleibler|correl_spearman|sim_mutInfo|correl_pearson	0.4097775501790484|1.3594718410965834|0.7784524973124577|0.46590039066507627|0.5777333914026554	0
ASV 448	ASV 69	Prymnesiophyceae	Spirotrichea	Prymnesiophyceae_Clade_B4_X_sp.	Strombidium_sp.	copresence	2	correl_spearman|sim_mutInfo	0.8043762273731948|0.564896344722333	0.0188028
ASV 448	ASV 71	Prymnesiophyceae	Spirotrichea	Prymnesiophyceae_Clade_B4_X_sp.	Choreotrichida_XX_sp.	mutualExclusion	4	correl_spearman|sim_mutInfo|dist_bray|dist_kullbackleibler	-0.6937180520474232|0.45032450577897976|0.9449911882376824|19.15409545926913	0
ASV 448	ASV 74	Prymnesiophyceae	Bacillariophyta	Prymnesiophyceae_Clade_B4_X_sp.	Chaetoceros_sp.	mutualExclusion	4	sim_mutInfo|dist_bray|dist_kullbackleibler|correl_spearman	0.5468197645413757|0.9473971612955803|15.70662702626438|-0.6980668670437229	4.46577e-14
ASV 448	ASV 75	Prymnesiophyceae	Spirotrichea	Prymnesiophyceae_Clade_B4_X_sp.	Strombidiidae_H_X_sp.	mutualExclusion	4	dist_kullbackleibler|dist_bray|correl_spearman|sim_mutInfo	19.43522796378687|0.9339689761172312|-0.7153301635438536|0.4297646871616445	0
ASV 448	ASV 80	Prymnesiophyceae	Bacillariophyta	Prymnesiophyceae_Clade_B4_X_sp.	Thalassiosira_concaviuscula	mutualExclusion	2	correl_spearman|dist_kullbackleibler	-0.592602481828623|14.371899918241784	1.85561e-06
ASV 448	ASV 463	Prymnesiophyceae	Cryptophyceae	Prymnesiophyceae_Clade_B4_X_sp.	Cryptomonadales_X_sp.	mutualExclusion	3	dist_bray|dist_kullbackleibler|correl_spearman	0.9124739563399125|16.588617163865774|-0.5097731032170933	4.37475e-09
ASV 448	ASV 109	Prymnesiophyceae	Bacillariophyta	Prymnesiophyceae_Clade_B4_X_sp.	Thalassiosira_hendeyi	mutualExclusion	4	correl_spearman|dist_bray|sim_mutInfo|dist_kullbackleibler	-0.5273179797564158|0.8833293657705352|0.42433344294619113|16.39118060898795	7.12098e-09
ASV 448	ASV 472	Prymnesiophyceae	Dinophyceae	Prymnesiophyceae_Clade_B4_X_sp.	Gymnodinium_dorsalisulcum	mutualExclusion	2	dist_kullbackleibler|dist_bray	15.393209274391563|0.9025667207211248	0.000196104
ASV 448	ASV 114	Prymnesiophyceae	Bacillariophyta	Prymnesiophyceae_Clade_B4_X_sp.	Skeletonema_pseudocostatum	mutualExclusion	4	dist_kullbackleibler|correl_spearman|sim_mutInfo|dist_bray	18.21448735125586|-0.7347305181049463|0.4179485648708403|0.909191090303692	0
ASV 527	ASV 258	Pyramimonadales	Bacillariophyta	Pyramimonas_sp.	Thalassiosira_rotula	mutualExclusion	2	dist_bray|dist_kullbackleibler	0.9840614557192489|16.83377067209483	1.78368e-10
ASV 527	ASV 1018	Pyramimonadales	Cryptophyceae	Pyramimonas_sp.	Hemiselmis_andersenii	mutualExclusion	2	dist_bray|dist_kullbackleibler	0.8717995407678519|13.12628155893743	0.000704318
ASV 527	ASV 132	Pyramimonadales	MAST	Pyramimonas_sp.	MAST-1C_X_sp.	mutualExclusion	2	dist_bray|dist_kullbackleibler	0.8653835789515134|13.658034443838952	0.0198051
ASV 295	ASV 258	Pyramimonadales	Bacillariophyta	Pyramimonadales_XXX_sp.	Thalassiosira_rotula	mutualExclusion	3	correl_spearman|dist_kullbackleibler|dist_bray	-0.5712859752353048|18.355472843098696|0.987206408589377	0
ASV 58	ASV 7	Pyramimonadales	Dinophyceae	Pyramimonas_australis	Heterocapsa_pygmaea	copresence	2	dist_bray|dist_kullbackleibler	0.400807338727038|1.6475352164652692	0.00240075
ASV 348	ASV 281	Pyramimonadales	Nephroselmidophyceae	Pyramimonas_disomata	Nephroselmis_pyriformis	copresence	5	dist_kullbackleibler|correl_pearson|correl_spearman|sim_mutInfo|dist_bray	1.2837604546433095|0.4899792872789081|0.6864436987618507|0.4349854333666663|0.3603435026538785	0
ASV 348	ASV 287	Pyramimonadales	Dinophyceae	Pyramimonas_disomata	Gymnodinium_sp.	copresence	5	sim_mutInfo|dist_kullbackleibler|correl_pearson|dist_bray|correl_spearman	0.4222777112002962|1.9119584889356172|0.5636233735769807|0.3712961476415453|0.6908626292833503	1.05677e-13
ASV 348	ASV 361	Pyramimonadales	Trebouxiophyceae	Pyramimonas_disomata	Picochlorum_sp.	copresence	5	correl_spearman|sim_mutInfo|correl_pearson|dist_kullbackleibler|dist_bray	0.6924195378993943|0.41997022862225286|0.5147526248711163|1.5334376979130089|0.3642585474019451	0
ASV 348	ASV 388	Pyramimonadales	Bacillariophyta	Pyramimonas_disomata	Leptocylindrus_minimus	copresence	3	dist_bray|correl_spearman|correl_pearson	0.37502169087962045|0.6938223583199837|0.6453250457922965	0.0041922
ASV 348	ASV 27	Pyramimonadales	Syndiniales	Pyramimonas_disomata	Dino-Group-III_XX_sp.	copresence	5	sim_mutInfo|correl_spearman|dist_kullbackleibler|correl_pearson|dist_bray	0.51973699002443|0.7488213378108087|1.115124887927584|0.5783881601925622|0.3179289094262143	0
ASV 348	ASV 401	Pyramimonadales	Chlorophyceae	Pyramimonas_disomata	Tetracystis_aplanospora	copresence	4	dist_bray|sim_mutInfo|dist_kullbackleibler|correl_spearman	0.41189099414561325|0.3487952634563989|2.1582826964098802|0.6132241535343366	1.01978e-10
ASV 348	ASV 412	Pyramimonadales	MAST	Pyramimonas_disomata	MAST-12A_X_sp.	copresence	5	correl_spearman|correl_pearson|dist_kullbackleibler|sim_mutInfo|dist_bray	0.7077242048750143|0.5793440013500901|1.859486573767194|0.35365895455676055|0.33255343537537596	4.09346e-14
ASV 348	ASV 1	Pyramimonadales	Mamiellophyceae	Pyramimonas_disomata	Ostreococcus_tauri	copresence	2	dist_kullbackleibler|sim_mutInfo	2.1671206101075673|0.40087595331683135	0.0478371
ASV 348	ASV 5	Pyramimonadales	Mamiellophyceae	Pyramimonas_disomata	Bathycoccus_prasinos	mutualExclusion	2	correl_pearson|correl_spearman	-0.5222453356821557|-0.7453204903349996	0
ASV 348	ASV 9	Pyramimonadales	Bacillariophyta	Pyramimonas_disomata	Thalassiosira_sp.	copresence	4	correl_spearman|sim_mutInfo|dist_kullbackleibler|dist_bray	0.7706407410969575|0.5511345557458789|1.0061857391534024|0.33540354587393173	0
ASV 348	ASV 3	Pyramimonadales	Syndiniales	Pyramimonas_disomata	Dino-Group-I-Clade-1_X_sp.	copresence	5	sim_mutInfo|correl_pearson|dist_kullbackleibler|correl_spearman|dist_bray	0.48417702184913036|0.49816970501856644|1.8614223979985787|0.7698957205264523|0.38118329448025	0
ASV 348	ASV 114	Pyramimonadales	Bacillariophyta	Pyramimonas_disomata	Skeletonema_pseudocostatum	copresence	5	correl_spearman|correl_pearson|dist_kullbackleibler|sim_mutInfo|dist_bray	0.7220554372355469|0.5892017680385713|1.2854679451274273|0.5274067621063057|0.4027467741579207	0
ASV 348	ASV 122	Pyramimonadales	Trebouxiophyceae	Pyramimonas_disomata	Picochlorum_sp.	copresence	3	sim_mutInfo|dist_bray|dist_kullbackleibler	0.35324735452211664|0.3928210146595411|1.40961335760201	3.17203e-05
ASV 348	ASV 130	Pyramimonadales	Bacillariophyta	Pyramimonas_disomata	Surirella_sp.	copresence	5	sim_mutInfo|correl_pearson|dist_bray|dist_kullbackleibler|correl_spearman	0.37246487546337326|0.45403346003833805|0.3848049600582758|1.335817557686595|0.635812315656413	0
ASV 348	ASV 132	Pyramimonadales	MAST	Pyramimonas_disomata	MAST-1C_X_sp.	mutualExclusion	5	sim_mutInfo|correl_pearson|correl_spearman|dist_bray|dist_kullbackleibler	0.38858204905334537|-0.34375643118658106|-0.7123624988236982|0.8802825976193015|14.979755462916145	5.43131e-14
ASV 348	ASV 151	Pyramimonadales	Cryptophyceae	Pyramimonas_disomata	Hemiselmis_andersenii	copresence	5	correl_pearson|dist_bray|dist_kullbackleibler|sim_mutInfo|correl_spearman	0.5783476108256169|0.3666833868366761|1.7029459442547543|0.38302968710646423|0.678937783180959	4.62564e-15
ASV 348	ASV 159	Pyramimonadales	Dinophyceae	Pyramimonas_disomata	Gymnodinium_sp.	mutualExclusion	2	correl_spearman|correl_pearson	-0.4904533295393552|-0.43880124319393543	0.00331489
ASV 348	ASV 191	Pyramimonadales	Syndiniales	Pyramimonas_disomata	Dino-Group-II-Clade-30_X_sp.	copresence	3	sim_mutInfo|dist_kullbackleibler|correl_spearman	0.3472541252887176|2.11283378861814|0.6078176414050978	5.8421e-09
ASV 348	ASV 12	Pyramimonadales	Bacillariophyta	Pyramimonas_disomata	Skeletonema_sp.	copresence	2	dist_kullbackleibler|sim_mutInfo	2.069572814846549|0.4565047086441716	0.00352105
ASV 348	ASV 13	Pyramimonadales	Cryptophyceae	Pyramimonas_disomata	Geminigera_cryophila	mutualExclusion	3	correl_pearson|correl_spearman|sim_mutInfo	-0.5104369872169933|-0.6888951221473645|0.41364543744361626	1.73746e-13
ASV 348	ASV 17	Pyramimonadales	Cryptophyceae	Pyramimonas_disomata	Hemiselmis_cryptochromatica	mutualExclusion	2	correl_spearman|correl_pearson	-0.5245863499424608|-0.4282726263520247	1.33285e-11
ASV 348	ASV 23	Pyramimonadales	Cryptophyceae	Pyramimonas_disomata	Teleaulax_acuta	mutualExclusion	2	correl_pearson|correl_spearman	-0.3859134710527882|-0.5070546858151598	7.69155e-10
ASV 348	ASV 24	Pyramimonadales	Dinophyceae	Pyramimonas_disomata	Gyrodinium_dominans	mutualExclusion	4	correl_pearson|dist_bray|correl_spearman|sim_mutInfo	-0.3623427446266778|0.8542844436620481|-0.7300364352631087|0.34912258597546764	5.93033e-15
ASV 348	ASV 32	Pyramimonadales	Dinophyceae	Pyramimonas_disomata	Gyrodinium_sp.	copresence	5	dist_kullbackleibler|sim_mutInfo|correl_pearson|dist_bray|correl_spearman	2.209356992576935|0.43626396334026474|0.5431735094781003|0.37712399286293197|0.7011829492813646	1.2662e-13
ASV 348	ASV 34	Pyramimonadales	Cryptophyceae	Pyramimonas_disomata	Falcomonas_daucoides	mutualExclusion	3	correl_spearman|correl_pearson|sim_mutInfo	-0.6945535860073965|-0.538424195718549|0.3904344089447238	6.08791e-12
ASV 348	ASV 47	Pyramimonadales	Bacillariophyta	Pyramimonas_disomata	Thalassiosira_sp.	mutualExclusion	2	correl_pearson|correl_spearman	-0.5330694309514118|-0.7214204866742773	1.41185e-15
ASV 348	ASV 58	Pyramimonadales	Pyramimonadales	Pyramimonas_disomata	Pyramimonas_australis	copresence	2	dist_kullbackleibler|dist_bray	1.8047429337994791|0.376717239406098	0.0253218
ASV 348	ASV 63	Pyramimonadales	Dinophyceae	Pyramimonas_disomata	Gyrodinium_dominans	copresence	5	correl_pearson|correl_spearman|dist_kullbackleibler|sim_mutInfo|dist_bray	0.5658464250311893|0.7401071670393461|1.0805878283443404|0.5036072364942799|0.33863404967570077	0
ASV 348	ASV 68	Pyramimonadales	Bacillariophyta	Pyramimonas_disomata	Thalassiosira_sp.	mutualExclusion	2	correl_pearson|correl_spearman	-0.3666278929653909|-0.5324760514898749	0.00214121
ASV 348	ASV 69	Pyramimonadales	Spirotrichea	Pyramimonas_disomata	Strombidium_sp.	mutualExclusion	3	correl_spearman|sim_mutInfo|dist_bray	-0.6412552358186027|0.3891948242045258|0.8717261493584056	0.0131717
ASV 348	ASV 71	Pyramimonadales	Spirotrichea	Pyramimonas_disomata	Choreotrichida_XX_sp.	copresence	3	correl_spearman|sim_mutInfo|dist_kullbackleibler	0.8148402088005413|0.5262632752883403|2.052617009714557	0
ASV 348	ASV 258	Pyramimonadales	Bacillariophyta	Pyramimonas_disomata	Thalassiosira_rotula	mutualExclusion	5	correl_pearson|dist_bray|correl_spearman|sim_mutInfo|dist_kullbackleibler	-0.36401820952151925|0.9637852114872214|-0.6499927860672388|0.3810054081612173|17.1383759709714	0
NA	ASV 27	Silicate	Syndiniales	Silicate	Dino-Group-III_XX_sp.	copresence	5	dist_kullbackleibler|correl_spearman|dist_bray|correl_pearson|sim_mutInfo	2.0871974547788086|0.7700879732574327|0.316973903938645|0.6950815814289879|0.6452035973276389	1.39941e-09
NA	ASV 412	Silicate	MAST	Silicate	MAST-12A_X_sp.	copresence	4	correl_pearson|dist_bray|correl_spearman|sim_mutInfo	0.5590597603221953|0.39493660858015034|0.6439666693246471|0.37725903571554387	0.00317568
NA	ASV 210	Silicate	Bacillariophyta	Silicate	Thalassiosira_minuscula	mutualExclusion	3	sim_mutInfo|correl_spearman|correl_pearson	0.5230162678624284|-0.7702702767022752|-0.5838066756212461	0.000196439
NA	ASV 281	Silicate	Nephroselmidophyceae	Silicate	Nephroselmis_pyriformis	copresence	5	correl_pearson|dist_bray|dist_kullbackleibler|correl_spearman|sim_mutInfo	0.6212414342164536|0.2892206990795839|1.8857852485704292|0.7098127247000009|0.5542959427451368	4.33622e-07
NA	ASV 289	Silicate	Spirotrichea	Silicate	Strombidiidae_R_X_sp.	mutualExclusion	3	correl_pearson|correl_spearman|sim_mutInfo	-0.560343982850218|-0.7141560109727834|0.5077730184063731	0.00100083
ASV 330	ASV 145	Spirotrichea	Bacillariophyta	Eutintinnus_sp.	Chaetoceros_sp.	mutualExclusion	2	dist_bray|dist_kullbackleibler	0.8943025028685752|13.498622270861526	0.018526
ASV 332	ASV 388	Spirotrichea	Bacillariophyta	Tintinnida_XX_sp.	Leptocylindrus_minimus	mutualExclusion	2	dist_kullbackleibler|dist_bray	13.153137189651456|0.8769298421335024	0.0436598
ASV 187	ASV 258	Spirotrichea	Bacillariophyta	Strombidiidae_B_X_sp.	Thalassiosira_rotula	mutualExclusion	2	dist_bray|dist_kullbackleibler	0.9637598854149944|17.272548384475954	1.13821e-08
ASV 187	ASV 132	Spirotrichea	MAST	Strombidiidae_B_X_sp.	MAST-1C_X_sp.	mutualExclusion	2	dist_kullbackleibler|dist_bray	15.348548759235408|0.9040171926476126	0.00040706
ASV 154	ASV 361	Spirotrichea	Trebouxiophyceae	Pelagostrobilidium_sp.	Picochlorum_sp.	copresence	3	sim_mutInfo|correl_spearman|correl_pearson	0.48538745388666005|0.8040254052764483|0.5342830236627252	0.000933975
ASV 154	ASV 430	Spirotrichea	Bacillariophyta	Pelagostrobilidium_sp.	Leptocylindrus_sp.	mutualExclusion	2	dist_kullbackleibler|dist_bray	13.78771615944955|0.8915090806093122	0.041976
ASV 154	ASV 5	Spirotrichea	Mamiellophyceae	Pelagostrobilidium_sp.	Bathycoccus_prasinos	mutualExclusion	3	correl_spearman|sim_mutInfo|dist_bray	-0.7480582909405653|0.3506965972940481|0.8563938033039844	1.75588e-07
ASV 154	ASV 131	Spirotrichea	Bacillariophyta	Pelagostrobilidium_sp.	Rhizosolenia_delicatula	mutualExclusion	2	dist_bray|dist_kullbackleibler	0.9231971935714561|13.85832764565236	0.000639402
ASV 154	ASV 132	Spirotrichea	MAST	Pelagostrobilidium_sp.	MAST-1C_X_sp.	mutualExclusion	2	dist_bray|dist_kullbackleibler	0.9390640537359495|15.724056952708622	0.0256744
ASV 154	ASV 23	Spirotrichea	Cryptophyceae	Pelagostrobilidium_sp.	Teleaulax_acuta	mutualExclusion	2	sim_mutInfo|correl_spearman	0.35857460836445476|-0.5104921290909705	0.0104848
ASV 154	ASV 34	Spirotrichea	Cryptophyceae	Pelagostrobilidium_sp.	Falcomonas_daucoides	mutualExclusion	4	dist_bray|correl_pearson|sim_mutInfo|correl_spearman	0.8624964088100937|-0.35292009595207224|0.44934470766101864|-0.6351109434590048	2.64331e-05
ASV 154	ASV 210	Spirotrichea	Bacillariophyta	Pelagostrobilidium_sp.	Thalassiosira_minuscula	mutualExclusion	3	dist_kullbackleibler|correl_spearman|dist_bray	16.55077540205513|-0.5727784533025263|0.9398061917478644	2.67211e-05
ASV 154	ASV 258	Spirotrichea	Bacillariophyta	Pelagostrobilidium_sp.	Thalassiosira_rotula	mutualExclusion	2	dist_bray|dist_kullbackleibler	0.9937444408208723|19.15981137747753	1.40608e-08
ASV 154	ASV 289	Spirotrichea	Spirotrichea	Pelagostrobilidium_sp.	Strombidiidae_R_X_sp.	mutualExclusion	4	dist_kullbackleibler|dist_bray|sim_mutInfo|correl_spearman	16.35837791938876|0.9502035602057439|0.3545575789810864|-0.5815733597422846	7.54259e-06
ASV 240	ASV 100	Spirotrichea	Syndiniales	Amphorellopsis_acuta	Dino-Group-II-Clade-44_X_sp.	mutualExclusion	2	dist_kullbackleibler|dist_bray	17.44187204411972|0.8908157181329662	0.000266399
ASV 38	ASV 122	Spirotrichea	Trebouxiophyceae	Strombidium_M_sp.	Picochlorum_sp.	copresence	3	dist_bray|sim_mutInfo|dist_kullbackleibler	0.3982601094559498|0.47717331566458565|1.449795806156607	5.0736e-06
ASV 38	ASV 132	Spirotrichea	MAST	Strombidium_M_sp.	MAST-1C_X_sp.	mutualExclusion	3	dist_bray|dist_kullbackleibler|sim_mutInfo	0.8822051316333179|15.391474696911482|0.37536464082864995	8.35033e-07
ASV 38	ASV 187	Spirotrichea	Spirotrichea	Strombidium_M_sp.	Strombidiidae_B_X_sp.	copresence	4	dist_bray|dist_kullbackleibler|sim_mutInfo|correl_spearman	0.4117239487637856|2.0037373663083704|0.3968362898420801|0.6564737073165727	0
ASV 38	ASV 1	Spirotrichea	Mamiellophyceae	Strombidium_M_sp.	Ostreococcus_tauri	copresence	2	dist_kullbackleibler|sim_mutInfo	1.4514471072424358|0.38690806836350466	1.37455e-11
ASV 38	ASV 258	Spirotrichea	Bacillariophyta	Strombidium_M_sp.	Thalassiosira_rotula	mutualExclusion	2	dist_kullbackleibler|dist_bray	19.491235398138304|0.9547109793548985	0
ASV 38	ASV 12	Spirotrichea	Bacillariophyta	Strombidium_M_sp.	Skeletonema_sp.	copresence	2	sim_mutInfo|dist_kullbackleibler	0.5587055405718968|1.8088960195222241	0
ASV 38	ASV 13	Spirotrichea	Cryptophyceae	Strombidium_M_sp.	Geminigera_cryophila	mutualExclusion	3	correl_pearson|sim_mutInfo|correl_spearman	-0.3306042740170955|0.3553900889527175|-0.6237903518377772	7.15253e-08
ASV 38	ASV 15	Spirotrichea	Cryptophyceae	Strombidium_M_sp.	Plagioselmis_prolonga	mutualExclusion	2	correl_spearman|correl_pearson	-0.5829612578046752|-0.37507504095640465	6.67391e-10
ASV 38	ASV 48	Spirotrichea	Dinophyceae	Strombidium_M_sp.	Dinophyceae_XXX_sp.	copresence	4	correl_spearman|dist_bray|sim_mutInfo|dist_kullbackleibler	0.728958625837596|0.35787964125858784|0.5357462897601031|0.9787989697301563	0
ASV 38	ASV 54	Spirotrichea	Cryptophyceae	Strombidium_M_sp.	Plagioselmis_prolonga	mutualExclusion	2	correl_pearson|correl_spearman	-0.3695535720292598|-0.5515110873095934	1.38094e-08
ASV 338	ASV 1018	Spirotrichea	Cryptophyceae	Tintinnidium_sp.	Hemiselmis_andersenii	mutualExclusion	2	dist_bray|dist_kullbackleibler	0.9184974929450316|14.266887169429632	3.55572e-05
ASV 338	ASV 328	Spirotrichea	Bacillariophyta	Tintinnidium_sp.	Coscinodiscus_radiatus	mutualExclusion	5	dist_bray|correl_spearman|sim_mutInfo|correl_pearson|dist_kullbackleibler	0.8928430471668338|-0.6974160105914669|0.4416489629363958|-0.37184860282205634|14.60901987941919	3.99648e-12
ASV 338	ASV 361	Spirotrichea	Trebouxiophyceae	Tintinnidium_sp.	Picochlorum_sp.	copresence	5	correl_spearman|dist_kullbackleibler|dist_bray|sim_mutInfo|correl_pearson	0.8049685191062738|0.94408231414901|0.28610414854222177|0.6898220054719806|0.6297225251901325	0
ASV 338	ASV 388	Spirotrichea	Bacillariophyta	Tintinnidium_sp.	Leptocylindrus_minimus	copresence	3	correl_spearman|sim_mutInfo|correl_pearson	0.7026898460473963|0.3574808835838317|0.4804572339270725	0.019259
ASV 338	ASV 13	Spirotrichea	Cryptophyceae	Tintinnidium_sp.	Geminigera_cryophila	mutualExclusion	5	correl_spearman|sim_mutInfo|dist_bray|correl_pearson|dist_kullbackleibler	-0.6818348004312896|0.3951507387331432|0.9003747984196181|-0.48511170418361843|15.925188961773431	0
ASV 338	ASV 17	Spirotrichea	Cryptophyceae	Tintinnidium_sp.	Hemiselmis_cryptochromatica	mutualExclusion	3	correl_pearson|sim_mutInfo|correl_spearman	-0.5640119603994359|0.40396485653635805|-0.7151002533389124	5.87922e-13
ASV 338	ASV 19	Spirotrichea	Bacillariophyta	Tintinnidium_sp.	Cyclotella_sp.	copresence	4	dist_bray|correl_spearman|dist_kullbackleibler|sim_mutInfo	0.3960724711076299|0.7380284675141754|2.034208935370325|0.3818638044342828	1.31873e-10
ASV 338	ASV 23	Spirotrichea	Cryptophyceae	Tintinnidium_sp.	Teleaulax_acuta	mutualExclusion	2	correl_pearson|correl_spearman	-0.4331222703660549|-0.5519647949786952	8.74356e-07
ASV 338	ASV 24	Spirotrichea	Dinophyceae	Tintinnidium_sp.	Gyrodinium_dominans	mutualExclusion	5	correl_pearson|dist_kullbackleibler|correl_spearman|sim_mutInfo|dist_bray	-0.35744642517084985|15.057948604837405|-0.7829764808884745|0.49766555845245675|0.9681198811348908	0
ASV 338	ASV 26	Spirotrichea	Cryptophyceae	Tintinnidium_sp.	Teleaulax_gracilis	mutualExclusion	2	correl_pearson|correl_spearman	-0.4583694441284882|-0.6024789972815273	6.57387e-08
ASV 338	ASV 32	Spirotrichea	Dinophyceae	Tintinnidium_sp.	Gyrodinium_sp.	copresence	5	dist_bray|sim_mutInfo|correl_pearson|correl_spearman|dist_kullbackleibler	0.35060481689855627|0.542230389934895|0.6012540921154931|0.8284750606801821|1.2565477089124808	0
ASV 338	ASV 34	Spirotrichea	Cryptophyceae	Tintinnidium_sp.	Falcomonas_daucoides	mutualExclusion	4	correl_spearman|dist_bray|correl_pearson|sim_mutInfo	-0.8318229548718443|0.8532594339921933|-0.6272056399324452|0.5760399708264083	1.59894e-13
ASV 338	ASV 47	Spirotrichea	Bacillariophyta	Tintinnidium_sp.	Thalassiosira_sp.	mutualExclusion	3	correl_pearson|sim_mutInfo|correl_spearman	-0.45193702021072396|0.492382719273305|-0.649296635490328	2.70012e-09
ASV 338	ASV 63	Spirotrichea	Dinophyceae	Tintinnidium_sp.	Gyrodinium_dominans	copresence	5	correl_pearson|dist_kullbackleibler|correl_spearman|sim_mutInfo|dist_bray	0.6569732742001826|1.2170096365813814|0.8199874209741077|0.5608861992644858|0.2810875577012809	0
ASV 338	ASV 69	Spirotrichea	Spirotrichea	Tintinnidium_sp.	Strombidium_sp.	mutualExclusion	5	correl_pearson|correl_spearman|dist_bray|sim_mutInfo|dist_kullbackleibler	-0.37559732034276805|-0.82501201995777|0.9963177405590777|0.5644263936035805|20.300241529301722	0
ASV 338	ASV 70	Spirotrichea	Spirotrichea	Tintinnidium_sp.	Pelagostrobilidium_minutum	mutualExclusion	2	dist_kullbackleibler|dist_bray	15.569073297696344|0.8884690589828095	0.000596524
ASV 338	ASV 71	Spirotrichea	Spirotrichea	Tintinnidium_sp.	Choreotrichida_XX_sp.	copresence	3	correl_spearman|sim_mutInfo|dist_kullbackleibler	0.7460170338003693|0.5142157042387816|2.054569255824646	0
ASV 338	ASV 75	Spirotrichea	Spirotrichea	Tintinnidium_sp.	Strombidiidae_H_X_sp.	copresence	5	dist_bray|sim_mutInfo|correl_spearman|dist_kullbackleibler|correl_pearson	0.40358779923622956|0.5262460112727183|0.8000741444228572|1.4160258086572466|0.5213145436239212	0
ASV 338	ASV 100	Spirotrichea	Syndiniales	Tintinnidium_sp.	Dino-Group-II-Clade-44_X_sp.	copresence	3	dist_kullbackleibler|sim_mutInfo|correl_spearman	1.536676400567714|0.688265530098831|0.8334808664306933	0
ASV 338	ASV 5	Spirotrichea	Mamiellophyceae	Tintinnidium_sp.	Bathycoccus_prasinos	mutualExclusion	3	sim_mutInfo|correl_spearman|correl_pearson	0.5366771648313295|-0.788406383281073|-0.5009346300564242	0
ASV 338	ASV 167	Spirotrichea	Syndiniales	Tintinnidium_sp.	Dino-Group-II-Clade-14_X_sp.	copresence	5	dist_bray|correl_spearman|sim_mutInfo|dist_kullbackleibler|correl_pearson	0.32825679210789416|0.8592968098011059|0.606175829512734|0.8335051033243686|0.6246306628298893	0
ASV 338	ASV 3	Spirotrichea	Syndiniales	Tintinnidium_sp.	Dino-Group-I-Clade-1_X_sp.	copresence	5	sim_mutInfo|correl_pearson|dist_kullbackleibler|dist_bray|correl_spearman	0.6774236456970204|0.6794855782665334|0.7458988814811324|0.31042353827519686|0.8519418823108267	0
ASV 338	ASV 191	Spirotrichea	Syndiniales	Tintinnidium_sp.	Dino-Group-II-Clade-30_X_sp.	copresence	4	correl_spearman|correl_pearson|sim_mutInfo|dist_bray	0.6757981435725846|0.5808361022793463|0.3638883999600111|0.3583551835568328	0.00147646
ASV 338	ASV 406	Spirotrichea	Filosa-Thecofilosea	Tintinnidium_sp.	Ventrifissuridae_X_sp.	copresence	5	sim_mutInfo|correl_pearson|dist_kullbackleibler|dist_bray|correl_spearman	0.47531035528477084|0.5717810725295631|1.9384328875568777|0.33196567964705936|0.7485370163046605	0
ASV 338	ASV 448	Spirotrichea	Prymnesiophyceae	Tintinnidium_sp.	Prymnesiophyceae_Clade_B4_X_sp.	mutualExclusion	4	dist_kullbackleibler|sim_mutInfo|correl_spearman|dist_bray	18.210998218767383|0.478933092733568|-0.7659043534995479|0.9778119091976963	0
ASV 338	ASV 27	Spirotrichea	Syndiniales	Tintinnidium_sp.	Dino-Group-III_XX_sp.	copresence	5	correl_pearson|sim_mutInfo|dist_bray|dist_kullbackleibler|correl_spearman	0.6527013820109684|0.4672941589447608|0.31639432263975265|1.5447607059720045|0.74216218396433	0
ASV 338	ASV 50	Spirotrichea	Syndiniales	Tintinnidium_sp.	Dino-Group-II-Clade-1_X_sp.	copresence	4	correl_pearson|sim_mutInfo|dist_kullbackleibler|correl_spearman	0.46206624683933284|0.6325633295309223|1.3943116591497053|0.8157809160316608	0
ASV 338	ASV 130	Spirotrichea	Bacillariophyta	Tintinnidium_sp.	Surirella_sp.	copresence	4	correl_spearman|sim_mutInfo|correl_pearson|dist_bray	0.6541566969684733|0.36258782012574864|0.6056026335164486|0.370740575442725	0.00273425
ASV 338	ASV 132	Spirotrichea	MAST	Tintinnidium_sp.	MAST-1C_X_sp.	mutualExclusion	3	dist_bray|dist_kullbackleibler|correl_spearman	0.948521896028742|17.87729405719951|-0.6608516902484002	1.7571e-12
ASV 338	ASV 77	Spirotrichea	Syndiniales	Tintinnidium_sp.	Dino-Group-II-Clade-12_X_sp.	copresence	3	sim_mutInfo|dist_kullbackleibler|correl_spearman	0.6483115729628426|1.7346188762395405|0.8425222037917126	0
ASV 338	ASV 151	Spirotrichea	Cryptophyceae	Tintinnidium_sp.	Hemiselmis_andersenii	copresence	5	correl_spearman|dist_bray|dist_kullbackleibler|sim_mutInfo|correl_pearson	0.8028102235661|0.3090731869732418|1.2580045647021654|0.5494827340307342|0.6248344755771407	0
ASV 338	ASV 159	Spirotrichea	Dinophyceae	Tintinnidium_sp.	Gymnodinium_sp.	mutualExclusion	3	correl_pearson|dist_kullbackleibler|correl_spearman	-0.3802088168900106|13.181104284347297|-0.4971782305950651	1.02893e-05
ASV 338	ASV 502	Spirotrichea	Bacillariophyta	Tintinnidium_sp.	Porosira_pseudodelicatula	mutualExclusion	3	correl_pearson|dist_kullbackleibler|dist_bray	-0.35653341843598313|14.310187551207283|0.8772137075311958	6.09392e-05
ASV 338	ASV 210	Spirotrichea	Bacillariophyta	Tintinnidium_sp.	Thalassiosira_minuscula	mutualExclusion	5	dist_kullbackleibler|correl_spearman|sim_mutInfo|dist_bray|correl_pearson	16.985896774430305|-0.7497715953250682|0.47846714438170723|0.9533475649678478|-0.44392197673014355	0
ASV 338	ASV 221	Spirotrichea	Pedinophyceae	Tintinnidium_sp.	Marsupiomonas_pelliculata	copresence	5	dist_bray|sim_mutInfo|dist_kullbackleibler|correl_spearman|correl_pearson	0.3606586827649829|0.486766934809979|1.774598320145525|0.7665478326170438|0.5071435442426162	0
ASV 338	ASV 250	Spirotrichea	Acantharea	Tintinnidium_sp.	Acantharea_XXX_sp.	copresence	5	dist_kullbackleibler|dist_bray|sim_mutInfo|correl_spearman|correl_pearson	1.549677060915849|0.3960618678772517|0.5402360090869678|0.7899601891438407|0.497152366748541	0
ASV 338	ASV 258	Spirotrichea	Bacillariophyta	Tintinnidium_sp.	Thalassiosira_rotula	mutualExclusion	4	dist_bray|sim_mutInfo|dist_kullbackleibler|correl_spearman	0.995727543812027|0.3870006812518292|18.48694047778|-0.5647139601315015	0
ASV 338	ASV 289	Spirotrichea	Spirotrichea	Tintinnidium_sp.	Strombidiidae_R_X_sp.	mutualExclusion	5	dist_bray|correl_pearson|sim_mutInfo|correl_spearman|dist_kullbackleibler	0.9508317301559458|-0.38152733869457695|0.3610654627208363|-0.6037143818742042|16.304367474425533	4.02458e-12
ASV 70	ASV 388	Spirotrichea	Bacillariophyta	Pelagostrobilidium_minutum	Leptocylindrus_minimus	mutualExclusion	2	dist_kullbackleibler|dist_bray	16.8659227695613|0.9246664388046775	4.33241e-06
ASV 70	ASV 20	Spirotrichea	Dinophyceae	Pelagostrobilidium_minutum	Akashiwo_sanguinea	mutualExclusion	2	dist_bray|dist_kullbackleibler	0.915995083544411|15.967997438975452	4.80148e-05
ASV 70	ASV 46	Spirotrichea	Bacillariophyta	Pelagostrobilidium_minutum	Thalassiosira_sp.	mutualExclusion	2	dist_bray|dist_kullbackleibler	0.9050035027621305|18.687493254711743	2.36459e-06
ASV 70	ASV 71	Spirotrichea	Spirotrichea	Pelagostrobilidium_minutum	Choreotrichida_XX_sp.	mutualExclusion	2	dist_kullbackleibler|dist_bray	17.59605915533357|0.8994124292106828	6.56194e-05
ASV 70	ASV 131	Spirotrichea	Bacillariophyta	Pelagostrobilidium_minutum	Rhizosolenia_delicatula	mutualExclusion	2	dist_bray|dist_kullbackleibler	0.8852691649875722|13.484670622099816	1.91777e-06
ASV 70	ASV 100	Spirotrichea	Syndiniales	Pelagostrobilidium_minutum	Dino-Group-II-Clade-44_X_sp.	mutualExclusion	2	dist_bray|dist_kullbackleibler	0.9124680445375928|16.35925557012642	0.00150851
ASV 70	ASV 3	Spirotrichea	Syndiniales	Pelagostrobilidium_minutum	Dino-Group-I-Clade-1_X_sp.	mutualExclusion	3	dist_bray|sim_mutInfo|dist_kullbackleibler	0.8872793928420284|0.3808712754000929|17.985721429652745	6.47949e-05
ASV 70	ASV 167	Spirotrichea	Syndiniales	Pelagostrobilidium_minutum	Dino-Group-II-Clade-14_X_sp.	mutualExclusion	2	dist_kullbackleibler|dist_bray	14.73161555576011|0.8937798463494213	0.0458249
ASV 70	ASV 208	Spirotrichea	Bacillariophyta	Pelagostrobilidium_minutum	Talaroneis_posidoniae	mutualExclusion	2	dist_kullbackleibler|dist_bray	17.203720624697965|0.9497948267966577	0.00107256
ASV 70	ASV 221	Spirotrichea	Pedinophyceae	Pelagostrobilidium_minutum	Marsupiomonas_pelliculata	mutualExclusion	2	dist_bray|dist_kullbackleibler	0.8684324609413936|14.913784147126089	0.0107192
ASV 70	ASV 258	Spirotrichea	Bacillariophyta	Pelagostrobilidium_minutum	Thalassiosira_rotula	mutualExclusion	2	dist_kullbackleibler|dist_bray	17.606945593632787|0.9537262563323315	0.000164307
ASV 70	ASV 43	Spirotrichea	Syndiniales	Pelagostrobilidium_minutum	Dino-Group-II-Clade-3_X_sp.	mutualExclusion	2	dist_kullbackleibler|dist_bray	18.707292293215225|0.9260142848811762	0.000224768
ASV 71	ASV 388	Spirotrichea	Bacillariophyta	Choreotrichida_XX_sp.	Leptocylindrus_minimus	copresence	3	dist_bray|sim_mutInfo|correl_spearman	0.4128576315415148|0.5865825501537563|0.8036756436006254	0.0108388
ASV 75	ASV 20	Spirotrichea	Dinophyceae	Strombidiidae_H_X_sp.	Akashiwo_sanguinea	copresence	4	sim_mutInfo|dist_kullbackleibler|correl_spearman|correl_pearson	0.46796146963036866|1.7047242330786687|0.770611292022545|0.5167647478698163	0
ASV 75	ASV 63	Spirotrichea	Dinophyceae	Strombidiidae_H_X_sp.	Gyrodinium_dominans	copresence	5	dist_kullbackleibler|correl_pearson|correl_spearman|dist_bray|sim_mutInfo	0.9762376628771043|0.6238532657394636|0.8510182928094606|0.31782167101600967|0.604749614805689	0
ASV 75	ASV 388	Spirotrichea	Bacillariophyta	Strombidiidae_H_X_sp.	Leptocylindrus_minimus	copresence	5	dist_bray|sim_mutInfo|dist_kullbackleibler|correl_spearman|correl_pearson	0.3391089919277095|0.6539597052871629|1.2199467177518835|0.8489108175540682|0.64886770292638	0
ASV 75	ASV 27	Spirotrichea	Syndiniales	Strombidiidae_H_X_sp.	Dino-Group-III_XX_sp.	copresence	5	correl_pearson|dist_bray|correl_spearman|sim_mutInfo|dist_kullbackleibler	0.48030263166764425|0.40328858486820773|0.7447982189950229|0.6108399732971832|1.5366951643553586	0
ASV 75	ASV 401	Spirotrichea	Chlorophyceae	Strombidiidae_H_X_sp.	Tetracystis_aplanospora	copresence	5	dist_bray|correl_pearson|dist_kullbackleibler|correl_spearman|sim_mutInfo	0.39021511727438074|0.5199366550068804|1.5514412920903748|0.7783215222761284|0.6366931892188505	0
ASV 75	ASV 412	Spirotrichea	MAST	Strombidiidae_H_X_sp.	MAST-12A_X_sp.	copresence	5	dist_kullbackleibler|correl_spearman|dist_bray|sim_mutInfo|correl_pearson	2.083216707252099|0.722831483471563|0.39561042457436535|0.5007287916442356|0.4916225486058997	0
ASV 75	ASV 114	Spirotrichea	Bacillariophyta	Strombidiidae_H_X_sp.	Skeletonema_pseudocostatum	copresence	5	dist_kullbackleibler|correl_pearson|correl_spearman|dist_bray|sim_mutInfo	1.2726049578375578|0.6010709510019215|0.8286494126455831|0.3472062946506278|0.6332644135540599	0
ASV 75	ASV 123	Spirotrichea	MAST	Strombidiidae_H_X_sp.	MAST-6_XX_sp.	mutualExclusion	2	dist_kullbackleibler|correl_pearson	15.501321422873668|-0.35728846458512625	8.211e-06
ASV 75	ASV 131	Spirotrichea	Bacillariophyta	Strombidiidae_H_X_sp.	Rhizosolenia_delicatula	mutualExclusion	2	dist_bray|dist_kullbackleibler	0.9025487943332107|13.699854250641797	3.73486e-08
ASV 75	ASV 159	Spirotrichea	Dinophyceae	Strombidiidae_H_X_sp.	Gymnodinium_sp.	mutualExclusion	3	dist_kullbackleibler|correl_pearson|correl_spearman	14.312623926905385|-0.4066401161302608|-0.5177183308651692	4.52138e-10
ASV 75	ASV 167	Spirotrichea	Syndiniales	Strombidiidae_H_X_sp.	Dino-Group-II-Clade-14_X_sp.	copresence	3	sim_mutInfo|dist_kullbackleibler|correl_spearman	0.6277904085279462|1.786646696210507|0.7838721232054414	0
ASV 75	ASV 258	Spirotrichea	Bacillariophyta	Strombidiidae_H_X_sp.	Thalassiosira_rotula	mutualExclusion	4	dist_kullbackleibler|correl_spearman|sim_mutInfo|dist_bray	20.598332431328448|-0.619554659535612|0.37242612199623704|0.9930246901848722	0
ASV 75	ASV 289	Spirotrichea	Spirotrichea	Strombidiidae_H_X_sp.	Strombidiidae_R_X_sp.	mutualExclusion	4	dist_bray|correl_pearson|correl_spearman|dist_kullbackleibler	0.9270367518325245|-0.3451464642617498|-0.6508623484406405|18.50926586454675	0
ASV 289	ASV 100	Spirotrichea	Syndiniales	Strombidiidae_R_X_sp.	Dino-Group-II-Clade-44_X_sp.	mutualExclusion	4	dist_bray|dist_kullbackleibler|sim_mutInfo|correl_spearman	0.9556638913812531|18.84038873101948|0.35686161900887514|-0.678119493407076	0
ASV 289	ASV 71	Spirotrichea	Spirotrichea	Strombidiidae_R_X_sp.	Choreotrichida_XX_sp.	mutualExclusion	4	dist_kullbackleibler|correl_spearman|dist_bray|sim_mutInfo	18.733329364962497|-0.6487722875641698|0.9374482747412599|0.4075369854604931	6.36698e-15
ASV 289	ASV 27	Spirotrichea	Syndiniales	Strombidiidae_R_X_sp.	Dino-Group-III_XX_sp.	mutualExclusion	5	sim_mutInfo|dist_kullbackleibler|correl_spearman|correl_pearson|dist_bray	0.43822472049626304|17.008534472030448|-0.6626605302905189|-0.47335281359629144|0.905812187918435	0
ASV 137	ASV 289	Spirotrichea	Spirotrichea	Pelagostrobilidium_sp.	Strombidiidae_R_X_sp.	mutualExclusion	3	dist_bray|dist_kullbackleibler|correl_spearman	0.9026184315073581|15.196798782462373|-0.5134203239088988	3.29583e-05
ASV 69	ASV 63	Spirotrichea	Dinophyceae	Strombidium_sp.	Gyrodinium_dominans	mutualExclusion	5	dist_kullbackleibler|correl_spearman|correl_pearson|sim_mutInfo|dist_bray	16.783705887859014|-0.7804996826377307|-0.3905764173150194|0.5993605297364399|0.9323617952979859	0
ASV 69	ASV 71	Spirotrichea	Spirotrichea	Strombidium_sp.	Choreotrichida_XX_sp.	mutualExclusion	4	dist_kullbackleibler|correl_spearman|dist_bray|sim_mutInfo	20.15842347427829|-0.7222637335451364|0.9615124053627878|0.5380727727522023	0
ASV 69	ASV 74	Spirotrichea	Bacillariophyta	Strombidium_sp.	Chaetoceros_sp.	mutualExclusion	4	dist_bray|correl_spearman|sim_mutInfo|dist_kullbackleibler	0.9553140597289352|-0.6908931012066661|0.5060381357749821|15.970063258317797	2.94797e-10
ASV 69	ASV 75	Spirotrichea	Spirotrichea	Strombidium_sp.	Strombidiidae_H_X_sp.	mutualExclusion	4	sim_mutInfo|dist_kullbackleibler|dist_bray|correl_spearman	0.5010614398964237|19.252765520815004|0.945160604250095|-0.7026853766082843	1.99468e-14
ASV 69	ASV 100	Spirotrichea	Syndiniales	Strombidium_sp.	Dino-Group-II-Clade-44_X_sp.	mutualExclusion	4	dist_bray|sim_mutInfo|dist_kullbackleibler|correl_spearman	0.9963177405590777|0.6155258252933016|22.040353988253617|-0.8417047426858273	0
ASV 69	ASV 167	Spirotrichea	Syndiniales	Strombidium_sp.	Dino-Group-II-Clade-14_X_sp.	mutualExclusion	4	dist_kullbackleibler|dist_bray|sim_mutInfo|correl_spearman	20.11818646861843|0.9946324873159249|0.5399911172273621|-0.7710709103644583	0
ASV 69	ASV 191	Spirotrichea	Syndiniales	Strombidium_sp.	Dino-Group-II-Clade-30_X_sp.	mutualExclusion	3	correl_spearman|dist_kullbackleibler|dist_bray	-0.6456081807540748|16.272421545379594|0.9104831081291972	3.72832e-11
ASV 69	ASV 527	Spirotrichea	Pyramimonadales	Strombidium_sp.	Pyramimonas_sp.	mutualExclusion	2	dist_kullbackleibler|dist_bray	14.665792660968165|0.8939448261211985	0.00807023
ASV 69	ASV 221	Spirotrichea	Pedinophyceae	Strombidium_sp.	Marsupiomonas_pelliculata	mutualExclusion	5	dist_kullbackleibler|correl_pearson|dist_bray|correl_spearman|sim_mutInfo	19.637405924445535|-0.3699681875568419|0.9778088653971286|-0.748592037955431|0.4557297241117495	0
ASV 69	ASV 281	Spirotrichea	Nephroselmidophyceae	Strombidium_sp.	Nephroselmis_pyriformis	mutualExclusion	5	correl_spearman|dist_bray|dist_kullbackleibler|correl_pearson|sim_mutInfo	-0.633065219450765|0.9079205997247002|15.9061941389271|-0.3544506067328737|0.4899855963737294	2.50357e-13
ASV 69	ASV 287	Spirotrichea	Dinophyceae	Strombidium_sp.	Gymnodinium_sp.	mutualExclusion	4	dist_kullbackleibler|dist_bray|correl_spearman|sim_mutInfo	16.446218783128565|0.909734673240388|-0.6064558061785512|0.36738224728053037	5.58215e-09
ASV 69	ASV 3	Spirotrichea	Syndiniales	Strombidium_sp.	Dino-Group-I-Clade-1_X_sp.	mutualExclusion	5	correl_pearson|dist_bray|correl_spearman|dist_kullbackleibler|sim_mutInfo	-0.36792170362811993|0.9878231573978853|-0.7792861078502272|21.77365221345175|0.6675441831555244	0
ASV 69	ASV 27	Spirotrichea	Syndiniales	Strombidium_sp.	Dino-Group-III_XX_sp.	mutualExclusion	5	correl_pearson|correl_spearman|dist_kullbackleibler|dist_bray|sim_mutInfo	-0.3875994754449444|-0.7202761773672116|18.1224684176961|0.9312907622180908|0.5550208517196364	0
ASV 69	ASV 50	Spirotrichea	Syndiniales	Strombidium_sp.	Dino-Group-II-Clade-1_X_sp.	mutualExclusion	4	sim_mutInfo|dist_bray|dist_kullbackleibler|correl_spearman	0.5160114385222356|0.9668660824780853|19.098452444941085|-0.6719690306738003	9.91429e-15
ASV 69	ASV 361	Spirotrichea	Trebouxiophyceae	Strombidium_sp.	Picochlorum_sp.	mutualExclusion	5	correl_pearson|dist_bray|dist_kullbackleibler|correl_spearman|sim_mutInfo	-0.42536302244325924|0.9715611306998485|17.973306931703295|-0.7770525159219502|0.6098104448337454	0
ASV 69	ASV 378	Spirotrichea	Bacillariophyta	Strombidium_sp.	Thalassiosira_tenera	mutualExclusion	2	dist_bray|dist_kullbackleibler	0.8540983173785084|15.955101585107279	0.0374056
ASV 69	ASV 388	Spirotrichea	Bacillariophyta	Strombidium_sp.	Leptocylindrus_minimus	mutualExclusion	4	dist_kullbackleibler|correl_spearman|dist_bray|sim_mutInfo	19.14281577921791|-0.675343973134797|0.9796145155911996|0.45354942123031616	0
ASV 69	ASV 386	Spirotrichea	Syndiniales	Strombidium_sp.	Dino-Group-II-Clade-1_X_sp.	mutualExclusion	4	sim_mutInfo|dist_kullbackleibler|dist_bray|correl_spearman	0.4343063245226668|18.12472605658138|0.9833737666095754|-0.6826781626546791	0
ASV 69	ASV 401	Spirotrichea	Chlorophyceae	Strombidium_sp.	Tetracystis_aplanospora	mutualExclusion	4	dist_kullbackleibler|dist_bray|sim_mutInfo|correl_spearman	16.304006510342|0.9189142475563531|0.4091071945093283|-0.6083375101681959	7.02947e-09
ASV 69	ASV 406	Spirotrichea	Filosa-Thecofilosea	Strombidium_sp.	Ventrifissuridae_X_sp.	mutualExclusion	5	correl_pearson|dist_kullbackleibler|dist_bray|sim_mutInfo|correl_spearman	-0.34484795966728365|19.083732960788108|0.9782519620625875|0.4411869882027477|-0.7289024984128345	0
ASV 69	ASV 412	Spirotrichea	MAST	Strombidium_sp.	MAST-12A_X_sp.	mutualExclusion	4	dist_kullbackleibler|correl_spearman|sim_mutInfo|dist_bray	16.33318705613987|-0.599328699503931|0.3520135701799889|0.9281713793598297	4.84001e-10
ASV 69	ASV 463	Spirotrichea	Cryptophyceae	Strombidium_sp.	Cryptomonadales_X_sp.	mutualExclusion	3	dist_kullbackleibler|correl_spearman|dist_bray	16.258086510761228|-0.49060405458230727|0.9205383273806212	4.62742e-05
ASV 69	ASV 472	Spirotrichea	Dinophyceae	Strombidium_sp.	Gymnodinium_dorsalisulcum	mutualExclusion	3	dist_kullbackleibler|dist_bray|correl_spearman	17.23437812634371|0.9253738066177648|-0.5170982966147206	1.31262e-09
ASV 69	ASV 114	Spirotrichea	Bacillariophyta	Strombidium_sp.	Skeletonema_pseudocostatum	mutualExclusion	4	sim_mutInfo|dist_bray|correl_spearman|dist_kullbackleibler	0.44716249510578|0.9293355513601254|-0.7173662275817271|17.80433414235326	4.62564e-15
ASV 69	ASV 130	Spirotrichea	Bacillariophyta	Strombidium_sp.	Surirella_sp.	mutualExclusion	4	correl_spearman|dist_kullbackleibler|dist_bray|sim_mutInfo	-0.6008008407687994|15.013612382832182|0.8744835077496655|0.4077946758078568	6.65463e-08
ASV 69	ASV 137	Spirotrichea	Spirotrichea	Strombidium_sp.	Pelagostrobilidium_sp.	mutualExclusion	3	dist_bray|dist_kullbackleibler|correl_spearman	0.9342504670230738|16.73447029814983|-0.560570403020288	3.04851e-07
ASV 69	ASV 154	Spirotrichea	Spirotrichea	Strombidium_sp.	Pelagostrobilidium_sp.	mutualExclusion	4	dist_bray|sim_mutInfo|dist_kullbackleibler|correl_spearman	0.9826880385256117|0.403266626192897|19.053899628689425|-0.6440219258231626	7.95754e-12
ASV 69	ASV 12	Spirotrichea	Bacillariophyta	Strombidium_sp.	Skeletonema_sp.	mutualExclusion	4	sim_mutInfo|dist_bray|dist_kullbackleibler|correl_spearman	0.4779457356804908|0.9081420574158389|13.189851149236238|-0.6287234233083465	3.38816e-10
ASV 69	ASV 20	Spirotrichea	Dinophyceae	Strombidium_sp.	Akashiwo_sanguinea	mutualExclusion	4	correl_spearman|dist_kullbackleibler|dist_bray|sim_mutInfo	-0.7295971803017175|19.965848194302605|0.9616705518144676|0.3819661848641749	0
ASV 69	ASV 32	Spirotrichea	Dinophyceae	Strombidium_sp.	Gyrodinium_sp.	mutualExclusion	4	correl_spearman|sim_mutInfo|dist_bray|dist_kullbackleibler	-0.7003311308927082|0.507055548810571|0.9474115993777755|19.384886320360906	1.38122e-13
ASV 69	ASV 46	Spirotrichea	Bacillariophyta	Strombidium_sp.	Thalassiosira_sp.	mutualExclusion	4	dist_kullbackleibler|correl_spearman|dist_bray|sim_mutInfo	20.710941827020136|-0.6721896748642181|0.9834249147160342|0.463046275850739	0
ASV 646	ASV 132	Syndiniales	MAST	Dino-Group-II-Clade-12_X_sp.	MAST-1C_X_sp.	mutualExclusion	2	dist_kullbackleibler|dist_bray	15.038494970504354|0.8936911092573774	0.00239076
ASV 646	ASV 258	Syndiniales	Bacillariophyta	Dino-Group-II-Clade-12_X_sp.	Thalassiosira_rotula	mutualExclusion	2	dist_kullbackleibler|dist_bray	16.239230421374984|0.9326747696283813	0.00156785
ASV 66	ASV 131	Syndiniales	Bacillariophyta	Dino-Group-I-Clade-4_X_sp.	Rhizosolenia_delicatula	mutualExclusion	2	dist_bray|dist_kullbackleibler	0.9024718796360935|13.08126007420563	0.000243715
ASV 66	ASV 132	Syndiniales	MAST	Dino-Group-I-Clade-4_X_sp.	MAST-1C_X_sp.	mutualExclusion	2	dist_kullbackleibler|dist_bray	15.87261662385853|0.8591489851757083	0.0322963
ASV 66	ASV 258	Syndiniales	Bacillariophyta	Dino-Group-I-Clade-4_X_sp.	Thalassiosira_rotula	mutualExclusion	2	dist_bray|dist_kullbackleibler	0.9717031993331399|18.08186544871865	0.000349545
ASV 66	ASV 289	Syndiniales	Spirotrichea	Dino-Group-I-Clade-4_X_sp.	Strombidiidae_R_X_sp.	mutualExclusion	2	dist_bray|dist_kullbackleibler	0.8648083521690235|15.90422322539405	0.0379128
ASV 66	ASV 69	Syndiniales	Spirotrichea	Dino-Group-I-Clade-4_X_sp.	Strombidium_sp.	mutualExclusion	2	dist_kullbackleibler|dist_bray	15.824622914067824|0.9387305499791727	0.0443139
ASV 43	ASV 1018	Syndiniales	Cryptophyceae	Dino-Group-II-Clade-3_X_sp.	Hemiselmis_andersenii	mutualExclusion	2	dist_kullbackleibler|dist_bray	15.664835915222609|0.9414920496383558	0.0123541
ASV 43	ASV 13	Syndiniales	Cryptophyceae	Dino-Group-II-Clade-3_X_sp.	Geminigera_cryophila	mutualExclusion	4	correl_spearman|sim_mutInfo|dist_kullbackleibler|dist_bray	-0.6571300121858444|0.40029260477995177|14.89976709129732|0.9227599309542609	1.71755e-08
ASV 43	ASV 20	Syndiniales	Dinophyceae	Dino-Group-II-Clade-3_X_sp.	Akashiwo_sanguinea	copresence	4	sim_mutInfo|correl_spearman|dist_kullbackleibler|correl_pearson	0.4678122305390162|0.8382317885695024|1.7085045433312376|0.6428818253460166	0
ASV 43	ASV 23	Syndiniales	Cryptophyceae	Dino-Group-II-Clade-3_X_sp.	Teleaulax_acuta	mutualExclusion	2	dist_bray|correl_spearman	0.8805700434225244|-0.5691324761249933	0.00540926
ASV 43	ASV 24	Syndiniales	Dinophyceae	Dino-Group-II-Clade-3_X_sp.	Gyrodinium_dominans	mutualExclusion	4	correl_spearman|dist_kullbackleibler|sim_mutInfo|dist_bray	-0.7836355456689299|18.520830081550894|0.5373973799904026|0.9706758145584675	0
ASV 43	ASV 26	Syndiniales	Cryptophyceae	Dino-Group-II-Clade-3_X_sp.	Teleaulax_gracilis	mutualExclusion	2	dist_bray|correl_spearman	0.8720625939914226|-0.49056464585881526	0.0136426
ASV 43	ASV 332	Syndiniales	Spirotrichea	Dino-Group-II-Clade-3_X_sp.	Tintinnida_XX_sp.	mutualExclusion	2	dist_bray|dist_kullbackleibler	0.9376681012644512|15.684426161206364	0.00515183
ASV 43	ASV 34	Syndiniales	Cryptophyceae	Dino-Group-II-Clade-3_X_sp.	Falcomonas_daucoides	mutualExclusion	3	sim_mutInfo|correl_spearman|dist_bray	0.4589464060850945|-0.7092298015047395|0.8738181228145804	0.00217201
ASV 43	ASV 47	Syndiniales	Bacillariophyta	Dino-Group-II-Clade-3_X_sp.	Thalassiosira_sp.	mutualExclusion	2	correl_spearman|dist_bray	-0.6374332688258262|0.8928127182795715	0.000539435
ASV 43	ASV 5	Syndiniales	Mamiellophyceae	Dino-Group-II-Clade-3_X_sp.	Bathycoccus_prasinos	mutualExclusion	3	dist_bray|correl_spearman|sim_mutInfo	0.865831744051161|-0.7347096918044902|0.5379337181212898	1.31304e-07
ASV 43	ASV 68	Syndiniales	Bacillariophyta	Dino-Group-II-Clade-3_X_sp.	Thalassiosira_sp.	mutualExclusion	3	dist_kullbackleibler|dist_bray|correl_spearman	15.348178474372178|0.9330389260359031|-0.6266570754388738	7.73483e-10
ASV 43	ASV 69	Syndiniales	Spirotrichea	Dino-Group-II-Clade-3_X_sp.	Strombidium_sp.	mutualExclusion	4	dist_kullbackleibler|sim_mutInfo|correl_spearman|dist_bray	22.43946118287236|0.5394963866286218|-0.7877549286919703|0.9900701085714922	0
ASV 43	ASV 73	Syndiniales	Bacillariophyta	Dino-Group-II-Clade-3_X_sp.	Chaetoceros_sp.	mutualExclusion	2	dist_kullbackleibler|dist_bray	13.31957195928129|0.90279571892501	0.000549887
ASV 43	ASV 123	Syndiniales	MAST	Dino-Group-II-Clade-3_X_sp.	MAST-6_XX_sp.	mutualExclusion	2	dist_bray|dist_kullbackleibler	0.9163240442994246|17.657848689396896	1.34073e-05
ASV 43	ASV 131	Syndiniales	Bacillariophyta	Dino-Group-II-Clade-3_X_sp.	Rhizosolenia_delicatula	mutualExclusion	2	dist_kullbackleibler|dist_bray	14.911043275778802|0.9266049528250615	3.24419e-08
ASV 43	ASV 132	Syndiniales	MAST	Dino-Group-II-Clade-3_X_sp.	MAST-1C_X_sp.	mutualExclusion	4	correl_spearman|sim_mutInfo|dist_bray|dist_kullbackleibler	-0.7029917708589248|0.5227730381553637|0.9724197579566449|22.143226674221278	0
ASV 43	ASV 159	Syndiniales	Dinophyceae	Dino-Group-II-Clade-3_X_sp.	Gymnodinium_sp.	mutualExclusion	3	dist_bray|correl_spearman|dist_kullbackleibler	0.9062697589165247|-0.636298021321159|15.050522298819393	5.1705e-09
ASV 43	ASV 209	Syndiniales	Prymnesiophyceae	Dino-Group-II-Clade-3_X_sp.	Chrysochromulina_sp.	mutualExclusion	2	dist_bray|correl_spearman	0.8930143440938854|-0.5469722421186365	0.00713242
ASV 43	ASV 210	Syndiniales	Bacillariophyta	Dino-Group-II-Clade-3_X_sp.	Thalassiosira_minuscula	mutualExclusion	4	dist_kullbackleibler|dist_bray|sim_mutInfo|correl_spearman	17.59414879732622|0.9710865684609747|0.37210679644291966|-0.6381618679362192	4.97905e-12
ASV 43	ASV 258	Syndiniales	Bacillariophyta	Dino-Group-II-Clade-3_X_sp.	Thalassiosira_rotula	mutualExclusion	4	correl_spearman|dist_bray|sim_mutInfo|dist_kullbackleibler	-0.6411538564932291|0.9895065869002581|0.40745739027860983|22.4131390731684	0
ASV 43	ASV 289	Syndiniales	Spirotrichea	Dino-Group-II-Clade-3_X_sp.	Strombidiidae_R_X_sp.	mutualExclusion	4	correl_spearman|sim_mutInfo|dist_bray|dist_kullbackleibler	-0.6512915613280355|0.4074141771263138|0.9680158615933825|19.844286924850728	1.93811e-13
ASV 43	ASV 299	Syndiniales	CONThreeP	Dino-Group-II-Clade-3_X_sp.	Askenasia_sp.	mutualExclusion	2	dist_bray|dist_kullbackleibler	0.8726978027913168|13.331423270445482	0.0209513
ASV 333	ASV 289	Syndiniales	Spirotrichea	Dino-Group-II-Clade-17_X_sp.	Strombidiidae_R_X_sp.	mutualExclusion	2	dist_bray|dist_kullbackleibler	0.8673828163289343|15.275253997166525	0.000841937
ASV 100	ASV 71	Syndiniales	Spirotrichea	Dino-Group-II-Clade-44_X_sp.	Choreotrichida_XX_sp.	copresence	4	dist_kullbackleibler|correl_pearson|sim_mutInfo|correl_spearman	1.817061382527986|0.5213943615976943|0.6098312995063706|0.7952788382419586	0
ASV 386	ASV 289	Syndiniales	Spirotrichea	Dino-Group-II-Clade-1_X_sp.	Strombidiidae_R_X_sp.	mutualExclusion	5	correl_pearson|dist_kullbackleibler|sim_mutInfo|correl_spearman|dist_bray	-0.33333643341770114|15.400390680547815|0.3805139196763476|-0.5526464429467532|0.9430759903930274	1.16458e-08
ASV 386	ASV 27	Syndiniales	Syndiniales	Dino-Group-II-Clade-1_X_sp.	Dino-Group-III_XX_sp.	copresence	5	correl_pearson|sim_mutInfo|dist_kullbackleibler|correl_spearman|dist_bray	0.7256888147385786|0.5433867010248554|1.264182715577014|0.838653138033926|0.27505481587036273	0
ASV 191	ASV 34	Syndiniales	Cryptophyceae	Dino-Group-II-Clade-30_X_sp.	Falcomonas_daucoides	mutualExclusion	2	correl_pearson|correl_spearman	-0.46391664157207835|-0.6270762419224496	3.60121e-05
ASV 191	ASV 63	Syndiniales	Dinophyceae	Dino-Group-II-Clade-30_X_sp.	Gyrodinium_dominans	copresence	5	dist_bray|correl_pearson|correl_spearman|dist_kullbackleibler|sim_mutInfo	0.32949835273794104|0.6081328436965072|0.747443289757853|1.436488251677458|0.35955311729032724	0
ASV 191	ASV 75	Syndiniales	Spirotrichea	Dino-Group-II-Clade-30_X_sp.	Strombidiidae_H_X_sp.	copresence	4	correl_pearson|dist_kullbackleibler|dist_bray|correl_spearman	0.747361906693486|2.0021849832413054|0.3461577345792606|0.6819711285436015	0
ASV 191	ASV 114	Syndiniales	Bacillariophyta	Dino-Group-II-Clade-30_X_sp.	Skeletonema_pseudocostatum	copresence	5	dist_bray|dist_kullbackleibler|correl_pearson|sim_mutInfo|correl_spearman	0.35931568845673967|1.420489499564059|0.6758608608789856|0.3795437688179226|0.7201704797316368	0
ASV 191	ASV 130	Syndiniales	Bacillariophyta	Dino-Group-II-Clade-30_X_sp.	Surirella_sp.	copresence	4	correl_pearson|correl_spearman|dist_bray|dist_kullbackleibler	0.637093213207919|0.6490147472813715|0.3764765597009859|1.7258341955864969	4.78181e-16
ASV 191	ASV 132	Syndiniales	MAST	Dino-Group-II-Clade-30_X_sp.	MAST-1C_X_sp.	mutualExclusion	4	correl_spearman|dist_bray|dist_kullbackleibler|sim_mutInfo	-0.6852450755948326|0.929870379576986|17.798122777216125|0.4551355511605246	1.42909e-14
ASV 191	ASV 210	Syndiniales	Bacillariophyta	Dino-Group-II-Clade-30_X_sp.	Thalassiosira_minuscula	mutualExclusion	4	correl_spearman|dist_kullbackleibler|correl_pearson|dist_bray	-0.621284502685441|15.375067870444424|-0.3574478939350082|0.8790616142428753	4.23083e-10
ASV 191	ASV 5	Syndiniales	Mamiellophyceae	Dino-Group-II-Clade-30_X_sp.	Bathycoccus_prasinos	mutualExclusion	2	correl_pearson|correl_spearman	-0.3860603926893226|-0.6433601847757566	3.47445e-09
ASV 191	ASV 258	Syndiniales	Bacillariophyta	Dino-Group-II-Clade-30_X_sp.	Thalassiosira_rotula	mutualExclusion	2	dist_bray|dist_kullbackleibler	0.9548870041658106|17.192003203700217	8.70859e-09
ASV 191	ASV 3	Syndiniales	Syndiniales	Dino-Group-II-Clade-30_X_sp.	Dino-Group-I-Clade-1_X_sp.	copresence	5	dist_bray|sim_mutInfo|correl_pearson|correl_spearman|dist_kullbackleibler	0.3451845064564707|0.4231297836271848|0.7142745787984327|0.7300634409144938|1.8502199613688777	0
ASV 191	ASV 289	Syndiniales	Spirotrichea	Dino-Group-II-Clade-30_X_sp.	Strombidiidae_R_X_sp.	mutualExclusion	2	dist_kullbackleibler|dist_bray	14.270623331213459|0.8898154894970938	0.00109465
ASV 167	ASV 258	Syndiniales	Bacillariophyta	Dino-Group-II-Clade-14_X_sp.	Thalassiosira_rotula	mutualExclusion	3	dist_bray|correl_spearman|dist_kullbackleibler	0.9952817663958825|-0.6106216911981683|19.552344868037174	0
ASV 167	ASV 289	Syndiniales	Spirotrichea	Dino-Group-II-Clade-14_X_sp.	Strombidiidae_R_X_sp.	mutualExclusion	5	sim_mutInfo|correl_pearson|dist_kullbackleibler|dist_bray|correl_spearman	0.36613106199318013|-0.3314885391558734|17.030711717529964|0.95049191342707|-0.6411346616762953	4.71217e-14
ASV 167	ASV 401	Syndiniales	Chlorophyceae	Dino-Group-II-Clade-14_X_sp.	Tetracystis_aplanospora	copresence	4	correl_spearman|correl_pearson|sim_mutInfo|dist_bray	0.7116556278392988|0.5207261448680703|0.5470223555294709|0.39770303148162633	0.0117465
ASV 167	ASV 412	Syndiniales	MAST	Dino-Group-II-Clade-14_X_sp.	MAST-12A_X_sp.	copresence	4	correl_spearman|sim_mutInfo|dist_bray|correl_pearson	0.6503820961440416|0.4149748644824478|0.41094884215189353|0.5438450748271059	0.0372766
ASV 167	ASV 27	Syndiniales	Syndiniales	Dino-Group-II-Clade-14_X_sp.	Dino-Group-III_XX_sp.	copresence	5	sim_mutInfo|dist_kullbackleibler|correl_spearman|dist_bray|correl_pearson	0.5108471918824251|1.7964959391890971|0.7713561293387386|0.3480144529902972|0.6273610546703354	0
ASV 167	ASV 100	Syndiniales	Syndiniales	Dino-Group-II-Clade-14_X_sp.	Dino-Group-II-Clade-44_X_sp.	copresence	5	correl_pearson|dist_kullbackleibler|correl_spearman|sim_mutInfo|dist_bray	0.5509091895101377|1.9577092532413507|0.8495637513078105|0.7393956398503354|0.3314694597099558	0
ASV 3	ASV 240	Syndiniales	Spirotrichea	Dino-Group-I-Clade-1_X_sp.	Amphorellopsis_acuta	mutualExclusion	2	dist_bray|dist_kullbackleibler	0.8686675945959066|17.11371794243514	0.0067122
ASV 3	ASV 258	Syndiniales	Bacillariophyta	Dino-Group-I-Clade-1_X_sp.	Thalassiosira_rotula	mutualExclusion	4	dist_kullbackleibler|correl_spearman|dist_bray|sim_mutInfo	23.05296705770733|-0.6769950958537673|0.9934210895874346|0.4686091641288854	0
ASV 3	ASV 289	Syndiniales	Spirotrichea	Dino-Group-I-Clade-1_X_sp.	Strombidiidae_R_X_sp.	mutualExclusion	5	correl_pearson|correl_spearman|sim_mutInfo|dist_kullbackleibler|dist_bray	-0.39752183023409643|-0.690740509122727|0.4389675190569875|20.287758833780313|0.9442548995789269	0
ASV 3	ASV 32	Syndiniales	Dinophyceae	Dino-Group-I-Clade-1_X_sp.	Gyrodinium_sp.	copresence	5	correl_spearman|correl_pearson|dist_bray|sim_mutInfo|dist_kullbackleibler	0.8847366409782816|0.6735044184862304|0.30875751440870924|0.7068816640846851|0.8171293870436165	0
ASV 3	ASV 63	Syndiniales	Dinophyceae	Dino-Group-I-Clade-1_X_sp.	Gyrodinium_dominans	copresence	5	dist_kullbackleibler|correl_spearman|correl_pearson|dist_bray|sim_mutInfo	1.016722714924934|0.8402789757969128|0.6770134340253391|0.31775327061720515|0.5837638871035105	0
ASV 3	ASV 71	Syndiniales	Spirotrichea	Dino-Group-I-Clade-1_X_sp.	Choreotrichida_XX_sp.	copresence	5	correl_spearman|sim_mutInfo|dist_kullbackleibler|correl_pearson|dist_bray	0.9101599429091556|0.8220013674371964|0.9473594362049913|0.6563849700362645|0.3311308943305403	0
ASV 3	ASV 75	Syndiniales	Spirotrichea	Dino-Group-I-Clade-1_X_sp.	Strombidiidae_H_X_sp.	copresence	5	correl_pearson|dist_kullbackleibler|dist_bray|sim_mutInfo|correl_spearman	0.6349538339672799|1.0510492082265244|0.3433325182239475|0.6618079827212133|0.8411449153142346	0
ASV 3	ASV 332	Syndiniales	Spirotrichea	Dino-Group-I-Clade-1_X_sp.	Tintinnida_XX_sp.	mutualExclusion	2	correl_pearson|dist_kullbackleibler	-0.34699597910624347|15.472298506507341	5.43406e-06
ASV 3	ASV 361	Syndiniales	Trebouxiophyceae	Dino-Group-I-Clade-1_X_sp.	Picochlorum_sp.	copresence	5	dist_bray|sim_mutInfo|correl_pearson|dist_kullbackleibler|correl_spearman	0.3741751022368093|0.8143970736736614|0.5252555321910359|0.8505604838178884|0.8025212986847916	0
ASV 3	ASV 388	Syndiniales	Bacillariophyta	Dino-Group-I-Clade-1_X_sp.	Leptocylindrus_minimus	copresence	5	correl_pearson|sim_mutInfo|dist_kullbackleibler|dist_bray|correl_spearman	0.5060265539621012|0.5437399035825501|1.6983317446280142|0.39270893826203823|0.7937561138263571	0
ASV 3	ASV 114	Syndiniales	Bacillariophyta	Dino-Group-I-Clade-1_X_sp.	Skeletonema_pseudocostatum	copresence	5	sim_mutInfo|correl_spearman|dist_bray|dist_kullbackleibler|correl_pearson	0.5485496613228849|0.7841300835521823|0.37578938089579383|1.592591801683848|0.5162229127169949	0
ASV 3	ASV 123	Syndiniales	MAST	Dino-Group-I-Clade-1_X_sp.	MAST-6_XX_sp.	mutualExclusion	2	correl_pearson|dist_kullbackleibler	-0.4068691283109538|16.197705412669674	7.3625e-07
ASV 3	ASV 131	Syndiniales	Bacillariophyta	Dino-Group-I-Clade-1_X_sp.	Rhizosolenia_delicatula	mutualExclusion	3	dist_bray|dist_kullbackleibler|correl_spearman	0.9110025560974201|16.601158551201134|-0.5207085659601978	5.04894e-15
ASV 3	ASV 135	Syndiniales	Dinophyceae	Dino-Group-I-Clade-1_X_sp.	Alexandrium_hiranoi	mutualExclusion	2	correl_spearman|correl_pearson	-0.5086104441348179|-0.4194650343565739	1.74667e-06
ASV 3	ASV 159	Syndiniales	Dinophyceae	Dino-Group-I-Clade-1_X_sp.	Gymnodinium_sp.	mutualExclusion	4	dist_kullbackleibler|correl_spearman|correl_pearson|sim_mutInfo	15.649432744146761|-0.5672701283644098|-0.46788931561659713|0.3482876300381168	8.04234e-13
ASV 3	ASV 100	Syndiniales	Syndiniales	Dino-Group-I-Clade-1_X_sp.	Dino-Group-II-Clade-44_X_sp.	copresence	4	sim_mutInfo|correl_pearson|correl_spearman|dist_kullbackleibler	0.7015887882151701|0.46137549024415214|0.8483447334716635|1.311818621321264	0
ASV 3	ASV 27	Syndiniales	Syndiniales	Dino-Group-I-Clade-1_X_sp.	Dino-Group-III_XX_sp.	copresence	5	correl_spearman|correl_pearson|sim_mutInfo|dist_kullbackleibler|dist_bray	0.8278937363380158|0.605917235453057|0.7226971555126713|0.8781654009102958|0.3529333226054058	0
ASV 3	ASV 167	Syndiniales	Syndiniales	Dino-Group-I-Clade-1_X_sp.	Dino-Group-II-Clade-14_X_sp.	copresence	3	dist_kullbackleibler|correl_spearman|sim_mutInfo	1.3874822162746898|0.8019803990447796|0.6391368096674945	0
ASV 50	ASV 258	Syndiniales	Bacillariophyta	Dino-Group-II-Clade-1_X_sp.	Thalassiosira_rotula	mutualExclusion	3	correl_spearman|dist_bray|dist_kullbackleibler	-0.5714387445021185|0.9930246901848722|19.824267700971546	0
ASV 50	ASV 289	Syndiniales	Spirotrichea	Dino-Group-II-Clade-1_X_sp.	Strombidiidae_R_X_sp.	mutualExclusion	3	correl_spearman|dist_bray|dist_kullbackleibler	-0.603587174998379|0.9350548593227113|17.59245377651845	2.77927e-12
ASV 50	ASV 32	Syndiniales	Dinophyceae	Dino-Group-II-Clade-1_X_sp.	Gyrodinium_sp.	copresence	4	dist_kullbackleibler|sim_mutInfo|correl_spearman|correl_pearson	1.4480851158019101|0.7296574252594477|0.8426229334054137|0.4566559265592527	0
ASV 50	ASV 333	Syndiniales	Syndiniales	Dino-Group-II-Clade-1_X_sp.	Dino-Group-II-Clade-17_X_sp.	copresence	5	dist_kullbackleibler|correl_pearson|sim_mutInfo|dist_bray|correl_spearman	1.8974815368147582|0.6419834092011599|0.510625490254824|0.40375816393664465|0.7236535160083154	0
ASV 50	ASV 63	Syndiniales	Dinophyceae	Dino-Group-II-Clade-1_X_sp.	Gyrodinium_dominans	copresence	3	correl_spearman|dist_kullbackleibler|sim_mutInfo	0.7788588814321734|1.6372474685388887|0.6091234404196082	0
ASV 50	ASV 75	Syndiniales	Spirotrichea	Dino-Group-II-Clade-1_X_sp.	Strombidiidae_H_X_sp.	copresence	3	correl_spearman|dist_kullbackleibler|sim_mutInfo	0.812455423717824|1.692185191582286|0.7671151549273363	0
ASV 50	ASV 361	Syndiniales	Trebouxiophyceae	Dino-Group-II-Clade-1_X_sp.	Picochlorum_sp.	copresence	4	dist_kullbackleibler|correl_pearson|sim_mutInfo|correl_spearman	1.42845234042458|0.4756749736089539|0.6245081848080383|0.79378130884772	0
ASV 50	ASV 167	Syndiniales	Syndiniales	Dino-Group-II-Clade-1_X_sp.	Dino-Group-II-Clade-14_X_sp.	copresence	3	correl_spearman|dist_kullbackleibler|sim_mutInfo	0.8561676667486021|1.4817613040368316|0.6547452667803757	0
ASV 50	ASV 401	Syndiniales	Chlorophyceae	Dino-Group-II-Clade-1_X_sp.	Tetracystis_aplanospora	copresence	3	dist_kullbackleibler|sim_mutInfo|correl_spearman	2.0724700469802158|0.5972884690432347|0.7658685084886622	0
ASV 50	ASV 3	Syndiniales	Syndiniales	Dino-Group-II-Clade-1_X_sp.	Dino-Group-I-Clade-1_X_sp.	copresence	5	correl_pearson|correl_spearman|dist_bray|dist_kullbackleibler|sim_mutInfo	0.6147746318971274|0.8699662680922271|0.399332450708214|1.106783507064793|0.7643882034936489	0
ASV 50	ASV 131	Syndiniales	Bacillariophyta	Dino-Group-II-Clade-1_X_sp.	Rhizosolenia_delicatula	mutualExclusion	3	dist_bray|correl_spearman|dist_kullbackleibler	0.911823916522|-0.49139956414204977|14.782198334524491	3.5746e-12
ASV 50	ASV 27	Syndiniales	Syndiniales	Dino-Group-II-Clade-1_X_sp.	Dino-Group-III_XX_sp.	copresence	4	sim_mutInfo|dist_kullbackleibler|correl_spearman|correl_pearson	0.6530503132790648|1.6023837116977662|0.8042576302567913|0.5833500516431789	0
ASV 27	ASV 71	Syndiniales	Spirotrichea	Dino-Group-III_XX_sp.	Choreotrichida_XX_sp.	copresence	3	sim_mutInfo|correl_spearman|dist_kullbackleibler	0.7574439530968111|0.8093992365637925|1.5392597960132595	0
ASV 27	ASV 100	Syndiniales	Syndiniales	Dino-Group-III_XX_sp.	Dino-Group-II-Clade-44_X_sp.	copresence	5	correl_spearman|correl_pearson|dist_bray|sim_mutInfo|dist_kullbackleibler	0.8094920658462184|0.6640875280955766|0.3963702548074082|0.502269333253961|1.810630252899161	0
ASV 77	ASV 27	Syndiniales	Syndiniales	Dino-Group-II-Clade-12_X_sp.	Dino-Group-III_XX_sp.	copresence	3	correl_spearman|sim_mutInfo|dist_kullbackleibler	0.7999117145671734|0.657328255176628|2.0699107172344005	0
ASV 77	ASV 100	Syndiniales	Syndiniales	Dino-Group-II-Clade-12_X_sp.	Dino-Group-II-Clade-44_X_sp.	copresence	4	correl_pearson|correl_spearman|sim_mutInfo|dist_kullbackleibler	0.4600016672729258|0.8398116754066419|0.7121945373867247|1.6873569580587555	0
ASV 77	ASV 167	Syndiniales	Syndiniales	Dino-Group-II-Clade-12_X_sp.	Dino-Group-II-Clade-14_X_sp.	copresence	5	correl_pearson|correl_spearman|sim_mutInfo|dist_bray|dist_kullbackleibler	0.7701232321093537|0.8868688567946467|0.7846022615809467|0.337246083084616|0.8516729639733989	0
ASV 77	ASV 401	Syndiniales	Chlorophyceae	Dino-Group-II-Clade-12_X_sp.	Tetracystis_aplanospora	copresence	4	sim_mutInfo|correl_pearson|correl_spearman|dist_kullbackleibler	0.5350760874135672|0.49543952310582257|0.7678578302293173|2.080142911794643	0
ASV 77	ASV 131	Syndiniales	Bacillariophyta	Dino-Group-II-Clade-12_X_sp.	Rhizosolenia_delicatula	mutualExclusion	2	dist_kullbackleibler|dist_bray	15.091845047300437|0.9127772793185664	6.22748e-05
ASV 77	ASV 132	Syndiniales	MAST	Dino-Group-II-Clade-12_X_sp.	MAST-1C_X_sp.	mutualExclusion	4	sim_mutInfo|dist_bray|dist_kullbackleibler|correl_spearman	0.4064471908790779|0.9422015090456853|17.216264019862713|-0.588024281270985	1.38223e-09
ASV 77	ASV 151	Syndiniales	Cryptophyceae	Dino-Group-II-Clade-12_X_sp.	Hemiselmis_andersenii	copresence	5	dist_kullbackleibler|correl_pearson|sim_mutInfo|correl_spearman|dist_bray	1.5810964073423213|0.5447209648303759|0.6279607315667084|0.861516451379401|0.4121218788965477	0
ASV 77	ASV 13	Syndiniales	Cryptophyceae	Dino-Group-II-Clade-12_X_sp.	Geminigera_cryophila	mutualExclusion	4	correl_spearman|dist_kullbackleibler|sim_mutInfo|dist_bray	-0.8078093280354581|21.275899695945174|0.5825256073708887|0.9121941884921182	0
ASV 77	ASV 17	Syndiniales	Cryptophyceae	Dino-Group-II-Clade-12_X_sp.	Hemiselmis_cryptochromatica	mutualExclusion	2	correl_spearman|sim_mutInfo	-0.6651251606122025|0.5351177057205088	0.000292678
ASV 77	ASV 24	Syndiniales	Dinophyceae	Dino-Group-II-Clade-12_X_sp.	Gyrodinium_dominans	mutualExclusion	4	sim_mutInfo|correl_spearman|dist_kullbackleibler|dist_bray	0.6034238109660421|-0.855736089263038|17.085641230678416|0.9647019975235603	0
ASV 77	ASV 28	Syndiniales	Dinophyceae	Dino-Group-II-Clade-12_X_sp.	Heterocapsa_sp.	copresence	5	correl_spearman|dist_kullbackleibler|dist_bray|sim_mutInfo|correl_pearson	0.8263681652454352|1.1203955309081994|0.3614162793347302|0.7292303743574822|0.809062733250706	0
ASV 77	ASV 32	Syndiniales	Dinophyceae	Dino-Group-II-Clade-12_X_sp.	Gyrodinium_sp.	copresence	2	sim_mutInfo|correl_spearman	0.6093081134534826|0.7507827715397247	0.00700222
ASV 77	ASV 34	Syndiniales	Cryptophyceae	Dino-Group-II-Clade-12_X_sp.	Falcomonas_daucoides	mutualExclusion	2	sim_mutInfo|correl_spearman	0.6452828033289415|-0.7996807577208095	0.000129519
ASV 77	ASV 47	Syndiniales	Bacillariophyta	Dino-Group-II-Clade-12_X_sp.	Thalassiosira_sp.	mutualExclusion	2	correl_spearman|sim_mutInfo	-0.6778982776874786|0.43286303687873096	3.67598e-05
ASV 77	ASV 63	Syndiniales	Dinophyceae	Dino-Group-II-Clade-12_X_sp.	Gyrodinium_dominans	copresence	2	sim_mutInfo|correl_spearman	0.6148362374606839|0.7606014721589635	0.00553506
ASV 77	ASV 69	Syndiniales	Spirotrichea	Dino-Group-II-Clade-12_X_sp.	Strombidium_sp.	mutualExclusion	4	correl_spearman|dist_kullbackleibler|dist_bray|sim_mutInfo	-0.7968249269863885|20.623696556691726|0.9899973535760209|0.588657713550718	0
ASV 77	ASV 75	Syndiniales	Spirotrichea	Dino-Group-II-Clade-12_X_sp.	Strombidiidae_H_X_sp.	copresence	3	sim_mutInfo|correl_spearman|dist_kullbackleibler	0.7223953174494038|0.8457546305591627|2.1322805954820376	0
ASV 77	ASV 502	Syndiniales	Bacillariophyta	Dino-Group-II-Clade-12_X_sp.	Porosira_pseudodelicatula	mutualExclusion	2	dist_kullbackleibler|dist_bray	16.783686366172983|0.906686883918247	3.64849e-05
ASV 77	ASV 210	Syndiniales	Bacillariophyta	Dino-Group-II-Clade-12_X_sp.	Thalassiosira_minuscula	mutualExclusion	4	sim_mutInfo|correl_spearman|dist_kullbackleibler|dist_bray	0.47712636370044414|-0.7117565143895652|16.993141632196377|0.947027177984791	1.69357e-13
ASV 77	ASV 5	Syndiniales	Mamiellophyceae	Dino-Group-II-Clade-12_X_sp.	Bathycoccus_prasinos	mutualExclusion	2	correl_spearman|sim_mutInfo	-0.8394596683406627|0.5617448955543756	0
ASV 77	NA	Syndiniales	Temp	Dino-Group-II-Clade-12_X_sp.	Temp	copresence	2	correl_spearman|sim_mutInfo	0.7697346767650266|0.5080284772900194	0.00268477
ASV 77	ASV 249	Syndiniales	Dinophyceae	Dino-Group-II-Clade-12_X_sp.	Amphidoma_languida	copresence	4	dist_kullbackleibler|correl_pearson|sim_mutInfo|correl_spearman	1.8201587960107404|0.5652053814812568|0.6030201030684621|0.7687197130497275	0
ASV 77	ASV 258	Syndiniales	Bacillariophyta	Dino-Group-II-Clade-12_X_sp.	Thalassiosira_rotula	mutualExclusion	3	correl_spearman|dist_kullbackleibler|dist_bray	-0.6078374613427486|21.3059205308137|0.9940632876314176	0
ASV 77	ASV 289	Syndiniales	Spirotrichea	Dino-Group-II-Clade-12_X_sp.	Strombidiidae_R_X_sp.	mutualExclusion	4	dist_kullbackleibler|dist_bray|sim_mutInfo|correl_spearman	18.048674255937055|0.9495530147492635|0.4265377610448682|-0.6496379723106092	3.6123e-12
ASV 77	ASV 1018	Syndiniales	Cryptophyceae	Dino-Group-II-Clade-12_X_sp.	Hemiselmis_andersenii	mutualExclusion	2	dist_kullbackleibler|dist_bray	15.955409152796287|0.9142333692819233	0.000142244
ASV 77	ASV 361	Syndiniales	Trebouxiophyceae	Dino-Group-II-Clade-12_X_sp.	Picochlorum_sp.	copresence	3	correl_spearman|dist_kullbackleibler|sim_mutInfo	0.8464384614067418|1.5298009382362612|0.6850629017727998	0
NA	ASV 43	Temp	Syndiniales	Temp	Dino-Group-II-Clade-3_X_sp.	copresence	2	correl_spearman|sim_mutInfo	0.7856740785970978|0.42448869792075516	0.003888
NA	ASV 191	Temp	Syndiniales	Temp	Dino-Group-II-Clade-30_X_sp.	copresence	2	correl_spearman|correl_pearson	0.7030075899196466|0.5031503370099079	0.0131776
NA	ASV 132	Temp	MAST	Temp	MAST-1C_X_sp.	mutualExclusion	3	sim_mutInfo|correl_pearson|correl_spearman	0.6661725698529408|-0.5938187501139185|-0.8597634057935711	9.8985e-07
NA	ASV 17	Temp	Cryptophyceae	Temp	Hemiselmis_cryptochromatica	mutualExclusion	2	correl_spearman|correl_pearson	-0.6921995390880041|-0.6839810003957237	0.00171818
NA	ASV 20	Temp	Dinophyceae	Temp	Akashiwo_sanguinea	copresence	3	sim_mutInfo|correl_pearson|correl_spearman	0.3617049523414444|0.48344545108410686|0.7038577838480728	0.0099128
NA	ASV 26	Temp	Cryptophyceae	Temp	Teleaulax_gracilis	mutualExclusion	2	correl_pearson|correl_spearman	-0.6900078406751199|-0.6770766540759873	0.0134315
NA	ASV 47	Temp	Bacillariophyta	Temp	Thalassiosira_sp.	mutualExclusion	3	sim_mutInfo|correl_spearman|correl_pearson	0.4801961471316769|-0.8354773204201917|-0.7802255615147919	1.76242e-10
NA	ASV 63	Temp	Dinophyceae	Temp	Gyrodinium_dominans	copresence	5	sim_mutInfo|dist_bray|correl_pearson|dist_kullbackleibler|correl_spearman	0.5116637259466028|0.3560207858355633|0.7590798982259169|2.176415070072694|0.8311938589824325	7.01116e-11
NA	ASV 69	Temp	Spirotrichea	Temp	Strombidium_sp.	mutualExclusion	3	correl_spearman|correl_pearson|sim_mutInfo	-0.8154521129611595|-0.43434019354550174|0.6057110749929606	1.40114e-05
NA	ASV 209	Temp	Prymnesiophyceae	Temp	Chrysochromulina_sp.	mutualExclusion	2	correl_spearman|correl_pearson	-0.6928936976314878|-0.6911873529732764	0.00829561
NA	ASV 74	Temp	Bacillariophyta	Temp	Chaetoceros_sp.	copresence	2	sim_mutInfo|correl_spearman	0.5857843424159506|0.7385306928050905	0.00697204
NA	ASV 348	Temp	Pyramimonadales	Temp	Pyramimonas_disomata	copresence	5	sim_mutInfo|correl_spearman|dist_kullbackleibler|correl_pearson|dist_bray	0.46310045110427245|0.7959238117053055|1.4187909238174408|0.6740315465076256|0.3213505308959024	1.80817e-09
NA	ASV 361	Temp	Trebouxiophyceae	Temp	Picochlorum_sp.	copresence	4	sim_mutInfo|dist_bray|correl_pearson|correl_spearman	0.5436307935195384|0.3763057956431267|0.7294765983954264|0.7654853376461059	1.10668e-07
NA	ASV 388	Temp	Bacillariophyta	Temp	Leptocylindrus_minimus	copresence	3	correl_spearman|sim_mutInfo|correl_pearson	0.8291386641459768|0.4065984581629558|0.6398973922436877	2.17983e-05
ASV 529	ASV 258	Trebouxiophyceae	Bacillariophyta	Picochlorum_sp.	Thalassiosira_rotula	mutualExclusion	2	dist_kullbackleibler|dist_bray	15.537272466050208|0.9355612684872873	5.69556e-06
ASV 529	ASV 12	Trebouxiophyceae	Bacillariophyta	Picochlorum_sp.	Skeletonema_sp.	copresence	2	correl_pearson|dist_kullbackleibler	0.5113584841057337|2.1580546207656446	7.44169e-06
ASV 122	ASV 258	Trebouxiophyceae	Bacillariophyta	Picochlorum_sp.	Thalassiosira_rotula	mutualExclusion	5	dist_bray|sim_mutInfo|dist_kullbackleibler|correl_pearson|correl_spearman	0.9185897988440731|0.39742423641410696|16.941686910247675|-0.4412633608628164|-0.515102110492994	0
ASV 122	ASV 1	Trebouxiophyceae	Mamiellophyceae	Picochlorum_sp.	Ostreococcus_tauri	copresence	2	dist_kullbackleibler|dist_bray	1.731501823810991|0.4091012292811115	0.00192732
ASV 122	ASV 30	Trebouxiophyceae	Dinophyceae	Picochlorum_sp.	Gymnodinium_sp.	copresence	2	dist_kullbackleibler|dist_bray	1.3411111227843007|0.4002000359738477	0.0443995
ASV 122	ASV 63	Trebouxiophyceae	Dinophyceae	Picochlorum_sp.	Gyrodinium_dominans	copresence	3	sim_mutInfo|dist_bray|dist_kullbackleibler	0.3620639111106807|0.39099063923071464|2.0319287155027563	2.22284e-05
ASV 122	ASV 361	Trebouxiophyceae	Trebouxiophyceae	Picochlorum_sp.	Picochlorum_sp.	copresence	5	sim_mutInfo|dist_kullbackleibler|correl_pearson|dist_bray|correl_spearman	0.45976969122746913|2.047273529998066|0.7309971197324088|0.27575425010202037|0.6934335804461562	3.49231e-09
ASV 361	ASV 386	Trebouxiophyceae	Syndiniales	Picochlorum_sp.	Dino-Group-II-Clade-1_X_sp.	copresence	4	correl_pearson|dist_bray|correl_spearman|sim_mutInfo	0.45876955492948934|0.37448227957080216|0.6991645012239929|0.4936607459439841	0.00365475
ASV 361	ASV 27	Trebouxiophyceae	Syndiniales	Picochlorum_sp.	Dino-Group-III_XX_sp.	copresence	5	correl_spearman|sim_mutInfo|correl_pearson|dist_bray|dist_kullbackleibler	0.8007356631585106|0.6790279469689291|0.6950971152467819|0.269784475096009|0.7211157381237295	0
ASV 361	ASV 401	Trebouxiophyceae	Chlorophyceae	Picochlorum_sp.	Tetracystis_aplanospora	copresence	5	correl_pearson|dist_kullbackleibler|dist_bray|sim_mutInfo|correl_spearman	0.6688141669472655|1.2118466354408692|0.30064499768353037|0.530209297270896|0.7770037066015335	0
ASV 361	ASV 412	Trebouxiophyceae	MAST	Picochlorum_sp.	MAST-12A_X_sp.	copresence	5	correl_spearman|dist_bray|correl_pearson|dist_kullbackleibler|sim_mutInfo	0.7065214488758795|0.32993977124171325|0.5818074649207771|1.8660498883308745|0.42567170722887093	0
ASV 361	ASV 114	Trebouxiophyceae	Bacillariophyta	Picochlorum_sp.	Skeletonema_pseudocostatum	copresence	5	dist_bray|sim_mutInfo|correl_spearman|correl_pearson|dist_kullbackleibler	0.4044274822692091|0.5090271931322699|0.6882205188572725|0.5115844893322032|1.4837112727124464	0
ASV 361	ASV 100	Trebouxiophyceae	Syndiniales	Picochlorum_sp.	Dino-Group-II-Clade-44_X_sp.	copresence	3	correl_spearman|sim_mutInfo|dist_kullbackleibler	0.8061866687488031|0.7067001138266757|1.4406949792863109	0
ASV 361	ASV 167	Trebouxiophyceae	Syndiniales	Picochlorum_sp.	Dino-Group-II-Clade-14_X_sp.	copresence	5	correl_pearson|dist_bray|dist_kullbackleibler|sim_mutInfo|correl_spearman	0.6025956085769366|0.3417993922377184|1.0761013037639922|0.6465648692669488|0.8375922660461187	0
ASV 361	ASV 258	Trebouxiophyceae	Bacillariophyta	Picochlorum_sp.	Thalassiosira_rotula	mutualExclusion	5	dist_kullbackleibler|sim_mutInfo|dist_bray|correl_spearman|correl_pearson	18.305373918938567|0.42409436039068016|0.9940958593408682|-0.6603412565837843|-0.3594282639967741	0
ASV 361	ASV 289	Trebouxiophyceae	Spirotrichea	Picochlorum_sp.	Strombidiidae_R_X_sp.	mutualExclusion	5	sim_mutInfo|correl_pearson|correl_spearman|dist_kullbackleibler|dist_bray	0.38976832654835114|-0.4557693907130258|-0.6560214833313027|15.70351966098623|0.9315553146063277	5.93033e-15
ASV 361	ASV 54	Trebouxiophyceae	Cryptophyceae	Picochlorum_sp.	Plagioselmis_prolonga	mutualExclusion	2	correl_spearman|correl_pearson	-0.5112648566876092|-0.505181223603244	1.88849e-07
ASV 361	ASV 63	Trebouxiophyceae	Dinophyceae	Picochlorum_sp.	Gyrodinium_dominans	copresence	5	correl_spearman|correl_pearson|dist_kullbackleibler|dist_bray|sim_mutInfo	0.7802398082243871|0.6871651305722796|0.8231175163366554|0.29562800977577397|0.5779915698816431	0
ASV 361	ASV 71	Trebouxiophyceae	Spirotrichea	Picochlorum_sp.	Choreotrichida_XX_sp.	copresence	3	correl_spearman|dist_kullbackleibler|sim_mutInfo	0.7381601630522945|1.853204577698215|0.6733624489420862	0
ASV 361	ASV 75	Trebouxiophyceae	Spirotrichea	Picochlorum_sp.	Strombidiidae_H_X_sp.	copresence	3	dist_kullbackleibler|correl_spearman|sim_mutInfo	1.2984962809606508|0.7507025809341937|0.7213733599188439	0
ASV 592	ASV 100	Ulvophyceae	Syndiniales	Dilabifilum_arthropyreniae	Dino-Group-II-Clade-44_X_sp.	mutualExclusion	2	dist_kullbackleibler|dist_bray	13.675574047640067|0.8683963849775299	0.0131055
