# Supplementary material for: Temporal Variability and Ecological Interactions of Parasitic Marine Syndiniales in Coastal Protist Communities
Source: mSphere. 2020 May 27;5(3):e00209-20. doi: 10.1128/mSphere.00209-20 (PMC7253595; doi:10.1128/mSphere.00209-20)
Supplement: TABLE S4 [file mSphere.00209-20-st004.xlsx]

## Sheet: Syn network interactions
ASV		Class		Species
Node 1	Node 2	Node 1	Node 2	Node 1	Node 2	Edge type	# Methods	Method	Method scores	q-value
ASV 250	ASV 100	Acantharea	Syndiniales	Acantharea_XXX_sp.	Dino-Group-II-Clade-44_X_sp.	copresence	2	sim_mutInfo|correl_spearman	0.6362840498632112|0.7455914998160122	0.0167318
ASV 250	ASV 3	Acantharea	Syndiniales	Acantharea_XXX_sp.	Dino-Group-I-Clade-1_X_sp.	copresence	5	correl_spearman|dist_kullbackleibler|dist_bray|sim_mutInfo|correl_pearson	0.8478120621385752|1.0565536373559243|0.3384210370083932|0.6774382392823037|0.6180735308481896	0
ASV 250	ASV 167	Acantharea	Syndiniales	Acantharea_XXX_sp.	Dino-Group-II-Clade-14_X_sp.	copresence	3	sim_mutInfo|correl_spearman|dist_kullbackleibler	0.6276698343820568|0.7537662584513204|2.019584348651202	0
ASV 250	ASV 191	Acantharea	Syndiniales	Acantharea_XXX_sp.	Dino-Group-II-Clade-30_X_sp.	copresence	4	dist_bray|correl_pearson|dist_kullbackleibler|correl_spearman	0.35067697921794017|0.7077395566044905|1.9304617856273194|0.6713849106673874	0
ASV 250	ASV 27	Acantharea	Syndiniales	Acantharea_XXX_sp.	Dino-Group-III_XX_sp.	copresence	3	sim_mutInfo|dist_kullbackleibler|correl_spearman	0.6098299450358473|1.659895377223316|0.6981150796351855	0
ASV 250	ASV 43	Acantharea	Syndiniales	Acantharea_XXX_sp.	Dino-Group-II-Clade-3_X_sp.	copresence	4	dist_kullbackleibler|correl_pearson|sim_mutInfo|correl_spearman	2.1605671963898834|0.48619127385283767|0.5243387192545259|0.8265123360232934	0
ASV 250	ASV 50	Acantharea	Syndiniales	Acantharea_XXX_sp.	Dino-Group-II-Clade-1_X_sp.	copresence	3	sim_mutInfo|correl_spearman|dist_kullbackleibler	0.7189347668454293|0.7964890099202488|1.8773538456553605	0
NA	ASV 43	Ammonium	Syndiniales	Ammonium	Dino-Group-II-Clade-3_X_sp.	mutualExclusion	3	correl_spearman|dist_bray|dist_kullbackleibler	-0.5035913165444287|0.8594592635217368|15.68654146100174	0.000372641
NA	ASV 3	Ammonium	Syndiniales	Ammonium	Dino-Group-I-Clade-1_X_sp.	mutualExclusion	4	dist_kullbackleibler|correl_spearman|sim_mutInfo|correl_pearson	14.247623028930155|-0.6264908483651269|0.3736953203223692|-0.49159639386152704	7.15259e-07
ASV 328	ASV 3	Bacillariophyta	Syndiniales	Coscinodiscus_radiatus	Dino-Group-I-Clade-1_X_sp.	mutualExclusion	5	sim_mutInfo|dist_bray|correl_pearson|correl_spearman|dist_kullbackleibler	0.4369578193690806|0.9018098104439557|-0.38490428194842113|-0.7615667853731942|17.740434975784662	0
ASV 131	ASV 27	Bacillariophyta	Syndiniales	Rhizosolenia_delicatula	Dino-Group-III_XX_sp.	mutualExclusion	4	correl_pearson|dist_bray|correl_spearman|dist_kullbackleibler	-0.39974008500288377|0.8973879612627034|-0.6002447749386864|14.3575128262916	0
ASV 258	ASV 100	Bacillariophyta	Syndiniales	Thalassiosira_rotula	Dino-Group-II-Clade-44_X_sp.	mutualExclusion	4	correl_spearman|dist_bray|sim_mutInfo|dist_kullbackleibler	-0.6709002017499108|0.995727543812027|0.35963566982185613|21.145502499349433	0
ASV 258	ASV 27	Bacillariophyta	Syndiniales	Thalassiosira_rotula	Dino-Group-III_XX_sp.	mutualExclusion	5	correl_spearman|sim_mutInfo|correl_pearson|dist_kullbackleibler|dist_bray	-0.6729209444093542|0.48037940683594105|-0.3850379360124062|20.7737153938058|0.9907398919817602	0
ASV 68	ASV 3	Bacillariophyta	Syndiniales	Thalassiosira_sp.	Dino-Group-I-Clade-1_X_sp.	mutualExclusion	5	sim_mutInfo|dist_kullbackleibler|correl_pearson|dist_bray|correl_spearman	0.4049608238723814|14.916570600452024|-0.35552410239267723|0.8903912174879952|-0.6683029479180452	0
ASV 109	ASV 27	Bacillariophyta	Syndiniales	Thalassiosira_hendeyi	Dino-Group-III_XX_sp.	copresence	2	sim_mutInfo|dist_kullbackleibler	0.5873540373883381|1.7152365516270311	0
ASV 80	ASV 27	Bacillariophyta	Syndiniales	Thalassiosira_concaviuscula	Dino-Group-III_XX_sp.	copresence	3	dist_kullbackleibler|sim_mutInfo|dist_bray	1.512641419459566|0.6638095557326449|0.36403301457658976	0
ASV 46	ASV 191	Bacillariophyta	Syndiniales	Thalassiosira_sp.	Dino-Group-II-Clade-30_X_sp.	copresence	5	sim_mutInfo|correl_spearman|dist_kullbackleibler|correl_pearson|dist_bray	0.3698720463609666|0.6581661055749709|2.2175491298217644|0.6972884738492147|0.4031313047882574	0
ASV 210	ASV 100	Bacillariophyta	Syndiniales	Thalassiosira_minuscula	Dino-Group-II-Clade-44_X_sp.	mutualExclusion	5	correl_spearman|correl_pearson|dist_bray|dist_kullbackleibler|sim_mutInfo	-0.8025563765045574|-0.35519256611200484|0.9678210237939474|19.139779777573313|0.5252337708284802	0
ASV 210	ASV 27	Bacillariophyta	Syndiniales	Thalassiosira_minuscula	Dino-Group-III_XX_sp.	mutualExclusion	5	sim_mutInfo|dist_kullbackleibler|dist_bray|correl_pearson|correl_spearman	0.3837371512917276|15.504627560012022|0.8820728322403494|-0.49963756195784637|-0.6734428128882359	0
ASV 210	ASV 3	Bacillariophyta	Syndiniales	Thalassiosira_minuscula	Dino-Group-I-Clade-1_X_sp.	mutualExclusion	5	sim_mutInfo|correl_pearson|dist_kullbackleibler|dist_bray|correl_spearman	0.5173054682755596|-0.4605303940303046|20.517124776294974|0.9448529818066554|-0.7954328366772835	0
ASV 19	ASV 3	Bacillariophyta	Syndiniales	Cyclotella_sp.	Dino-Group-I-Clade-1_X_sp.	copresence	4	correl_spearman|sim_mutInfo|dist_bray|dist_kullbackleibler	0.7818241253574197|0.46473483023686146|0.37270340107039|1.762294362712911	0
ASV 19	ASV 27	Bacillariophyta	Syndiniales	Cyclotella_sp.	Dino-Group-III_XX_sp.	copresence	4	dist_kullbackleibler|dist_bray|sim_mutInfo|correl_pearson	1.301782772706299|0.35678963703235844|0.44622561570189445|0.589840693531797	0
ASV 12	ASV 27	Bacillariophyta	Syndiniales	Skeletonema_sp.	Dino-Group-III_XX_sp.	copresence	3	sim_mutInfo|correl_spearman|dist_kullbackleibler	0.5606623879762651|0.7141611904046659|1.666722337430547	0
ASV 580	ASV 27	Bacillariophyta	Syndiniales	Thalassiosira_sp.	Dino-Group-III_XX_sp.	copresence	5	sim_mutInfo|dist_bray|correl_pearson|dist_kullbackleibler|correl_spearman	0.3664021007605891|0.3540864302626958|0.5149818508484485|2.187537998347494|0.668910601783595	0
ASV 114	ASV 27	Bacillariophyta	Syndiniales	Skeletonema_pseudocostatum	Dino-Group-III_XX_sp.	copresence	2	dist_kullbackleibler|sim_mutInfo	1.6724862682442991|0.5029241118093752	0
ASV 9	ASV 27	Bacillariophyta	Syndiniales	Thalassiosira_sp.	Dino-Group-III_XX_sp.	copresence	5	correl_spearman|dist_kullbackleibler|dist_bray|sim_mutInfo|correl_pearson	0.8346155646104277|0.5950843345946902|0.27176611371628023|0.6275683973551351|0.7162032495890073	0
ASV 9	ASV 50	Bacillariophyta	Syndiniales	Thalassiosira_sp.	Dino-Group-II-Clade-1_X_sp.	copresence	3	dist_kullbackleibler|sim_mutInfo|correl_spearman	2.176884405527148|0.5716698408249363|0.7622065841611078	0
ASV 9	ASV 3	Bacillariophyta	Syndiniales	Thalassiosira_sp.	Dino-Group-I-Clade-1_X_sp.	copresence	4	dist_bray|dist_kullbackleibler|sim_mutInfo|correl_spearman	0.4026499018382277|1.600213582174202|0.5705886211919577|0.7798802950874336	0
ASV 130	ASV 3	Bacillariophyta	Syndiniales	Surirella_sp.	Dino-Group-I-Clade-1_X_sp.	copresence	5	dist_kullbackleibler|dist_bray|correl_pearson|correl_spearman|sim_mutInfo	2.168763129644334|0.3729294592497753|0.5686440228036144|0.6696051044199142|0.4891915017700419	0
ASV 130	ASV 27	Bacillariophyta	Syndiniales	Surirella_sp.	Dino-Group-III_XX_sp.	copresence	3	sim_mutInfo|dist_bray|dist_kullbackleibler	0.43390390964963066|0.3615145594942164|1.6483325709178778	0
ASV 74	ASV 27	Bacillariophyta	Syndiniales	Chaetoceros_sp.	Dino-Group-III_XX_sp.	copresence	3	dist_kullbackleibler|sim_mutInfo|correl_spearman	2.087690604599249|0.49567456711384006|0.7037063163676693	0
ASV 210	ASV 167	Bacillariophyta	Syndiniales	Thalassiosira_minuscula	Dino-Group-II-Clade-14_X_sp.	mutualExclusion	5	correl_pearson|sim_mutInfo|correl_spearman|dist_kullbackleibler|dist_bray	-0.37150192577146257|0.4668484001460991|-0.7021614715486092|16.76623977174904|0.951662311724695	4.78181e-16
ASV 328	ASV 27	Bacillariophyta	Syndiniales	Coscinodiscus_radiatus	Dino-Group-III_XX_sp.	mutualExclusion	4	correl_spearman|correl_pearson|sim_mutInfo|dist_kullbackleibler	-0.6337917815300523|-0.41798340695239267|0.3915351909680216|14.169553996598315	1.41185e-15
ASV 258	ASV 333	Bacillariophyta	Syndiniales	Thalassiosira_rotula	Dino-Group-II-Clade-17_X_sp.	mutualExclusion	3	dist_kullbackleibler|dist_bray|correl_spearman	18.25246884135901|0.9933523546547497|-0.49594953863295926	2.78839e-15
ASV 47	ASV 3	Bacillariophyta	Syndiniales	Thalassiosira_sp.	Dino-Group-I-Clade-1_X_sp.	mutualExclusion	3	correl_pearson|correl_spearman|sim_mutInfo	-0.5218421608126627|-0.7725490236052289|0.44820997995844536	9.478e-15
ASV 47	ASV 100	Bacillariophyta	Syndiniales	Thalassiosira_sp.	Dino-Group-II-Clade-44_X_sp.	mutualExclusion	4	correl_pearson|dist_bray|correl_spearman|sim_mutInfo	-0.44742374663638157|0.8698974982251109|-0.8056120243210932|0.5324589388571961	3.24627e-14
ASV 258	ASV 386	Bacillariophyta	Syndiniales	Thalassiosira_rotula	Dino-Group-II-Clade-1_X_sp.	mutualExclusion	3	dist_bray|sim_mutInfo|dist_kullbackleibler	0.9947890508024347|0.3564321811001947|17.30939609186055	4.05585e-14
ASV 210	ASV 50	Bacillariophyta	Syndiniales	Thalassiosira_minuscula	Dino-Group-II-Clade-1_X_sp.	mutualExclusion	4	sim_mutInfo|dist_bray|correl_spearman|dist_kullbackleibler	0.3749796066898643|0.9238959068868553|-0.6249928979375677|16.482281681184578	1.7167e-12
ASV 47	ASV 27	Bacillariophyta	Syndiniales	Thalassiosira_sp.	Dino-Group-III_XX_sp.	mutualExclusion	3	sim_mutInfo|correl_pearson|correl_spearman	0.38924058394427385|-0.5554257250344983|-0.6822052840070737	6.41531e-12
ASV 328	ASV 50	Bacillariophyta	Syndiniales	Coscinodiscus_radiatus	Dino-Group-II-Clade-1_X_sp.	mutualExclusion	4	correl_spearman|dist_bray|dist_kullbackleibler|sim_mutInfo	-0.6261662771711498|0.8813995149083775|15.445124709293578|0.37858241769653	1.233e-10
ASV 68	ASV 100	Bacillariophyta	Syndiniales	Thalassiosira_sp.	Dino-Group-II-Clade-44_X_sp.	mutualExclusion	4	sim_mutInfo|dist_kullbackleibler|correl_spearman|dist_bray	0.45356517270598573|13.139471651318793|-0.6916312001163701|0.9219909896436492	2.46708e-10
ASV 210	ASV 386	Bacillariophyta	Syndiniales	Thalassiosira_minuscula	Dino-Group-II-Clade-1_X_sp.	mutualExclusion	5	dist_kullbackleibler|correl_spearman|dist_bray|correl_pearson|sim_mutInfo	14.55310590899615|-0.594534538118485|0.9341558366318341|-0.352406116758506|0.40856938431124545	3.65349e-09
ASV 47	ASV 167	Bacillariophyta	Syndiniales	Thalassiosira_sp.	Dino-Group-II-Clade-14_X_sp.	mutualExclusion	3	sim_mutInfo|correl_pearson|correl_spearman	0.36836113116676295|-0.41014942986153996|-0.6651905977629324	5.67986e-09
ASV 131	ASV 100	Bacillariophyta	Syndiniales	Rhizosolenia_delicatula	Dino-Group-II-Clade-44_X_sp.	mutualExclusion	3	dist_kullbackleibler|correl_spearman|dist_bray	15.183717645412377|-0.4910094149589308|0.919012668661763	5.42253e-08
ASV 131	ASV 333	Bacillariophyta	Syndiniales	Rhizosolenia_delicatula	Dino-Group-II-Clade-17_X_sp.	mutualExclusion	3	dist_bray|correl_spearman|dist_kullbackleibler	0.9270451357316661|-0.6150409387259109|13.729103662230647	1.42191e-07
ASV 47	ASV 386	Bacillariophyta	Syndiniales	Thalassiosira_sp.	Dino-Group-II-Clade-1_X_sp.	mutualExclusion	3	correl_spearman|sim_mutInfo|correl_pearson	-0.5820632027031393|0.37957253479796904|-0.35924533743347165	3.58452e-07
ASV 328	ASV 191	Bacillariophyta	Syndiniales	Coscinodiscus_radiatus	Dino-Group-II-Clade-30_X_sp.	mutualExclusion	2	correl_spearman|dist_kullbackleibler	-0.5865594275174554|13.430587625217235	1.10099e-06
ASV 328	ASV 43	Bacillariophyta	Syndiniales	Coscinodiscus_radiatus	Dino-Group-II-Clade-3_X_sp.	mutualExclusion	3	correl_spearman|dist_kullbackleibler|dist_bray	-0.5830750819305894|14.514896726198256|0.9099660714386781	1.31403e-06
ASV 68	ASV 27	Bacillariophyta	Syndiniales	Thalassiosira_sp.	Dino-Group-III_XX_sp.	mutualExclusion	2	correl_pearson|correl_spearman	-0.37376399527467613|-0.5527119525050384	1.34916e-06
ASV 47	ASV 191	Bacillariophyta	Syndiniales	Thalassiosira_sp.	Dino-Group-II-Clade-30_X_sp.	mutualExclusion	2	correl_pearson|correl_spearman	-0.35203942920637726|-0.5707134257159049	2.64393e-06
ASV 328	ASV 100	Bacillariophyta	Syndiniales	Coscinodiscus_radiatus	Dino-Group-II-Clade-44_X_sp.	mutualExclusion	4	dist_kullbackleibler|sim_mutInfo|dist_bray|correl_spearman	14.438560793298704|0.3926514405199266|0.880801361301436|-0.6279558464247563	2.78531e-06
ASV 328	ASV 167	Bacillariophyta	Syndiniales	Coscinodiscus_radiatus	Dino-Group-II-Clade-14_X_sp.	mutualExclusion	4	correl_spearman|dist_bray|dist_kullbackleibler|sim_mutInfo	-0.605864446956035|0.8727923513574225|14.227829990485743|0.42815506358592614	3.10829e-06
ASV 502	ASV 27	Bacillariophyta	Syndiniales	Porosira_pseudodelicatula	Dino-Group-III_XX_sp.	mutualExclusion	2	dist_kullbackleibler|correl_pearson	13.551701308042297|-0.4305259147616316	1.28303e-05
ASV 328	ASV 77	Bacillariophyta	Syndiniales	Coscinodiscus_radiatus	Dino-Group-II-Clade-12_X_sp.	mutualExclusion	4	correl_spearman|dist_kullbackleibler|dist_bray|sim_mutInfo	-0.5837997117352177|13.378893862895348|0.8694656250472174|0.4022354954679068	2.51799e-05
ASV 502	ASV 3	Bacillariophyta	Syndiniales	Porosira_pseudodelicatula	Dino-Group-I-Clade-1_X_sp.	mutualExclusion	2	dist_kullbackleibler|dist_bray	16.487475544082184|0.8765039981265268	3.68955e-05
ASV 131	ASV 167	Bacillariophyta	Syndiniales	Rhizosolenia_delicatula	Dino-Group-II-Clade-14_X_sp.	mutualExclusion	2	dist_kullbackleibler|dist_bray	14.011240606454406|0.9152036772925608	6.21666e-05
ASV 239	ASV 100	Bacillariophyta	Syndiniales	Coscinodiscus_sp.	Dino-Group-II-Clade-44_X_sp.	mutualExclusion	3	dist_kullbackleibler|dist_bray|correl_pearson	13.32784653258088|0.8569290241866773|-0.342730534034874	0.000293977
ASV 36	ASV 27	Bacillariophyta	Syndiniales	Corethron_hystrix	Dino-Group-III_XX_sp.	mutualExclusion	2	dist_kullbackleibler|dist_bray	15.609833776750705|0.9087948363848061	0.000345727
ASV 502	ASV 386	Bacillariophyta	Syndiniales	Porosira_pseudodelicatula	Dino-Group-II-Clade-1_X_sp.	mutualExclusion	3	dist_kullbackleibler|dist_bray|correl_pearson	13.573722261776712|0.8738848946319799|-0.33017841483386934	0.000737275
ASV 47	ASV 50	Bacillariophyta	Syndiniales	Thalassiosira_sp.	Dino-Group-II-Clade-1_X_sp.	mutualExclusion	2	correl_spearman|sim_mutInfo	-0.597502732496603|0.36839986102585964	0.00131218
ASV 502	ASV 167	Bacillariophyta	Syndiniales	Porosira_pseudodelicatula	Dino-Group-II-Clade-14_X_sp.	mutualExclusion	2	dist_kullbackleibler|dist_bray	14.607629008917906|0.8784137445919984	0.00141162
ASV 36	ASV 3	Bacillariophyta	Syndiniales	Corethron_hystrix	Dino-Group-I-Clade-1_X_sp.	mutualExclusion	2	dist_bray|dist_kullbackleibler	0.8811182250976931|17.220172473022092	0.00275157
ASV 68	ASV 50	Bacillariophyta	Syndiniales	Thalassiosira_sp.	Dino-Group-II-Clade-1_X_sp.	mutualExclusion	2	dist_bray|correl_spearman	0.8601303117848142|-0.57327401669047	0.00356472
ASV 36	ASV 100	Bacillariophyta	Syndiniales	Corethron_hystrix	Dino-Group-II-Clade-44_X_sp.	mutualExclusion	2	dist_bray|dist_kullbackleibler	0.9335210149638888|17.208863171502184	0.00433333
ASV 502	ASV 50	Bacillariophyta	Syndiniales	Porosira_pseudodelicatula	Dino-Group-II-Clade-1_X_sp.	mutualExclusion	2	dist_kullbackleibler|dist_bray	14.64363504522366|0.8671302683057264	0.0141108
ASV 388	ASV 100	Bacillariophyta	Syndiniales	Leptocylindrus_minimus	Dino-Group-II-Clade-44_X_sp.	copresence	2	sim_mutInfo|correl_spearman	0.4865630035377717|0.7667669357055054	0.0167508
ASV 114	ASV 167	Bacillariophyta	Syndiniales	Skeletonema_pseudocostatum	Dino-Group-II-Clade-14_X_sp.	copresence	2	sim_mutInfo|correl_spearman	0.5006825844743679|0.6905205345104345	0.0486025
ASV 46	ASV 3	Bacillariophyta	Syndiniales	Thalassiosira_sp.	Dino-Group-I-Clade-1_X_sp.	copresence	4	sim_mutInfo|dist_bray|correl_spearman|correl_pearson	0.5565418324592186|0.3415542009154219|0.7657872493640462|0.6505012316295563	0.0495202
ASV 328	ASV 66	Bacillariophyta	Syndiniales	Coscinodiscus_radiatus	Dino-Group-I-Clade-4_X_sp.	mutualExclusion	2	dist_kullbackleibler|dist_bray	13.764967940619599|0.8544724203150689	0.0495904
ASV 258	ASV 167	Bacillariophyta	Syndiniales	Thalassiosira_rotula	Dino-Group-II-Clade-14_X_sp.	mutualExclusion	3	dist_bray|correl_spearman|dist_kullbackleibler	0.9952817663958825|-0.6106216911981683|19.552344868037174	0
ASV 258	ASV 3	Bacillariophyta	Syndiniales	Thalassiosira_rotula	Dino-Group-I-Clade-1_X_sp.	mutualExclusion	4	dist_kullbackleibler|correl_spearman|dist_bray|sim_mutInfo	23.05296705770733|-0.6769950958537673|0.9934210895874346|0.4686091641288854	0
ASV 388	ASV 3	Bacillariophyta	Syndiniales	Leptocylindrus_minimus	Dino-Group-I-Clade-1_X_sp.	copresence	5	correl_pearson|sim_mutInfo|dist_kullbackleibler|dist_bray|correl_spearman	0.5060265539621012|0.5437399035825501|1.6983317446280142|0.39270893826203823|0.7937561138263571	0
ASV 114	ASV 3	Bacillariophyta	Syndiniales	Skeletonema_pseudocostatum	Dino-Group-I-Clade-1_X_sp.	copresence	5	sim_mutInfo|correl_spearman|dist_bray|dist_kullbackleibler|correl_pearson	0.5485496613228849|0.7841300835521823|0.37578938089579383|1.592591801683848|0.5162229127169949	0
ASV 258	ASV 50	Bacillariophyta	Syndiniales	Thalassiosira_rotula	Dino-Group-II-Clade-1_X_sp.	mutualExclusion	3	correl_spearman|dist_bray|dist_kullbackleibler	-0.5714387445021185|0.9930246901848722|19.824267700971546	0
ASV 114	ASV 191	Bacillariophyta	Syndiniales	Skeletonema_pseudocostatum	Dino-Group-II-Clade-30_X_sp.	copresence	5	dist_bray|dist_kullbackleibler|correl_pearson|sim_mutInfo|correl_spearman	0.35931568845673967|1.420489499564059|0.6758608608789856|0.3795437688179226|0.7201704797316368	0
ASV 258	ASV 43	Bacillariophyta	Syndiniales	Thalassiosira_rotula	Dino-Group-II-Clade-3_X_sp.	mutualExclusion	4	correl_spearman|dist_bray|sim_mutInfo|dist_kullbackleibler	-0.6411538564932291|0.9895065869002581|0.40745739027860983|22.4131390731684	0
ASV 258	ASV 77	Bacillariophyta	Syndiniales	Thalassiosira_rotula	Dino-Group-II-Clade-12_X_sp.	mutualExclusion	3	correl_spearman|dist_kullbackleibler|dist_bray	-0.6078374613427486|21.3059205308137|0.9940632876314176	0
ASV 130	ASV 191	Bacillariophyta	Syndiniales	Surirella_sp.	Dino-Group-II-Clade-30_X_sp.	copresence	4	correl_pearson|correl_spearman|dist_bray|dist_kullbackleibler	0.637093213207919|0.6490147472813715|0.3764765597009859|1.7258341955864969	4.78181e-16
ASV 131	ASV 3	Bacillariophyta	Syndiniales	Rhizosolenia_delicatula	Dino-Group-I-Clade-1_X_sp.	mutualExclusion	3	dist_bray|dist_kullbackleibler|correl_spearman	0.9110025560974201|16.601158551201134|-0.5207085659601978	5.04894e-15
ASV 210	ASV 77	Bacillariophyta	Syndiniales	Thalassiosira_minuscula	Dino-Group-II-Clade-12_X_sp.	mutualExclusion	4	sim_mutInfo|correl_spearman|dist_kullbackleibler|dist_bray	0.47712636370044414|-0.7117565143895652|16.993141632196377|0.947027177984791	1.69357e-13
ASV 131	ASV 50	Bacillariophyta	Syndiniales	Rhizosolenia_delicatula	Dino-Group-II-Clade-1_X_sp.	mutualExclusion	3	dist_bray|correl_spearman|dist_kullbackleibler	0.911823916522|-0.49139956414204977|14.782198334524491	3.5746e-12
ASV 210	ASV 43	Bacillariophyta	Syndiniales	Thalassiosira_minuscula	Dino-Group-II-Clade-3_X_sp.	mutualExclusion	4	dist_kullbackleibler|dist_bray|sim_mutInfo|correl_spearman	17.59414879732622|0.9710865684609747|0.37210679644291966|-0.6381618679362192	4.97905e-12
ASV 210	ASV 191	Bacillariophyta	Syndiniales	Thalassiosira_minuscula	Dino-Group-II-Clade-30_X_sp.	mutualExclusion	4	correl_spearman|dist_kullbackleibler|correl_pearson|dist_bray	-0.621284502685441|15.375067870444424|-0.3574478939350082|0.8790616142428753	4.23083e-10
ASV 68	ASV 43	Bacillariophyta	Syndiniales	Thalassiosira_sp.	Dino-Group-II-Clade-3_X_sp.	mutualExclusion	3	dist_kullbackleibler|dist_bray|correl_spearman	15.348178474372178|0.9330389260359031|-0.6266570754388738	7.73483e-10
ASV 258	ASV 191	Bacillariophyta	Syndiniales	Thalassiosira_rotula	Dino-Group-II-Clade-30_X_sp.	mutualExclusion	2	dist_bray|dist_kullbackleibler	0.9548870041658106|17.192003203700217	8.70859e-09
ASV 131	ASV 43	Bacillariophyta	Syndiniales	Rhizosolenia_delicatula	Dino-Group-II-Clade-3_X_sp.	mutualExclusion	2	dist_kullbackleibler|dist_bray	14.911043275778802|0.9266049528250615	3.24419e-08
ASV 502	ASV 77	Bacillariophyta	Syndiniales	Porosira_pseudodelicatula	Dino-Group-II-Clade-12_X_sp.	mutualExclusion	2	dist_kullbackleibler|dist_bray	16.783686366172983|0.906686883918247	3.64849e-05
ASV 47	ASV 77	Bacillariophyta	Syndiniales	Thalassiosira_sp.	Dino-Group-II-Clade-12_X_sp.	mutualExclusion	2	correl_spearman|sim_mutInfo	-0.6778982776874786|0.43286303687873096	3.67598e-05
ASV 131	ASV 77	Bacillariophyta	Syndiniales	Rhizosolenia_delicatula	Dino-Group-II-Clade-12_X_sp.	mutualExclusion	2	dist_kullbackleibler|dist_bray	15.091845047300437|0.9127772793185664	6.22748e-05
ASV 131	ASV 66	Bacillariophyta	Syndiniales	Rhizosolenia_delicatula	Dino-Group-I-Clade-4_X_sp.	mutualExclusion	2	dist_bray|dist_kullbackleibler	0.9024718796360935|13.08126007420563	0.000243715
ASV 258	ASV 66	Bacillariophyta	Syndiniales	Thalassiosira_rotula	Dino-Group-I-Clade-4_X_sp.	mutualExclusion	2	dist_bray|dist_kullbackleibler	0.9717031993331399|18.08186544871865	0.000349545
ASV 47	ASV 43	Bacillariophyta	Syndiniales	Thalassiosira_sp.	Dino-Group-II-Clade-3_X_sp.	mutualExclusion	2	correl_spearman|dist_bray	-0.6374332688258262|0.8928127182795715	0.000539435
ASV 73	ASV 43	Bacillariophyta	Syndiniales	Chaetoceros_sp.	Dino-Group-II-Clade-3_X_sp.	mutualExclusion	2	dist_kullbackleibler|dist_bray	13.31957195928129|0.90279571892501	0.000549887
ASV 258	ASV 646	Bacillariophyta	Syndiniales	Thalassiosira_rotula	Dino-Group-II-Clade-12_X_sp.	mutualExclusion	2	dist_kullbackleibler|dist_bray	16.239230421374984|0.9326747696283813	0.00156785
ASV 241	ASV 333	Bicoecea	Syndiniales	Bicosoeca_vacillans	Dino-Group-II-Clade-17_X_sp.	mutualExclusion	2	dist_bray|dist_kullbackleibler	0.8663216200974312|15.237296539150538	0.0188028
ASV 401	ASV 27	Chlorophyceae	Syndiniales	Tetracystis_aplanospora	Dino-Group-III_XX_sp.	copresence	5	dist_kullbackleibler|sim_mutInfo|correl_spearman|correl_pearson|dist_bray	1.4843299382883006|0.5219249443730063|0.711069287062318|0.5882965001655545|0.326422773388793	0
ASV 119	ASV 333	CONThreeP	Syndiniales	Askenasia_sp.	Dino-Group-II-Clade-17_X_sp.	mutualExclusion	2	dist_bray|dist_kullbackleibler	0.8871193623192446|13.240583793484465	0.0104964
ASV 119	ASV 167	CONThreeP	Syndiniales	Askenasia_sp.	Dino-Group-II-Clade-14_X_sp.	mutualExclusion	2	dist_bray|dist_kullbackleibler	0.8812520788561616|14.192501322884226	0.0048368
ASV 119	ASV 386	CONThreeP	Syndiniales	Askenasia_sp.	Dino-Group-II-Clade-1_X_sp.	mutualExclusion	2	dist_bray|dist_kullbackleibler	0.8913345250285143|13.78549318245693	0.00482017
ASV 119	ASV 50	CONThreeP	Syndiniales	Askenasia_sp.	Dino-Group-II-Clade-1_X_sp.	mutualExclusion	2	dist_kullbackleibler|dist_bray	13.814167891022674|0.8851753854074539	0.00466963
ASV 119	ASV 100	CONThreeP	Syndiniales	Askenasia_sp.	Dino-Group-II-Clade-44_X_sp.	mutualExclusion	2	dist_kullbackleibler|dist_bray	16.386485244564778|0.895255065227724	4.94913e-05
ASV 119	ASV 43	CONThreeP	Syndiniales	Askenasia_sp.	Dino-Group-II-Clade-3_X_sp.	mutualExclusion	2	dist_bray|dist_kullbackleibler	0.9225519921057452|18.700673148882085	3.47828e-05
ASV 119	ASV 77	CONThreeP	Syndiniales	Askenasia_sp.	Dino-Group-II-Clade-12_X_sp.	mutualExclusion	2	dist_kullbackleibler|dist_bray	16.481868664551513|0.9011225188739539	1.51023e-05
ASV 119	ASV 3	CONThreeP	Syndiniales	Askenasia_sp.	Dino-Group-I-Clade-1_X_sp.	mutualExclusion	2	dist_kullbackleibler|dist_bray	16.11202721308132|0.8830688002954323	4.72133e-07
ASV 119	ASV 27	CONThreeP	Syndiniales	Askenasia_sp.	Dino-Group-III_XX_sp.	mutualExclusion	5	correl_pearson|sim_mutInfo|dist_kullbackleibler|correl_spearman|dist_bray	-0.4313513807176913|0.4244922601137002|16.343719642955072|-0.5128829053359157|0.8775095526881067	0
ASV 1018	ASV 333	Cryptophyceae	Syndiniales	Hemiselmis_andersenii	Dino-Group-II-Clade-17_X_sp.	mutualExclusion	2	dist_bray|dist_kullbackleibler	0.8628966868278574|13.360631276887561	0.0209356
ASV 151	ASV 100	Cryptophyceae	Syndiniales	Hemiselmis_andersenii	Dino-Group-II-Clade-44_X_sp.	copresence	2	sim_mutInfo|correl_spearman	0.7099177718353049|0.7232502725475465	0.0149708
ASV 17	ASV 100	Cryptophyceae	Syndiniales	Hemiselmis_cryptochromatica	Dino-Group-II-Clade-44_X_sp.	mutualExclusion	2	correl_spearman|sim_mutInfo	-0.589476502257254|0.48943672430070784	0.00152824
ASV 34	ASV 386	Cryptophyceae	Syndiniales	Falcomonas_daucoides	Dino-Group-II-Clade-1_X_sp.	mutualExclusion	2	correl_pearson|correl_spearman	-0.38309881552669206|-0.6031007607042919	0.00144403
ASV 1018	ASV 50	Cryptophyceae	Syndiniales	Hemiselmis_andersenii	Dino-Group-II-Clade-1_X_sp.	mutualExclusion	2	dist_kullbackleibler|dist_bray	15.11302542848188|0.9007421693209849	0.000629207
ASV 1018	ASV 386	Cryptophyceae	Syndiniales	Hemiselmis_andersenii	Dino-Group-II-Clade-1_X_sp.	mutualExclusion	2	dist_bray|dist_kullbackleibler	0.9201398931648507|13.511979087667099	0.000549015
ASV 34	ASV 333	Cryptophyceae	Syndiniales	Falcomonas_daucoides	Dino-Group-II-Clade-17_X_sp.	mutualExclusion	2	correl_pearson|correl_spearman	-0.4061944498135818|-0.5176764704805914	0.000243645
ASV 17	ASV 43	Cryptophyceae	Syndiniales	Hemiselmis_cryptochromatica	Dino-Group-II-Clade-3_X_sp.	mutualExclusion	2	sim_mutInfo|correl_spearman	0.384194173093237|-0.6132155165925597	0.000141079
ASV 54	ASV 3	Cryptophyceae	Syndiniales	Plagioselmis_prolonga	Dino-Group-I-Clade-1_X_sp.	mutualExclusion	2	correl_pearson|correl_spearman	-0.43208966452565495|-0.511893492337761	1.86095e-05
ASV 13	ASV 191	Cryptophyceae	Syndiniales	Geminigera_cryophila	Dino-Group-II-Clade-30_X_sp.	mutualExclusion	2	correl_spearman|correl_pearson	-0.4971040143876902|-0.34958265186892107	1.57805e-05
ASV 1018	ASV 167	Cryptophyceae	Syndiniales	Hemiselmis_andersenii	Dino-Group-II-Clade-14_X_sp.	mutualExclusion	2	dist_bray|dist_kullbackleibler	0.9204436145271431|15.13010493714863	1.18358e-05
ASV 26	ASV 50	Cryptophyceae	Syndiniales	Teleaulax_gracilis	Dino-Group-II-Clade-1_X_sp.	mutualExclusion	2	correl_pearson|correl_spearman	-0.3366552106150717|-0.5168437037214324	7.17434e-06
ASV 17	ASV 386	Cryptophyceae	Syndiniales	Hemiselmis_cryptochromatica	Dino-Group-II-Clade-1_X_sp.	mutualExclusion	2	correl_spearman|correl_pearson	-0.5411849542618007|-0.40385600297287977	5.59933e-06
ASV 26	ASV 386	Cryptophyceae	Syndiniales	Teleaulax_gracilis	Dino-Group-II-Clade-1_X_sp.	mutualExclusion	2	correl_pearson|correl_spearman	-0.40188882495210415|-0.5581996267247687	1.22232e-06
ASV 34	ASV 100	Cryptophyceae	Syndiniales	Falcomonas_daucoides	Dino-Group-II-Clade-44_X_sp.	mutualExclusion	4	sim_mutInfo|correl_spearman|dist_bray|correl_pearson	0.5886405937287917|-0.7215175760589588|0.854409921684475|-0.3811974627733568	1.11527e-06
ASV 26	ASV 191	Cryptophyceae	Syndiniales	Teleaulax_gracilis	Dino-Group-II-Clade-30_X_sp.	mutualExclusion	2	correl_spearman|correl_pearson	-0.5290015314747183|-0.3858994952430674	5.94123e-07
ASV 151	ASV 27	Cryptophyceae	Syndiniales	Plagioselmis_prolonga	Dino-Group-III_XX_sp.	mutualExclusion	2	correl_spearman|correl_pearson	-0.5089455966640223|-0.4547216652291381	5.07333e-07
ASV 23	ASV 167	Cryptophyceae	Syndiniales	Teleaulax_acuta	Dino-Group-II-Clade-14_X_sp.	mutualExclusion	2	correl_pearson|correl_spearman	-0.36865013429481547|-0.5498138702387988	4.07063e-07
ASV 54	ASV 386	Cryptophyceae	Syndiniales	Plagioselmis_prolonga	Dino-Group-II-Clade-1_X_sp.	mutualExclusion	2	correl_pearson|correl_spearman	-0.48647419297612154|-0.5607445013151824	2.73047e-07
ASV 17	ASV 167	Cryptophyceae	Syndiniales	Hemiselmis_cryptochromatica	Dino-Group-II-Clade-14_X_sp.	mutualExclusion	3	sim_mutInfo|correl_pearson|correl_spearman	0.4643759819487068|-0.359314427245883|-0.6514170036012583	2.62887e-07
ASV 23	ASV 386	Cryptophyceae	Syndiniales	Teleaulax_acuta	Dino-Group-II-Clade-1_X_sp.	mutualExclusion	2	correl_pearson|correl_spearman	-0.4320470233670498|-0.59485924313683	1.59621e-07
ASV 1018	ASV 100	Cryptophyceae	Syndiniales	Hemiselmis_andersenii	Dino-Group-II-Clade-44_X_sp.	mutualExclusion	2	dist_kullbackleibler|dist_bray	16.02847595383603|0.9319889314464326	8.51934e-08
ASV 17	ASV 191	Cryptophyceae	Syndiniales	Hemiselmis_cryptochromatica	Dino-Group-II-Clade-30_X_sp.	mutualExclusion	2	correl_pearson|correl_spearman	-0.4461086078581938|-0.6107618902122736	3.54698e-08
ASV 54	ASV 27	Cryptophyceae	Syndiniales	Plagioselmis_prolonga	Dino-Group-III_XX_sp.	mutualExclusion	2	correl_spearman|correl_pearson	-0.5929314687184634|-0.5149926654837814	2.96126e-08
ASV 23	ASV 3	Cryptophyceae	Syndiniales	Teleaulax_acuta	Dino-Group-I-Clade-1_X_sp.	mutualExclusion	3	correl_pearson|sim_mutInfo|correl_spearman	-0.46212480698989633|0.3827673987291442|-0.6495194895400094	2.60886e-08
ASV 26	ASV 27	Cryptophyceae	Syndiniales	Teleaulax_gracilis	Dino-Group-III_XX_sp.	mutualExclusion	2	correl_spearman|correl_pearson	-0.5711556321430296|-0.5135268660680513	8.52261e-09
ASV 1018	ASV 3	Cryptophyceae	Syndiniales	Hemiselmis_andersenii	Dino-Group-I-Clade-1_X_sp.	mutualExclusion	2	dist_bray|dist_kullbackleibler	0.9169945313184726|17.441017661401713	1.08922e-09
ASV 26	ASV 3	Cryptophyceae	Syndiniales	Teleaulax_gracilis	Dino-Group-I-Clade-1_X_sp.	mutualExclusion	2	correl_pearson|correl_spearman	-0.4917093823784616|-0.6686511287031921	9.81868e-10
ASV 1018	ASV 27	Cryptophyceae	Syndiniales	Hemiselmis_andersenii	Dino-Group-III_XX_sp.	mutualExclusion	3	correl_pearson|dist_bray|dist_kullbackleibler	-0.365768797645534|0.8733610320117393|14.735832474846097	4.9083e-10
ASV 23	ASV 100	Cryptophyceae	Syndiniales	Teleaulax_acuta	Dino-Group-II-Clade-44_X_sp.	mutualExclusion	3	correl_spearman|correl_pearson|sim_mutInfo	-0.6650975555424052|-0.4164133169761427|0.3524013729116908	2.37118e-10
ASV 34	ASV 167	Cryptophyceae	Syndiniales	Falcomonas_daucoides	Dino-Group-II-Clade-14_X_sp.	mutualExclusion	4	sim_mutInfo|dist_bray|correl_pearson|correl_spearman	0.618807355697724|0.85983071046609|-0.4824006770343619|-0.7716872957755534	7.12453e-11
ASV 13	ASV 333	Cryptophyceae	Syndiniales	Geminigera_cryophila	Dino-Group-II-Clade-17_X_sp.	mutualExclusion	4	correl_spearman|dist_kullbackleibler|correl_pearson|dist_bray	-0.5070033458275243|14.425561538790005|-0.35624592973967667|0.8533968902653775	7.49165e-12
ASV 34	ASV 50	Cryptophyceae	Syndiniales	Falcomonas_daucoides	Dino-Group-II-Clade-1_X_sp.	mutualExclusion	3	sim_mutInfo|correl_spearman|correl_pearson	0.5790169865370536|-0.8408240779408802|-0.4824309381529952	6.5176e-12
ASV 17	ASV 27	Cryptophyceae	Syndiniales	Hemiselmis_cryptochromatica	Dino-Group-III_XX_sp.	mutualExclusion	3	correl_spearman|correl_pearson|sim_mutInfo	-0.6528867448720667|-0.5783460191237132|0.37489899687049544	1.40508e-12
ASV 17	ASV 50	Cryptophyceae	Syndiniales	Hemiselmis_cryptochromatica	Dino-Group-II-Clade-1_X_sp.	mutualExclusion	3	correl_pearson|correl_spearman|sim_mutInfo	-0.46882014053869153|-0.7137436500808578|0.5456370398106651	2.60458e-13
ASV 23	ASV 27	Cryptophyceae	Syndiniales	Teleaulax_acuta	Dino-Group-III_XX_sp.	mutualExclusion	3	correl_spearman|sim_mutInfo|correl_pearson	-0.700008531285437|0.3593764525754648|-0.587661240289428	5.04894e-15
ASV 17	ASV 3	Cryptophyceae	Syndiniales	Hemiselmis_cryptochromatica	Dino-Group-I-Clade-1_X_sp.	mutualExclusion	3	correl_pearson|sim_mutInfo|correl_spearman	-0.5815875312508216|0.49966439777405913|-0.7715933945508512	0
ASV 13	ASV 3	Cryptophyceae	Syndiniales	Geminigera_cryophila	Dino-Group-I-Clade-1_X_sp.	mutualExclusion	5	correl_spearman|sim_mutInfo|dist_bray|dist_kullbackleibler|correl_pearson	-0.7082305215252913|0.49852356503022577|0.894629149963682|17.657719215454826|-0.4515365226527348	0
ASV 151	ASV 3	Cryptophyceae	Syndiniales	Hemiselmis_andersenii	Dino-Group-I-Clade-1_X_sp.	copresence	3	correl_spearman|dist_kullbackleibler|sim_mutInfo	0.7202528829021375|1.5862143732234295|0.5918322403534244	0
ASV 13	ASV 386	Cryptophyceae	Syndiniales	Geminigera_cryophila	Dino-Group-II-Clade-1_X_sp.	mutualExclusion	5	dist_kullbackleibler|dist_bray|correl_spearman|correl_pearson|sim_mutInfo	14.583179843243922|0.8930522369022216|-0.640113266333441|-0.41987343209101596|0.4215701471804665	0
ASV 13	ASV 27	Cryptophyceae	Syndiniales	Geminigera_cryophila	Dino-Group-III_XX_sp.	mutualExclusion	4	sim_mutInfo|correl_pearson|dist_kullbackleibler|correl_spearman	0.5824043950346502|-0.6160480407209653|16.868229734863046|-0.8034070153405546	0
ASV 151	ASV 27	Cryptophyceae	Syndiniales	Hemiselmis_andersenii	Dino-Group-III_XX_sp.	copresence	4	sim_mutInfo|dist_bray|correl_spearman|dist_kullbackleibler	0.49598783677119895|0.37374821039382367|0.6450205506938126|1.7024208592027625	0
ASV 13	ASV 50	Cryptophyceae	Syndiniales	Geminigera_cryophila	Dino-Group-II-Clade-1_X_sp.	mutualExclusion	5	correl_pearson|dist_bray|sim_mutInfo|correl_spearman|dist_kullbackleibler	-0.39188127062483624|0.9051645764597623|0.46789102102763547|-0.7510807529872641|17.825272045251538	0
ASV 151	ASV 167	Cryptophyceae	Syndiniales	Hemiselmis_andersenii	Dino-Group-II-Clade-14_X_sp.	copresence	5	dist_kullbackleibler|correl_spearman|dist_bray|correl_pearson|sim_mutInfo	1.4166102934573805|0.7842449016585684|0.38028033040332987|0.5920938453425165|0.5303328238014338	0
ASV 151	ASV 191	Cryptophyceae	Syndiniales	Hemiselmis_andersenii	Dino-Group-II-Clade-30_X_sp.	copresence	5	correl_pearson|dist_kullbackleibler|sim_mutInfo|dist_bray|correl_spearman	0.4518707265884715|1.8735127542274062|0.3911353462608478|0.38516231445657434|0.7003298514325653	0
ASV 13	ASV 100	Cryptophyceae	Syndiniales	Geminigera_cryophila	Dino-Group-II-Clade-44_X_sp.	mutualExclusion	5	dist_kullbackleibler|sim_mutInfo|dist_bray|correl_spearman|correl_pearson	17.85019502364908|0.4788221013918901|0.9061077655132707|-0.6869750256174377|-0.35923362601751696	0
ASV 13	ASV 167	Cryptophyceae	Syndiniales	Geminigera_cryophila	Dino-Group-II-Clade-14_X_sp.	mutualExclusion	5	dist_bray|correl_pearson|dist_kullbackleibler|sim_mutInfo|correl_spearman	0.9058013167913469|-0.4459597680127659|18.451016182341437|0.4844378016494124|-0.7545465701584138	0
ASV 34	ASV 3	Cryptophyceae	Syndiniales	Falcomonas_daucoides	Dino-Group-I-Clade-1_X_sp.	mutualExclusion	3	sim_mutInfo|correl_spearman|correl_pearson	0.5639913695694783|-0.8300100738426555|-0.5942195417190795	0
ASV 34	ASV 27	Cryptophyceae	Syndiniales	Falcomonas_daucoides	Dino-Group-III_XX_sp.	mutualExclusion	3	sim_mutInfo|correl_spearman|correl_pearson	0.49381780205588877|-0.7864641304091319|-0.6588409211451914	0
ASV 401	ASV 167	Cryptophyceae	Syndiniales	Tetracystis_aplanospora	Dino-Group-II-Clade-14_X_sp.	copresence	4	correl_spearman|correl_pearson|sim_mutInfo|dist_bray	0.7116556278392988|0.5207261448680703|0.5470223555294709|0.39770303148162633	0.0117465
ASV 401	ASV 50	Cryptophyceae	Syndiniales	Tetracystis_aplanospora	Dino-Group-II-Clade-1_X_sp.	copresence	3	dist_kullbackleibler|sim_mutInfo|correl_spearman	2.0724700469802158|0.5972884690432347|0.7658685084886622	0
ASV 401	ASV 77	Cryptophyceae	Syndiniales	Tetracystis_aplanospora	Dino-Group-II-Clade-12_X_sp.	copresence	4	sim_mutInfo|correl_pearson|correl_spearman|dist_kullbackleibler	0.5350760874135672|0.49543952310582257|0.7678578302293173|2.080142911794643	0
ASV 299	ASV 43	Cryptophyceae	Syndiniales	Askenasia_sp.	Dino-Group-II-Clade-3_X_sp.	mutualExclusion	2	dist_bray|dist_kullbackleibler	0.8726978027913168|13.331423270445482	0.0209513
ASV 26	ASV 43	Cryptophyceae	Syndiniales	Teleaulax_gracilis	Dino-Group-II-Clade-3_X_sp.	mutualExclusion	2	dist_bray|correl_spearman	0.8720625939914226|-0.49056464585881526	0.0136426
ASV 1018	ASV 43	Cryptophyceae	Syndiniales	Hemiselmis_andersenii	Dino-Group-II-Clade-3_X_sp.	mutualExclusion	2	dist_kullbackleibler|dist_bray	15.664835915222609|0.9414920496383558	0.0123541
ASV 23	ASV 43	Cryptophyceae	Syndiniales	Teleaulax_acuta	Dino-Group-II-Clade-3_X_sp.	mutualExclusion	2	dist_bray|correl_spearman	0.8805700434225244|-0.5691324761249933	0.00540926
ASV 34	ASV 43	Cryptophyceae	Syndiniales	Falcomonas_daucoides	Dino-Group-II-Clade-3_X_sp.	mutualExclusion	3	sim_mutInfo|correl_spearman|dist_bray	0.4589464060850945|-0.7092298015047395|0.8738181228145804	0.00217201
ASV 17	ASV 77	Cryptophyceae	Syndiniales	Hemiselmis_cryptochromatica	Dino-Group-II-Clade-12_X_sp.	mutualExclusion	2	correl_spearman|sim_mutInfo	-0.6651251606122025|0.5351177057205088	0.000292678
ASV 1018	ASV 77	Cryptophyceae	Syndiniales	Hemiselmis_andersenii	Dino-Group-II-Clade-12_X_sp.	mutualExclusion	2	dist_kullbackleibler|dist_bray	15.955409152796287|0.9142333692819233	0.000142244
ASV 34	ASV 77	Cryptophyceae	Syndiniales	Falcomonas_daucoides	Dino-Group-II-Clade-12_X_sp.	mutualExclusion	2	sim_mutInfo|correl_spearman	0.6452828033289415|-0.7996807577208095	0.000129519
ASV 34	ASV 191	Cryptophyceae	Syndiniales	Falcomonas_daucoides	Dino-Group-II-Clade-30_X_sp.	mutualExclusion	2	correl_pearson|correl_spearman	-0.46391664157207835|-0.6270762419224496	3.60121e-05
ASV 13	ASV 43	Cryptophyceae	Syndiniales	Geminigera_cryophila	Dino-Group-II-Clade-3_X_sp.	mutualExclusion	4	correl_spearman|sim_mutInfo|dist_kullbackleibler|dist_bray	-0.6571300121858444|0.40029260477995177|14.89976709129732|0.9227599309542609	1.71755e-08
ASV 151	ASV 77	Cryptophyceae	Syndiniales	Hemiselmis_andersenii	Dino-Group-II-Clade-12_X_sp.	copresence	5	dist_kullbackleibler|correl_pearson|sim_mutInfo|correl_spearman|dist_bray	1.5810964073423213|0.5447209648303759|0.6279607315667084|0.861516451379401|0.4121218788965477	0
ASV 13	ASV 77	Cryptophyceae	Syndiniales	Geminigera_cryophila	Dino-Group-II-Clade-12_X_sp.	mutualExclusion	4	correl_spearman|dist_kullbackleibler|sim_mutInfo|dist_bray	-0.8078093280354581|21.275899695945174|0.5825256073708887|0.9121941884921182	0
ASV 107	ASV 27	Dinophyceae	Syndiniales	Gyrodinium_sp.	Dino-Group-III_XX_sp.	copresence	5	sim_mutInfo|correl_spearman|dist_bray|dist_kullbackleibler|correl_pearson	0.7191844960550671|0.8394107935365023|0.24717865669838912|1.010835330101381|0.7020080523587654	0
ASV 107	ASV 50	Dinophyceae	Syndiniales	Gyrodinium_sp.	Dino-Group-II-Clade-1_X_sp.	copresence	3	dist_kullbackleibler|correl_spearman|sim_mutInfo	1.3880498787372806|0.8494850993366679|0.7743374684122135	0
ASV 107	ASV 77	Dinophyceae	Syndiniales	Gyrodinium_sp.	Dino-Group-II-Clade-12_X_sp.	copresence	5	dist_bray|correl_pearson|sim_mutInfo|correl_spearman|dist_kullbackleibler	0.3491940952412451|0.7998662174098702|0.7406755501947102|0.8994613646814138|0.7818520761725083	0
ASV 107	ASV 100	Dinophyceae	Syndiniales	Gyrodinium_sp.	Dino-Group-II-Clade-44_X_sp.	copresence	5	correl_pearson|dist_bray|sim_mutInfo|dist_kullbackleibler|correl_spearman	0.6621386891166998|0.3363462278516113|0.7390887686213787|0.8877129284592206|0.8899800551830472	0
ASV 107	ASV 167	Dinophyceae	Syndiniales	Gyrodinium_sp.	Dino-Group-II-Clade-14_X_sp.	copresence	5	sim_mutInfo|dist_kullbackleibler|dist_bray|correl_pearson|correl_spearman	0.6413493089916393|0.8954919674075287|0.28359592535083955|0.7810943881645346|0.8530938326302511	0
ASV 107	ASV 3	Dinophyceae	Syndiniales	Gyrodinium_sp.	Dino-Group-I-Clade-1_X_sp.	copresence	5	dist_bray|correl_spearman|correl_pearson|sim_mutInfo|dist_kullbackleibler	0.3076717130980242|0.8825350003795649|0.5404396300458114|0.8463668520724323|0.7803679891004052	0
ASV 63	ASV 100	Dinophyceae	Syndiniales	Gyrodinium_dominans	Dino-Group-II-Clade-44_X_sp.	copresence	3	dist_kullbackleibler|sim_mutInfo|correl_spearman	2.200748753825352|0.5795634645666876|0.7614928519699973	0
ASV 63	ASV 167	Dinophyceae	Syndiniales	Gyrodinium_dominans	Dino-Group-II-Clade-14_X_sp.	copresence	3	correl_spearman|dist_kullbackleibler|sim_mutInfo	0.7794777802486212|1.5034743035456704|0.6049919497823439	0
ASV 63	ASV 27	Dinophyceae	Syndiniales	Gyrodinium_dominans	Dino-Group-III_XX_sp.	copresence	3	sim_mutInfo|dist_bray|dist_kullbackleibler	0.5486107503707096|0.37233589914641985|1.2134234876031729	0
ASV 32	ASV 167	Dinophyceae	Syndiniales	Gyrodinium_sp.	Dino-Group-II-Clade-14_X_sp.	copresence	3	sim_mutInfo|correl_spearman|dist_kullbackleibler	0.5569854979522457|0.7731121953524558|1.9348484778103179	0
ASV 32	ASV 27	Dinophyceae	Syndiniales	Gyrodinium_sp.	Dino-Group-III_XX_sp.	copresence	4	sim_mutInfo|dist_kullbackleibler|dist_bray|correl_spearman	0.6250121740574652|1.65045701063586|0.39048446774349643|0.7299420413688649	0
ASV 24	ASV 27	Dinophyceae	Syndiniales	Gyrodinium_dominans	Dino-Group-III_XX_sp.	mutualExclusion	5	correl_spearman|dist_kullbackleibler|correl_pearson|dist_bray|sim_mutInfo	-0.7857455454882115|15.690454432698308|-0.43870146571435253|0.9277159250145759|0.47902049732821084	0
ASV 24	ASV 50	Dinophyceae	Syndiniales	Gyrodinium_dominans	Dino-Group-II-Clade-1_X_sp.	mutualExclusion	4	dist_kullbackleibler|correl_spearman|sim_mutInfo|dist_bray	16.27848883544554|-0.7593424564112023|0.5471996839938731|0.9557727307755934	0
ASV 24	ASV 100	Dinophyceae	Syndiniales	Gyrodinium_dominans	Dino-Group-II-Clade-44_X_sp.	mutualExclusion	4	dist_bray|correl_spearman|dist_kullbackleibler|sim_mutInfo	0.9681198811348908|-0.7859530899001158|16.18893493825572|0.5586390970209747	0
ASV 24	ASV 167	Dinophyceae	Syndiniales	Gyrodinium_dominans	Dino-Group-II-Clade-14_X_sp.	mutualExclusion	4	sim_mutInfo|dist_bray|correl_spearman|dist_kullbackleibler	0.5727905472603618|0.9673344148192344|-0.7686581084651776|15.630459701212754	0
ASV 249	ASV 27	Dinophyceae	Syndiniales	Amphidoma_languida	Dino-Group-III_XX_sp.	copresence	5	sim_mutInfo|dist_kullbackleibler|correl_spearman|dist_bray|correl_pearson	0.5713305446407184|1.4648457871673624|0.7316401523145798|0.3622605313539399|0.5522160219598108	0
ASV 249	ASV 50	Dinophyceae	Syndiniales	Amphidoma_languida	Dino-Group-II-Clade-1_X_sp.	copresence	3	sim_mutInfo|dist_kullbackleibler|correl_spearman	0.7660637025131884|1.770661129869191|0.8138531774970766	0
ASV 249	ASV 3	Dinophyceae	Syndiniales	Amphidoma_languida	Dino-Group-I-Clade-1_X_sp.	copresence	3	correl_spearman|sim_mutInfo|dist_kullbackleibler	0.6977948781180225|0.6067266259793511|2.170932629007214	0
ASV 24	ASV 3	Dinophyceae	Syndiniales	Gyrodinium_dominans	Dino-Group-I-Clade-1_X_sp.	mutualExclusion	5	correl_pearson|dist_kullbackleibler|sim_mutInfo|correl_spearman|dist_bray	-0.34684233221145666|19.155605811066042|0.6406049921202204|-0.8511623911561663|0.9596252979736984	0
ASV 28	ASV 167	Dinophyceae	Syndiniales	Heterocapsa_sp.	Dino-Group-II-Clade-14_X_sp.	copresence	5	sim_mutInfo|correl_pearson|correl_spearman|dist_bray|dist_kullbackleibler	0.6281036280488084|0.6470373739460412|0.8085997122908608|0.38801857703524933|1.4998190585028395	0
ASV 28	ASV 27	Dinophyceae	Syndiniales	Heterocapsa_sp.	Dino-Group-III_XX_sp.	copresence	3	sim_mutInfo|correl_spearman|dist_kullbackleibler	0.5955148573284839|0.6936646778413867|2.0089602277387737	0
ASV 287	ASV 27	Dinophyceae	Syndiniales	Gymnodinium_sp.	Dino-Group-III_XX_sp.	copresence	4	dist_kullbackleibler|correl_spearman|sim_mutInfo|dist_bray	1.9683986445756843|0.6471155738774862|0.5169929789879291|0.40752305797842425	0
ASV 24	ASV 386	Dinophyceae	Syndiniales	Gyrodinium_dominans	Dino-Group-II-Clade-1_X_sp.	mutualExclusion	4	sim_mutInfo|correl_spearman|dist_kullbackleibler|dist_bray	0.43435733608381666|-0.6127449780976101|12.969042703482035|0.9467861469892064	8.98929e-12
ASV 24	ASV 191	Dinophyceae	Syndiniales	Gyrodinium_dominans	Dino-Group-II-Clade-30_X_sp.	mutualExclusion	2	correl_spearman|dist_bray	-0.6145810039084242|0.8757300015820078	0.000278532
ASV 249	ASV 100	Dinophyceae	Syndiniales	Amphidoma_languida	Dino-Group-II-Clade-44_X_sp.	copresence	4	correl_spearman|sim_mutInfo|dist_bray|correl_pearson	0.768150121155859|0.5553975911070568|0.40230945356223313|0.5854239574522949	0.000319313
ASV 336	ASV 43	Dinophyceae	Syndiniales	Suessiales_XX_sp.	Dino-Group-II-Clade-3_X_sp.	mutualExclusion	2	dist_bray|dist_kullbackleibler	0.8891302082844456|19.20503211603057	0.0014663
ASV 159	ASV 100	Dinophyceae	Syndiniales	Gymnodinium_sp.	Dino-Group-II-Clade-44_X_sp.	mutualExclusion	2	dist_kullbackleibler|correl_spearman	13.256399616382653|-0.49686796672586925	0.00642489
ASV 32	ASV 100	Dinophyceae	Syndiniales	Gyrodinium_sp.	Dino-Group-II-Clade-44_X_sp.	copresence	2	correl_spearman|sim_mutInfo	0.7606629558366313|0.5480957679610166	0.0149457
ASV 249	ASV 167	Dinophyceae	Syndiniales	Amphidoma_languida	Dino-Group-II-Clade-14_X_sp.	copresence	3	correl_pearson|correl_spearman|sim_mutInfo	0.45930145822433877|0.730018489432915|0.6325050753089476	0.0346625
ASV 287	ASV 100	Dinophyceae	Syndiniales	Gymnodinium_sp.	Dino-Group-II-Clade-44_X_sp.	copresence	2	sim_mutInfo|correl_spearman	0.42540750622548806|0.7188104658802069	0.0356526
ASV 32	ASV 3	Dinophyceae	Syndiniales	Gyrodinium_sp.	Dino-Group-I-Clade-1_X_sp.	copresence	5	correl_spearman|correl_pearson|dist_bray|sim_mutInfo|dist_kullbackleibler	0.8847366409782816|0.6735044184862304|0.30875751440870924|0.7068816640846851|0.8171293870436165	0
ASV 63	ASV 3	Dinophyceae	Syndiniales	Gyrodinium_dominans	Dino-Group-I-Clade-1_X_sp.	copresence	5	dist_kullbackleibler|correl_spearman|correl_pearson|dist_bray|sim_mutInfo	1.016722714924934|0.8402789757969128|0.6770134340253391|0.31775327061720515|0.5837638871035105	0
ASV 32	ASV 50	Dinophyceae	Syndiniales	Gyrodinium_sp.	Dino-Group-II-Clade-1_X_sp.	copresence	4	dist_kullbackleibler|sim_mutInfo|correl_spearman|correl_pearson	1.4480851158019101|0.7296574252594477|0.8426229334054137|0.4566559265592527	0
ASV 63	ASV 50	Dinophyceae	Syndiniales	Gyrodinium_dominans	Dino-Group-II-Clade-1_X_sp.	copresence	3	correl_spearman|dist_kullbackleibler|sim_mutInfo	0.7788588814321734|1.6372474685388887|0.6091234404196082	0
ASV 63	ASV 191	Dinophyceae	Syndiniales	Gyrodinium_dominans	Dino-Group-II-Clade-30_X_sp.	copresence	5	dist_bray|correl_pearson|correl_spearman|dist_kullbackleibler|sim_mutInfo	0.32949835273794104|0.6081328436965072|0.747443289757853|1.436488251677458|0.35955311729032724	0
ASV 20	ASV 43	Dinophyceae	Syndiniales	Akashiwo_sanguinea	Dino-Group-II-Clade-3_X_sp.	copresence	4	sim_mutInfo|correl_spearman|dist_kullbackleibler|correl_pearson	0.4678122305390162|0.8382317885695024|1.7085045433312376|0.6428818253460166	0
ASV 24	ASV 43	Dinophyceae	Syndiniales	Gyrodinium_dominans	Dino-Group-II-Clade-3_X_sp.	mutualExclusion	4	correl_spearman|dist_kullbackleibler|sim_mutInfo|dist_bray	-0.7836355456689299|18.520830081550894|0.5373973799904026|0.9706758145584675	0
ASV 24	ASV 77	Dinophyceae	Syndiniales	Gyrodinium_dominans	Dino-Group-II-Clade-12_X_sp.	mutualExclusion	4	sim_mutInfo|correl_spearman|dist_kullbackleibler|dist_bray	0.6034238109660421|-0.855736089263038|17.085641230678416|0.9647019975235603	0
ASV 28	ASV 77	Dinophyceae	Syndiniales	Heterocapsa_sp.	Dino-Group-II-Clade-12_X_sp.	copresence	5	correl_spearman|dist_kullbackleibler|dist_bray|sim_mutInfo|correl_pearson	0.8263681652454352|1.1203955309081994|0.3614162793347302|0.7292303743574822|0.809062733250706	0
ASV 249	ASV 77	Dinophyceae	Syndiniales	Amphidoma_languida	Dino-Group-II-Clade-12_X_sp.	copresence	4	dist_kullbackleibler|correl_pearson|sim_mutInfo|correl_spearman	1.8201587960107404|0.5652053814812568|0.6030201030684621|0.7687197130497275	0
ASV 159	ASV 3	Dinophyceae	Syndiniales	Gymnodinium_sp.	Dino-Group-I-Clade-1_X_sp.	mutualExclusion	4	dist_kullbackleibler|correl_spearman|correl_pearson|sim_mutInfo	15.649432744146761|-0.5672701283644098|-0.46788931561659713|0.3482876300381168	8.04234e-13
ASV 159	ASV 43	Dinophyceae	Syndiniales	Gymnodinium_sp.	Dino-Group-II-Clade-3_X_sp.	mutualExclusion	3	dist_bray|correl_spearman|dist_kullbackleibler	0.9062697589165247|-0.636298021321159|15.050522298819393	5.1705e-09
ASV 135	ASV 3	Dinophyceae	Syndiniales	Alexandrium_hiranoi	Dino-Group-I-Clade-1_X_sp.	mutualExclusion	2	correl_spearman|correl_pearson	-0.5086104441348179|-0.4194650343565739	1.74667e-06
ASV 63	ASV 77	Dinophyceae	Syndiniales	Gyrodinium_dominans	Dino-Group-II-Clade-12_X_sp.	copresence	2	sim_mutInfo|correl_spearman	0.6148362374606839|0.7606014721589635	0.00553506
ASV 32	ASV 77	Dinophyceae	Syndiniales	Gyrodinium_sp.	Dino-Group-II-Clade-12_X_sp.	copresence	2	sim_mutInfo|correl_spearman	0.6093081134534826|0.7507827715397247	0.00700222
ASV 406	ASV 386	Filosa-Thecofilosea	Syndiniales	Ventrifissuridae_X_sp.	Dino-Group-II-Clade-1_X_sp.	copresence	5	sim_mutInfo|dist_bray|dist_kullbackleibler|correl_pearson|correl_spearman	0.4842584250844886|0.35470968072985265|1.6001420117936282|0.6317515628606196|0.7577638688059379	0
ASV 406	ASV 3	Filosa-Thecofilosea	Syndiniales	Ventrifissuridae_X_sp.	Dino-Group-I-Clade-1_X_sp.	copresence	4	dist_bray|correl_spearman|sim_mutInfo|dist_kullbackleibler	0.39000303811715364|0.7484578637906173|0.5607777314112257|2.084182330287482	0
ASV 406	ASV 27	Filosa-Thecofilosea	Syndiniales	Ventrifissuridae_X_sp.	Dino-Group-III_XX_sp.	copresence	5	sim_mutInfo|correl_pearson|dist_kullbackleibler|correl_spearman|dist_bray	0.4199777978553567|0.6218909335066715|1.6921368760324091|0.731497683890237|0.3517038571469744	0
ASV 406	ASV 50	Filosa-Thecofilosea	Syndiniales	Ventrifissuridae_X_sp.	Dino-Group-II-Clade-1_X_sp.	copresence	5	dist_kullbackleibler|correl_spearman|dist_bray|correl_pearson|sim_mutInfo	2.0070270271947077|0.7402673936051811|0.41454476506728244|0.56147152217188|0.43336873383295993	0
ASV 129	ASV 43	Katablepharidaceae	Syndiniales	Leucocryptos_marina	Dino-Group-II-Clade-3_X_sp.	mutualExclusion	2	dist_bray|correl_spearman	0.8660354876321444|-0.49616354798624945	0.0387085
ASV 129	ASV 66	Katablepharidaceae	Syndiniales	Leucocryptos_marina	Dino-Group-I-Clade-4_X_sp.	mutualExclusion	3	correl_spearman|dist_kullbackleibler|dist_bray	-0.5831332068076294|15.058939156981518|0.8855403363863763	1.41037e-05
ASV 5	ASV 333	Mamiellophyceae	Syndiniales	Bathycoccus_prasinos	Dino-Group-II-Clade-17_X_sp.	mutualExclusion	2	correl_pearson|correl_spearman	-0.37023882150890153|-0.5383963193299689	3.13426e-06
ASV 5	ASV 386	Mamiellophyceae	Syndiniales	Bathycoccus_prasinos	Dino-Group-II-Clade-1_X_sp.	mutualExclusion	3	correl_pearson|correl_spearman|sim_mutInfo	-0.4145607015860572|-0.6495376155361603|0.5221955012328721	2.82797e-09
ASV 1	ASV 27	Mamiellophyceae	Syndiniales	Ostreococcus_tauri	Dino-Group-III_XX_sp.	copresence	3	dist_bray|sim_mutInfo|dist_kullbackleibler	0.3523211369814683|0.5328822571101646|1.7501968404401116	2.08326e-13
ASV 5	ASV 100	Mamiellophyceae	Syndiniales	Bathycoccus_prasinos	Dino-Group-II-Clade-44_X_sp.	mutualExclusion	3	correl_pearson|sim_mutInfo|correl_spearman	-0.3597431474400653|0.6595092179332385|-0.7478650381760686	9.47225e-16
ASV 5	ASV 3	Mamiellophyceae	Syndiniales	Bathycoccus_prasinos	Dino-Group-I-Clade-1_X_sp.	mutualExclusion	3	sim_mutInfo|correl_pearson|correl_spearman	0.6408188613919918|-0.4941448050067479|-0.8287615907232264	0
ASV 5	ASV 27	Mamiellophyceae	Syndiniales	Bathycoccus_prasinos	Dino-Group-III_XX_sp.	mutualExclusion	3	correl_spearman|sim_mutInfo|correl_pearson	-0.7993127718491763|0.422335068080983|-0.6052816459228194	0
ASV 5	ASV 50	Mamiellophyceae	Syndiniales	Bathycoccus_prasinos	Dino-Group-II-Clade-1_X_sp.	mutualExclusion	3	correl_pearson|correl_spearman|sim_mutInfo	-0.39486208760620795|-0.803437876071518|0.49937975407827606	0
ASV 5	ASV 167	Mamiellophyceae	Syndiniales	Bathycoccus_prasinos	Dino-Group-II-Clade-14_X_sp.	mutualExclusion	3	sim_mutInfo|correl_spearman|correl_pearson	0.5567867234246|-0.8279831817916393|-0.43903576220147866	0
ASV 5	ASV 43	Mamiellophyceae	Syndiniales	Bathycoccus_prasinos	Dino-Group-II-Clade-3_X_sp.	mutualExclusion	3	dist_bray|correl_spearman|sim_mutInfo	0.865831744051161|-0.7347096918044902|0.5379337181212898	1.31304e-07
ASV 5	ASV 191	Mamiellophyceae	Syndiniales	Bathycoccus_prasinos	Dino-Group-II-Clade-30_X_sp.	mutualExclusion	2	correl_pearson|correl_spearman	-0.3860603926893226|-0.6433601847757566	3.47445e-09
ASV 5	ASV 77	Mamiellophyceae	Syndiniales	Bathycoccus_prasinos	Dino-Group-II-Clade-12_X_sp.	mutualExclusion	2	correl_spearman|sim_mutInfo	-0.8394596683406627|0.5617448955543756	0
ASV 132	ASV 333	MAST	Syndiniales	MAST-1C_X_sp.	Dino-Group-II-Clade-17_X_sp.	mutualExclusion	2	dist_bray|dist_kullbackleibler	0.9321570892587558|15.68464144745967	0.000473522
ASV 132	ASV 167	MAST	Syndiniales	MAST-1C_X_sp.	Dino-Group-II-Clade-14_X_sp.	mutualExclusion	4	dist_bray|dist_kullbackleibler|correl_spearman|sim_mutInfo	0.9487414005687167|16.886161332406882|-0.580417994013586|0.4136858044851146	8.46124e-09
ASV 132	ASV 386	MAST	Syndiniales	MAST-1C_X_sp.	Dino-Group-II-Clade-1_X_sp.	mutualExclusion	4	correl_spearman|dist_bray|sim_mutInfo|dist_kullbackleibler	-0.59539054337136|0.9556604673161183|0.41073041842144553|15.820240696813693	1.38184e-09
ASV 132	ASV 100	MAST	Syndiniales	MAST-1C_X_sp.	Dino-Group-II-Clade-44_X_sp.	mutualExclusion	4	dist_kullbackleibler|sim_mutInfo|correl_spearman|dist_bray	17.471251247960783|0.5185191669155964|-0.6707938966018493|0.9691665121102866	8.24887e-12
ASV 132	ASV 27	MAST	Syndiniales	MAST-1C_X_sp.	Dino-Group-III_XX_sp.	mutualExclusion	5	correl_pearson|dist_kullbackleibler|sim_mutInfo|dist_bray|correl_spearman	-0.37166560449864733|18.50840445481721|0.479268388194904|0.923627422205289|-0.68399187592319	0
ASV 132	ASV 50	MAST	Syndiniales	MAST-1C_X_sp.	Dino-Group-II-Clade-1_X_sp.	mutualExclusion	4	dist_kullbackleibler|sim_mutInfo|dist_bray|correl_spearman	19.34100085564951|0.3664398438066261|0.9366938867406426|-0.6237631783814257	0
ASV 132	ASV 3	MAST	Syndiniales	MAST-1C_X_sp.	Dino-Group-I-Clade-1_X_sp.	mutualExclusion	4	correl_spearman|sim_mutInfo|dist_bray|dist_kullbackleibler	-0.784317910388173|0.582976664058926|0.9555874827289069|22.32348827020565	0
ASV 412	ASV 27	MAST	Syndiniales	MAST-12A_X_sp.	Dino-Group-III_XX_sp.	copresence	5	correl_pearson|dist_kullbackleibler|sim_mutInfo|dist_bray|correl_spearman	0.5932380452123025|1.341739748035308|0.5831802704863751|0.31716955902080357|0.7314144407100691	0
ASV 412	ASV 167	MAST	Syndiniales	MAST-12A_X_sp.	Dino-Group-II-Clade-14_X_sp.	copresence	4	correl_spearman|sim_mutInfo|dist_bray|correl_pearson	0.6503820961440416|0.4149748644824478|0.41094884215189353|0.5438450748271059	0.0372766
ASV 132	ASV 66	MAST	Syndiniales	MAST-1C_X_sp.	Dino-Group-I-Clade-4_X_sp.	mutualExclusion	2	dist_kullbackleibler|dist_bray	15.87261662385853|0.8591489851757083	0.0322963
ASV 132	ASV 646	MAST	Syndiniales	MAST-1C_X_sp.	Dino-Group-II-Clade-12_X_sp.	mutualExclusion	2	dist_kullbackleibler|dist_bray	15.038494970504354|0.8936911092573774	0.00239076
ASV 123	ASV 43	MAST	Syndiniales	MAST-6_XX_sp.	Dino-Group-II-Clade-3_X_sp.	mutualExclusion	2	dist_bray|dist_kullbackleibler	0.9163240442994246|17.657848689396896	1.34073e-05
ASV 123	ASV 3	MAST	Syndiniales	MAST-6_XX_sp.	Dino-Group-I-Clade-1_X_sp.	mutualExclusion	2	correl_pearson|dist_kullbackleibler	-0.4068691283109538|16.197705412669674	7.3625e-07
ASV 132	ASV 77	MAST	Syndiniales	MAST-1C_X_sp.	Dino-Group-II-Clade-12_X_sp.	mutualExclusion	4	sim_mutInfo|dist_bray|dist_kullbackleibler|correl_spearman	0.4064471908790779|0.9422015090456853|17.216264019862713|-0.588024281270985	1.38223e-09
ASV 132	ASV 191	MAST	Syndiniales	MAST-1C_X_sp.	Dino-Group-II-Clade-30_X_sp.	mutualExclusion	4	correl_spearman|dist_bray|dist_kullbackleibler|sim_mutInfo	-0.6852450755948326|0.929870379576986|17.798122777216125|0.4551355511605246	1.42909e-14
ASV 132	ASV 43	MAST	Syndiniales	MAST-1C_X_sp.	Dino-Group-II-Clade-3_X_sp.	mutualExclusion	4	correl_spearman|sim_mutInfo|dist_bray|dist_kullbackleibler	-0.7029917708589248|0.5227730381553637|0.9724197579566449|22.143226674221278	0
ASV 281	ASV 167	Nephroselmidophyceae	Syndiniales	Nephroselmis_pyriformis	Dino-Group-II-Clade-14_X_sp.	copresence	4	correl_pearson|dist_bray|sim_mutInfo|correl_spearman	0.5243531267958706|0.40366024563956204|0.49816672575869747|0.658999476176809	0.0356927
ASV 281	ASV 386	Nephroselmidophyceae	Syndiniales	Nephroselmis_pyriformis	Dino-Group-II-Clade-1_X_sp.	copresence	5	sim_mutInfo|correl_pearson|dist_bray|dist_kullbackleibler|correl_spearman	0.4038578605186962|0.6106137308972438|0.35243756413041094|2.009579630580945|0.7112979420061974	0
ASV 281	ASV 3	Nephroselmidophyceae	Syndiniales	Nephroselmis_pyriformis	Dino-Group-I-Clade-1_X_sp.	copresence	3	sim_mutInfo|correl_spearman|dist_kullbackleibler	0.5753352869467165|0.7169654690060447|1.660572371662157	0
ASV 281	ASV 27	Nephroselmidophyceae	Syndiniales	Nephroselmis_pyriformis	Dino-Group-III_XX_sp.	copresence	5	dist_kullbackleibler|sim_mutInfo|correl_pearson|correl_spearman|dist_bray	0.5229659736126139|0.7146260208097561|0.69797376468929|0.7991761257063248|0.25418807635395235	0
ASV 221	ASV 386	Pedinophyceae	Syndiniales	Marsupiomonas_pelliculata	Dino-Group-II-Clade-1_X_sp.	copresence	4	dist_bray|sim_mutInfo|correl_spearman|correl_pearson	0.38468025488241364|0.4039977649708657|0.6845642440513114|0.525879598174401	0.00238333
ASV 221	ASV 3	Pedinophyceae	Syndiniales	Marsupiomonas_pelliculata	Dino-Group-I-Clade-1_X_sp.	copresence	5	dist_kullbackleibler|correl_pearson|sim_mutInfo|dist_bray|correl_spearman	1.3982067007843137|0.6612224863852844|0.5713331715732157|0.31260094412450334|0.7974336174921759	0
ASV 221	ASV 27	Pedinophyceae	Syndiniales	Marsupiomonas_pelliculata	Dino-Group-III_XX_sp.	copresence	5	correl_spearman|correl_pearson|dist_kullbackleibler|sim_mutInfo|dist_bray	0.7321336405779911|0.6377266419774039|1.8306645957229575|0.4190406718399182|0.3250376989971048	0
ASV 221	ASV 50	Pedinophyceae	Syndiniales	Marsupiomonas_pelliculata	Dino-Group-II-Clade-1_X_sp.	copresence	5	correl_pearson|sim_mutInfo|dist_kullbackleibler|correl_spearman|dist_bray	0.8018277061432313|0.43367621182790694|1.7720359839906388|0.752376610939554|0.32211438423905314	0
ASV 369	ASV 27	Porphyridiophyceae	Syndiniales	Porphyridiales_XX_sp.	Dino-Group-III_XX_sp.	copresence	2	sim_mutInfo|dist_kullbackleibler	0.43629542222805595|1.6408280843007652	0
ASV 448	ASV 333	Prymnesiophyceae	Syndiniales	Prymnesiophyceae_Clade_B4_X_sp.	Dino-Group-II-Clade-17_X_sp.	mutualExclusion	2	dist_kullbackleibler|dist_bray	15.378741679175011|0.8919503642505953	0.00126203
ASV 448	ASV 646	Prymnesiophyceae	Syndiniales	Prymnesiophyceae_Clade_B4_X_sp.	Dino-Group-II-Clade-12_X_sp.	mutualExclusion	2	dist_bray|dist_kullbackleibler	0.9053532086443286|14.839064435385547	0.000849547
ASV 602	ASV 66	Prymnesiophyceae	Syndiniales	Chrysochromulina_sp.	Dino-Group-I-Clade-4_X_sp.	mutualExclusion	2	dist_kullbackleibler|dist_bray	16.04871229641742|0.8935145322534308	0.000682128
ASV 448	ASV 66	Prymnesiophyceae	Syndiniales	Prymnesiophyceae_Clade_B4_X_sp.	Dino-Group-I-Clade-4_X_sp.	mutualExclusion	2	dist_kullbackleibler|dist_bray	17.43538422406468|0.9005866121490398	0.000501585
ASV 602	ASV 333	Prymnesiophyceae	Syndiniales	Chrysochromulina_sp.	Dino-Group-II-Clade-17_X_sp.	mutualExclusion	2	dist_bray|dist_kullbackleibler	0.8898904422272116|15.132534701028957	0.000287927
ASV 602	ASV 100	Prymnesiophyceae	Syndiniales	Chrysochromulina_sp.	Dino-Group-II-Clade-44_X_sp.	mutualExclusion	3	dist_kullbackleibler|dist_bray|correl_spearman	16.259974136980237|0.9101098565937658|-0.5080603191060197	2.5785e-06
ASV 602	ASV 386	Prymnesiophyceae	Syndiniales	Chrysochromulina_sp.	Dino-Group-II-Clade-1_X_sp.	mutualExclusion	4	dist_kullbackleibler|dist_bray|correl_pearson|correl_spearman	15.415711062212964|0.9252890859254093|-0.362269151255878|-0.5323242489515309	4.58747e-10
ASV 448	ASV 386	Prymnesiophyceae	Syndiniales	Prymnesiophyceae_Clade_B4_X_sp.	Dino-Group-II-Clade-1_X_sp.	mutualExclusion	4	dist_bray|correl_spearman|dist_kullbackleibler|sim_mutInfo	0.9668525494844701|-0.6380196925609144|16.40247587360106|0.37221768520283316	5.41627e-12
ASV 448	ASV 191	Prymnesiophyceae	Syndiniales	Prymnesiophyceae_Clade_B4_X_sp.	Dino-Group-II-Clade-30_X_sp.	mutualExclusion	3	dist_bray|dist_kullbackleibler|correl_spearman	0.9216784239543816|16.88664170742502|-0.641698788656083	4.08781e-12
ASV 602	ASV 77	Prymnesiophyceae	Syndiniales	Chrysochromulina_sp.	Dino-Group-II-Clade-12_X_sp.	mutualExclusion	3	dist_bray|dist_kullbackleibler|correl_spearman	0.9326534407047419|18.183869681738525|-0.5609018674722607	1.29833e-13
ASV 602	ASV 167	Prymnesiophyceae	Syndiniales	Chrysochromulina_sp.	Dino-Group-II-Clade-14_X_sp.	mutualExclusion	4	correl_spearman|correl_pearson|dist_bray|dist_kullbackleibler	-0.590762885198041|-0.3425382344886915|0.9269150610041016|17.00433512325676	1.41185e-15
ASV 209	ASV 3	Prymnesiophyceae	Syndiniales	Chrysochromulina_sp.	Dino-Group-I-Clade-1_X_sp.	mutualExclusion	4	correl_pearson|dist_kullbackleibler|sim_mutInfo|correl_spearman	-0.4396812522209397|14.698432196593888|0.3784315079261802|-0.6076904914710298	4.78181e-16
ASV 602	ASV 3	Prymnesiophyceae	Syndiniales	Chrysochromulina_sp.	Dino-Group-I-Clade-1_X_sp.	mutualExclusion	5	correl_pearson|dist_kullbackleibler|correl_spearman|dist_bray|sim_mutInfo	-0.38462933312627484|19.442684850444707|-0.6257462626087252|0.9250921314009745|0.37416212206714716	0
ASV 602	ASV 27	Prymnesiophyceae	Syndiniales	Chrysochromulina_sp.	Dino-Group-III_XX_sp.	mutualExclusion	5	dist_kullbackleibler|correl_pearson|sim_mutInfo|correl_spearman|dist_bray	16.744521678977975|-0.4961146017635296|0.3566141874125499|-0.6432586998292319|0.893557775239954	0
ASV 602	ASV 50	Prymnesiophyceae	Syndiniales	Chrysochromulina_sp.	Dino-Group-II-Clade-1_X_sp.	mutualExclusion	4	correl_spearman|dist_bray|correl_pearson|dist_kullbackleibler	-0.6117047274944775|0.9305699972694527|-0.33508188770518893|18.22565534571336	0
ASV 448	ASV 100	Prymnesiophyceae	Syndiniales	Prymnesiophyceae_Clade_B4_X_sp.	Dino-Group-II-Clade-44_X_sp.	mutualExclusion	4	correl_spearman|dist_kullbackleibler|dist_bray|sim_mutInfo	-0.7833405292835358|19.380151817856866|0.9817550909902323|0.568973866022882	0
ASV 448	ASV 167	Prymnesiophyceae	Syndiniales	Prymnesiophyceae_Clade_B4_X_sp.	Dino-Group-II-Clade-14_X_sp.	mutualExclusion	4	sim_mutInfo|dist_bray|dist_kullbackleibler|correl_spearman	0.47882406050945603|0.9767171943200801|18.239879846486442|-0.7204363965779081	0
ASV 448	ASV 3	Prymnesiophyceae	Syndiniales	Prymnesiophyceae_Clade_B4_X_sp.	Dino-Group-I-Clade-1_X_sp.	mutualExclusion	4	correl_spearman|sim_mutInfo|dist_kullbackleibler|dist_bray	-0.777425869712527|0.5478101683444252|21.749364322711617|0.9698275076277492	0
ASV 448	ASV 27	Prymnesiophyceae	Syndiniales	Prymnesiophyceae_Clade_B4_X_sp.	Dino-Group-III_XX_sp.	mutualExclusion	5	dist_bray|sim_mutInfo|correl_pearson|dist_kullbackleibler|correl_spearman	0.9147695450929855|0.4192564014639544|-0.3453905078683884|17.992016164763115|-0.672524378428359	0
ASV 448	ASV 43	Prymnesiophyceae	Syndiniales	Prymnesiophyceae_Clade_B4_X_sp.	Dino-Group-II-Clade-3_X_sp.	mutualExclusion	4	correl_spearman|sim_mutInfo|dist_kullbackleibler|dist_bray	-0.7535445043135193|0.45669704899740093|21.465114522499437|0.9853078033271433	0
ASV 448	ASV 50	Prymnesiophyceae	Syndiniales	Prymnesiophyceae_Clade_B4_X_sp.	Dino-Group-II-Clade-1_X_sp.	mutualExclusion	4	correl_spearman|dist_bray|sim_mutInfo|dist_kullbackleibler	-0.6637635881028322|0.948360251116704|0.4016100367135813|18.737719467803288	0
ASV 448	ASV 77	Prymnesiophyceae	Syndiniales	Prymnesiophyceae_Clade_B4_X_sp.	Dino-Group-II-Clade-12_X_sp.	mutualExclusion	4	dist_bray|dist_kullbackleibler|sim_mutInfo|correl_spearman	0.9714915222146396|19.028797320282685|0.5050865292663338|-0.7250012651829831	0
ASV 209	ASV 43	Prymnesiophyceae	Syndiniales	Chrysochromulina_sp.	Dino-Group-II-Clade-3_X_sp.	mutualExclusion	2	dist_bray|correl_spearman	0.8930143440938854|-0.5469722421186365	0.00713242
ASV 348	ASV 191	Pyramimonadales	Syndiniales	Pyramimonas_disomata	Dino-Group-II-Clade-30_X_sp.	copresence	3	sim_mutInfo|dist_kullbackleibler|correl_spearman	0.3472541252887176|2.11283378861814|0.6078176414050978	5.8421e-09
ASV 348	ASV 27	Pyramimonadales	Syndiniales	Pyramimonas_disomata	Dino-Group-III_XX_sp.	copresence	5	sim_mutInfo|correl_spearman|dist_kullbackleibler|correl_pearson|dist_bray	0.51973699002443|0.7488213378108087|1.115124887927584|0.5783881601925622|0.3179289094262143	0
ASV 348	ASV 3	Pyramimonadales	Syndiniales	Pyramimonas_disomata	Dino-Group-I-Clade-1_X_sp.	copresence	5	sim_mutInfo|correl_pearson|dist_kullbackleibler|correl_spearman|dist_bray	0.48417702184913036|0.49816970501856644|1.8614223979985787|0.7698957205264523|0.38118329448025	0
NA	ASV 27	Silicate	Syndiniales	Silicate	Dino-Group-III_XX_sp.	copresence	5	dist_kullbackleibler|correl_spearman|dist_bray|correl_pearson|sim_mutInfo	2.0871974547788086|0.7700879732574327|0.316973903938645|0.6950815814289879|0.6452035973276389	1.39941e-09
ASV 70	ASV 167	Spirotrichea	Syndiniales	Pelagostrobilidium_minutum	Dino-Group-II-Clade-14_X_sp.	mutualExclusion	2	dist_kullbackleibler|dist_bray	14.73161555576011|0.8937798463494213	0.0458249
ASV 70	ASV 100	Spirotrichea	Syndiniales	Pelagostrobilidium_minutum	Dino-Group-II-Clade-44_X_sp.	mutualExclusion	2	dist_bray|dist_kullbackleibler	0.9124680445375928|16.35925557012642	0.00150851
ASV 338	ASV 191	Spirotrichea	Syndiniales	Tintinnidium_sp.	Dino-Group-II-Clade-30_X_sp.	copresence	4	correl_spearman|correl_pearson|sim_mutInfo|dist_bray	0.6757981435725846|0.5808361022793463|0.3638883999600111|0.3583551835568328	0.00147646
ASV 240	ASV 100	Spirotrichea	Syndiniales	Amphorellopsis_acuta	Dino-Group-II-Clade-44_X_sp.	mutualExclusion	2	dist_kullbackleibler|dist_bray	17.44187204411972|0.8908157181329662	0.000266399
ASV 70	ASV 43	Spirotrichea	Syndiniales	Pelagostrobilidium_minutum	Dino-Group-II-Clade-3_X_sp.	mutualExclusion	2	dist_kullbackleibler|dist_bray	18.707292293215225|0.9260142848811762	0.000224768
ASV 70	ASV 3	Spirotrichea	Syndiniales	Pelagostrobilidium_minutum	Dino-Group-I-Clade-1_X_sp.	mutualExclusion	3	dist_bray|sim_mutInfo|dist_kullbackleibler	0.8872793928420284|0.3808712754000929|17.985721429652745	6.47949e-05
ASV 69	ASV 191	Spirotrichea	Syndiniales	Strombidium_sp.	Dino-Group-II-Clade-30_X_sp.	mutualExclusion	3	correl_spearman|dist_kullbackleibler|dist_bray	-0.6456081807540748|16.272421545379594|0.9104831081291972	3.72832e-11
ASV 69	ASV 50	Spirotrichea	Syndiniales	Strombidium_sp.	Dino-Group-II-Clade-1_X_sp.	mutualExclusion	4	sim_mutInfo|dist_bray|dist_kullbackleibler|correl_spearman	0.5160114385222356|0.9668660824780853|19.098452444941085|-0.6719690306738003	9.91429e-15
ASV 338	ASV 100	Spirotrichea	Syndiniales	Tintinnidium_sp.	Dino-Group-II-Clade-44_X_sp.	copresence	3	dist_kullbackleibler|sim_mutInfo|correl_spearman	1.536676400567714|0.688265530098831|0.8334808664306933	0
ASV 338	ASV 167	Spirotrichea	Syndiniales	Tintinnidium_sp.	Dino-Group-II-Clade-14_X_sp.	copresence	5	dist_bray|correl_spearman|sim_mutInfo|dist_kullbackleibler|correl_pearson	0.32825679210789416|0.8592968098011059|0.606175829512734|0.8335051033243686|0.6246306628298893	0
ASV 338	ASV 3	Spirotrichea	Syndiniales	Tintinnidium_sp.	Dino-Group-I-Clade-1_X_sp.	copresence	5	sim_mutInfo|correl_pearson|dist_kullbackleibler|dist_bray|correl_spearman	0.6774236456970204|0.6794855782665334|0.7458988814811324|0.31042353827519686|0.8519418823108267	0
ASV 338	ASV 27	Spirotrichea	Syndiniales	Tintinnidium_sp.	Dino-Group-III_XX_sp.	copresence	5	correl_pearson|sim_mutInfo|dist_bray|dist_kullbackleibler|correl_spearman	0.6527013820109684|0.4672941589447608|0.31639432263975265|1.5447607059720045|0.74216218396433	0
ASV 338	ASV 50	Spirotrichea	Syndiniales	Tintinnidium_sp.	Dino-Group-II-Clade-1_X_sp.	copresence	4	correl_pearson|sim_mutInfo|dist_kullbackleibler|correl_spearman	0.46206624683933284|0.6325633295309223|1.3943116591497053|0.8157809160316608	0
ASV 338	ASV 77	Spirotrichea	Syndiniales	Tintinnidium_sp.	Dino-Group-II-Clade-12_X_sp.	copresence	3	sim_mutInfo|dist_kullbackleibler|correl_spearman	0.6483115729628426|1.7346188762395405|0.8425222037917126	0
ASV 289	ASV 100	Spirotrichea	Syndiniales	Strombidiidae_R_X_sp.	Dino-Group-II-Clade-44_X_sp.	mutualExclusion	4	dist_bray|dist_kullbackleibler|sim_mutInfo|correl_spearman	0.9556638913812531|18.84038873101948|0.35686161900887514|-0.678119493407076	0
ASV 289	ASV 27	Spirotrichea	Syndiniales	Strombidiidae_R_X_sp.	Dino-Group-III_XX_sp.	mutualExclusion	5	sim_mutInfo|dist_kullbackleibler|correl_spearman|correl_pearson|dist_bray	0.43822472049626304|17.008534472030448|-0.6626605302905189|-0.47335281359629144|0.905812187918435	0
ASV 69	ASV 100	Spirotrichea	Syndiniales	Strombidium_sp.	Dino-Group-II-Clade-44_X_sp.	mutualExclusion	4	dist_bray|sim_mutInfo|dist_kullbackleibler|correl_spearman	0.9963177405590777|0.6155258252933016|22.040353988253617|-0.8417047426858273	0
ASV 69	ASV 167	Spirotrichea	Syndiniales	Strombidium_sp.	Dino-Group-II-Clade-14_X_sp.	mutualExclusion	4	dist_kullbackleibler|dist_bray|sim_mutInfo|correl_spearman	20.11818646861843|0.9946324873159249|0.5399911172273621|-0.7710709103644583	0
ASV 69	ASV 3	Spirotrichea	Syndiniales	Strombidium_sp.	Dino-Group-I-Clade-1_X_sp.	mutualExclusion	5	correl_pearson|dist_bray|correl_spearman|dist_kullbackleibler|sim_mutInfo	-0.36792170362811993|0.9878231573978853|-0.7792861078502272|21.77365221345175|0.6675441831555244	0
ASV 69	ASV 27	Spirotrichea	Syndiniales	Strombidium_sp.	Dino-Group-III_XX_sp.	mutualExclusion	5	correl_pearson|correl_spearman|dist_kullbackleibler|dist_bray|sim_mutInfo	-0.3875994754449444|-0.7202761773672116|18.1224684176961|0.9312907622180908|0.5550208517196364	0
ASV 69	ASV 386	Spirotrichea	Syndiniales	Strombidium_sp.	Dino-Group-II-Clade-1_X_sp.	mutualExclusion	4	sim_mutInfo|dist_kullbackleibler|dist_bray|correl_spearman	0.4343063245226668|18.12472605658138|0.9833737666095754|-0.6826781626546791	0
ASV 75	ASV 27	Spirotrichea	Syndiniales	Strombidiidae_H_X_sp.	Dino-Group-III_XX_sp.	copresence	5	correl_pearson|dist_bray|correl_spearman|sim_mutInfo|dist_kullbackleibler	0.48030263166764425|0.40328858486820773|0.7447982189950229|0.6108399732971832|1.5366951643553586	0
ASV 75	ASV 167	Spirotrichea	Syndiniales	Strombidiidae_H_X_sp.	Dino-Group-II-Clade-14_X_sp.	copresence	3	sim_mutInfo|dist_kullbackleibler|correl_spearman	0.6277904085279462|1.786646696210507|0.7838721232054414	0
ASV 69	ASV 66	Spirotrichea	Syndiniales	Strombidium_sp.	Dino-Group-I-Clade-4_X_sp.	mutualExclusion	2	dist_kullbackleibler|dist_bray	15.824622914067824|0.9387305499791727	0.0443139
ASV 289	ASV 66	Spirotrichea	Syndiniales	Strombidiidae_R_X_sp.	Dino-Group-I-Clade-4_X_sp.	mutualExclusion	2	dist_bray|dist_kullbackleibler	0.8648083521690235|15.90422322539405	0.0379128
ASV 240	ASV 3	Spirotrichea	Syndiniales	Amphorellopsis_acuta	Dino-Group-I-Clade-1_X_sp.	mutualExclusion	2	dist_bray|dist_kullbackleibler	0.8686675945959066|17.11371794243514	0.0067122
ASV 332	ASV 43	Spirotrichea	Syndiniales	Tintinnida_XX_sp.	Dino-Group-II-Clade-3_X_sp.	mutualExclusion	2	dist_bray|dist_kullbackleibler	0.9376681012644512|15.684426161206364	0.00515183
ASV 289	ASV 191	Spirotrichea	Syndiniales	Strombidiidae_R_X_sp.	Dino-Group-II-Clade-30_X_sp.	mutualExclusion	2	dist_kullbackleibler|dist_bray	14.270623331213459|0.8898154894970938	0.00109465
ASV 289	ASV 333	Spirotrichea	Syndiniales	Strombidiidae_R_X_sp.	Dino-Group-II-Clade-17_X_sp.	mutualExclusion	2	dist_bray|dist_kullbackleibler	0.8673828163289343|15.275253997166525	0.000841937
ASV 332	ASV 3	Spirotrichea	Syndiniales	Tintinnida_XX_sp.	Dino-Group-I-Clade-1_X_sp.	mutualExclusion	2	correl_pearson|dist_kullbackleibler	-0.34699597910624347|15.472298506507341	5.43406e-06
ASV 289	ASV 386	Spirotrichea	Syndiniales	Strombidiidae_R_X_sp.	Dino-Group-II-Clade-1_X_sp.	mutualExclusion	5	correl_pearson|dist_kullbackleibler|sim_mutInfo|correl_spearman|dist_bray	-0.33333643341770114|15.400390680547815|0.3805139196763476|-0.5526464429467532|0.9430759903930274	1.16458e-08
ASV 289	ASV 77	Spirotrichea	Syndiniales	Strombidiidae_R_X_sp.	Dino-Group-II-Clade-12_X_sp.	mutualExclusion	4	dist_kullbackleibler|dist_bray|sim_mutInfo|correl_spearman	18.048674255937055|0.9495530147492635|0.4265377610448682|-0.6496379723106092	3.6123e-12
ASV 289	ASV 50	Spirotrichea	Syndiniales	Strombidiidae_R_X_sp.	Dino-Group-II-Clade-1_X_sp.	mutualExclusion	3	correl_spearman|dist_bray|dist_kullbackleibler	-0.603587174998379|0.9350548593227113|17.59245377651845	2.77927e-12
ASV 289	ASV 43	Spirotrichea	Syndiniales	Strombidiidae_R_X_sp.	Dino-Group-II-Clade-3_X_sp.	mutualExclusion	4	correl_spearman|sim_mutInfo|dist_bray|dist_kullbackleibler	-0.6512915613280355|0.4074141771263138|0.9680158615933825|19.844286924850728	1.93811e-13
ASV 289	ASV 167	Spirotrichea	Syndiniales	Strombidiidae_R_X_sp.	Dino-Group-II-Clade-14_X_sp.	mutualExclusion	5	sim_mutInfo|correl_pearson|dist_kullbackleibler|dist_bray|correl_spearman	0.36613106199318013|-0.3314885391558734|17.030711717529964|0.95049191342707|-0.6411346616762953	4.71217e-14
ASV 289	ASV 3	Spirotrichea	Syndiniales	Strombidiidae_R_X_sp.	Dino-Group-I-Clade-1_X_sp.	mutualExclusion	5	correl_pearson|correl_spearman|sim_mutInfo|dist_kullbackleibler|dist_bray	-0.39752183023409643|-0.690740509122727|0.4389675190569875|20.287758833780313|0.9442548995789269	0
ASV 71	ASV 3	Spirotrichea	Syndiniales	Choreotrichida_XX_sp.	Dino-Group-I-Clade-1_X_sp.	copresence	5	correl_spearman|sim_mutInfo|dist_kullbackleibler|correl_pearson|dist_bray	0.9101599429091556|0.8220013674371964|0.9473594362049913|0.6563849700362645|0.3311308943305403	0
ASV 75	ASV 3	Spirotrichea	Syndiniales	Strombidiidae_H_X_sp.	Dino-Group-I-Clade-1_X_sp.	copresence	5	correl_pearson|dist_kullbackleibler|dist_bray|sim_mutInfo|correl_spearman	0.6349538339672799|1.0510492082265244|0.3433325182239475|0.6618079827212133|0.8411449153142346	0
ASV 75	ASV 50	Spirotrichea	Syndiniales	Strombidiidae_H_X_sp.	Dino-Group-II-Clade-1_X_sp.	copresence	3	correl_spearman|dist_kullbackleibler|sim_mutInfo	0.812455423717824|1.692185191582286|0.7671151549273363	0
ASV 71	ASV 27	Spirotrichea	Syndiniales	Choreotrichida_XX_sp.	Dino-Group-III_XX_sp.	copresence	3	sim_mutInfo|correl_spearman|dist_kullbackleibler	0.7574439530968111|0.8093992365637925|1.5392597960132595	0
ASV 75	ASV 191	Spirotrichea	Syndiniales	Strombidiidae_H_X_sp.	Dino-Group-II-Clade-30_X_sp.	copresence	4	correl_pearson|dist_kullbackleibler|dist_bray|correl_spearman	0.747361906693486|2.0021849832413054|0.3461577345792606|0.6819711285436015	0
ASV 69	ASV 43	Spirotrichea	Syndiniales	Strombidium_sp.	Dino-Group-II-Clade-3_X_sp.	mutualExclusion	4	dist_kullbackleibler|sim_mutInfo|correl_spearman|dist_bray	22.43946118287236|0.5394963866286218|-0.7877549286919703|0.9900701085714922	0
ASV 69	ASV 77	Spirotrichea	Syndiniales	Strombidium_sp.	Dino-Group-II-Clade-12_X_sp.	mutualExclusion	4	correl_spearman|dist_kullbackleibler|dist_bray|sim_mutInfo	-0.7968249269863885|20.623696556691726|0.9899973535760209|0.588657713550718	0
ASV 75	ASV 77	Spirotrichea	Syndiniales	Strombidiidae_H_X_sp.	Dino-Group-II-Clade-12_X_sp.	copresence	3	sim_mutInfo|correl_spearman|dist_kullbackleibler	0.7223953174494038|0.8457546305591627|2.1322805954820376	0
ASV 71	AS 100	Spirotrichea	Syndiniales	Choreotrichida_XX_sp.	Dino-Group-II-Clade-44_X_sp.	copresence	4	dist_kullbackleibler|correl_pearson|sim_mutInfo|correl_spearman	1.817061382527986|0.5213943615976943|0.6098312995063706|0.7952788382419586	0
ASV 27	ASV 167	Syndiniales	Syndiniales	Dino-Group-III_XX_sp.	Dino-Group-II-Clade-14_X_sp.	copresence	5	sim_mutInfo|dist_kullbackleibler|correl_spearman|dist_bray|correl_pearson	0.5108471918824251|1.7964959391890971|0.7713561293387386|0.3480144529902972|0.6273610546703354	0
ASV 100	ASV 167	Syndiniales	Syndiniales	Dino-Group-II-Clade-44_X_sp.	Dino-Group-II-Clade-14_X_sp.	copresence	5	correl_pearson|dist_kullbackleibler|correl_spearman|sim_mutInfo|dist_bray	0.5509091895101377|1.9577092532413507|0.8495637513078105|0.7393956398503354|0.3314694597099558	0
ASV 27	ASV 386	Syndiniales	Syndiniales	Dino-Group-III_XX_sp.	Dino-Group-II-Clade-1_X_sp.	copresence	5	correl_pearson|sim_mutInfo|dist_kullbackleibler|correl_spearman|dist_bray	0.7256888147385786|0.5433867010248554|1.264182715577014|0.838653138033926|0.27505481587036273	0
ASV 100	ASV 3	Syndiniales	Syndiniales	Dino-Group-II-Clade-44_X_sp.	Dino-Group-I-Clade-1_X_sp.	copresence	4	sim_mutInfo|correl_pearson|correl_spearman|dist_kullbackleibler	0.7015887882151701|0.46137549024415214|0.8483447334716635|1.311818621321264	0
ASV 27	ASV 3	Syndiniales	Syndiniales	Dino-Group-III_XX_sp.	Dino-Group-I-Clade-1_X_sp.	copresence	5	correl_spearman|correl_pearson|sim_mutInfo|dist_kullbackleibler|dist_bray	0.8278937363380158|0.605917235453057|0.7226971555126713|0.8781654009102958|0.3529333226054058	0
ASV 167	ASV 3	Syndiniales	Syndiniales	Dino-Group-II-Clade-14_X_sp.	Dino-Group-I-Clade-1_X_sp.	copresence	3	dist_kullbackleibler|correl_spearman|sim_mutInfo	1.3874822162746898|0.8019803990447796|0.6391368096674945	0
ASV 333	ASV 50	Syndiniales	Syndiniales	Dino-Group-II-Clade-17_X_sp.	Dino-Group-II-Clade-1_X_sp.	copresence	5	dist_kullbackleibler|correl_pearson|sim_mutInfo|dist_bray|correl_spearman	1.8974815368147582|0.6419834092011599|0.510625490254824|0.40375816393664465|0.7236535160083154	0
ASV 167	ASV 50	Syndiniales	Syndiniales	Dino-Group-II-Clade-14_X_sp.	Dino-Group-II-Clade-1_X_sp.	copresence	3	correl_spearman|dist_kullbackleibler|sim_mutInfo	0.8561676667486021|1.4817613040368316|0.6547452667803757	0
ASV 3	ASV 50	Syndiniales	Syndiniales	Dino-Group-I-Clade-1_X_sp.	Dino-Group-II-Clade-1_X_sp.	copresence	5	correl_pearson|correl_spearman|dist_bray|dist_kullbackleibler|sim_mutInfo	0.6147746318971274|0.8699662680922271|0.399332450708214|1.106783507064793|0.7643882034936489	0
ASV 27	ASV 50	Syndiniales	Syndiniales	Dino-Group-III_XX_sp.	Dino-Group-II-Clade-1_X_sp.	copresence	4	sim_mutInfo|dist_kullbackleibler|correl_spearman|correl_pearson	0.6530503132790648|1.6023837116977662|0.8042576302567913|0.5833500516431789	0
ASV 100	ASV 27	Syndiniales	Syndiniales	Dino-Group-II-Clade-44_X_sp.	Dino-Group-III_XX_sp.	copresence	5	correl_spearman|correl_pearson|dist_bray|sim_mutInfo|dist_kullbackleibler	0.8094920658462184|0.6640875280955766|0.3963702548074082|0.502269333253961|1.810630252899161	0
ASV 3	ASV 191	Syndiniales	Syndiniales	Dino-Group-I-Clade-1_X_sp.	Dino-Group-II-Clade-30_X_sp.	copresence	5	dist_bray|sim_mutInfo|correl_pearson|correl_spearman|dist_kullbackleibler	0.3451845064564707|0.4231297836271848|0.7142745787984327|0.7300634409144938|1.8502199613688777	0
ASV 27	ASV 77	Syndiniales	Syndiniales	Dino-Group-III_XX_sp.	Dino-Group-II-Clade-12_X_sp.	copresence	3	correl_spearman|sim_mutInfo|dist_kullbackleibler	0.7999117145671734|0.657328255176628|2.0699107172344005	0
ASV 100	ASV 77	Syndiniales	Syndiniales	Dino-Group-II-Clade-44_X_sp.	Dino-Group-II-Clade-12_X_sp.	copresence	4	correl_pearson|correl_spearman|sim_mutInfo|dist_kullbackleibler	0.4600016672729258|0.8398116754066419|0.7121945373867247|1.6873569580587555	0
ASV 167	ASV 77	Syndiniales	Syndiniales	Dino-Group-II-Clade-14_X_sp.	Dino-Group-II-Clade-12_X_sp.	copresence	5	correl_pearson|correl_spearman|sim_mutInfo|dist_bray|dist_kullbackleibler	0.7701232321093537|0.8868688567946467|0.7846022615809467|0.337246083084616|0.8516729639733989	0
NA	ASV 77	Temp	Syndiniales	Temp	Dino-Group-II-Clade-12_X_sp.	copresence	2	correl_spearman|sim_mutInfo	0.7697346767650266|0.5080284772900194	0.00268477
NA	ASV 191	Temp	Syndiniales	Temp	Dino-Group-II-Clade-30_X_sp.	copresence	2	correl_spearman|correl_pearson	0.7030075899196466|0.5031503370099079	0.0131776
NA	ASV 43	Temp	Syndiniales	Temp	Dino-Group-II-Clade-3_X_sp.	copresence	2	correl_spearman|sim_mutInfo	0.7856740785970978|0.42448869792075516	0.003888
ASV 361	ASV 3	Trebouxiophyceae	Syndiniales	Picochlorum_sp.	Dino-Group-I-Clade-1_X_sp.	copresence	5	dist_bray|sim_mutInfo|correl_pearson|dist_kullbackleibler|correl_spearman	0.3741751022368093|0.8143970736736614|0.5252555321910359|0.8505604838178884|0.8025212986847916	0
ASV 361	ASV 50	Trebouxiophyceae	Syndiniales	Picochlorum_sp.	Dino-Group-II-Clade-1_X_sp.	copresence	4	dist_kullbackleibler|correl_pearson|sim_mutInfo|correl_spearman	1.42845234042458|0.4756749736089539|0.6245081848080383|0.79378130884772	0
ASV 361	ASV 77	Trebouxiophyceae	Syndiniales	Picochlorum_sp.	Dino-Group-II-Clade-12_X_sp.	copresence	3	correl_spearman|dist_kullbackleibler|sim_mutInfo	0.8464384614067418|1.5298009382362612|0.6850629017727998	0
ASV 361	ASV 386	Trebouxiophyceae	Syndiniales	Picochlorum_sp.	Dino-Group-II-Clade-1_X_sp.	copresence	4	correl_pearson|dist_bray|correl_spearman|sim_mutInfo	0.45876955492948934|0.37448227957080216|0.6991645012239929|0.4936607459439841	0.00365475
ASV 361	ASV 27	Trebouxiophyceae	Syndiniales	Picochlorum_sp.	Dino-Group-III_XX_sp.	copresence	5	correl_spearman|sim_mutInfo|correl_pearson|dist_bray|dist_kullbackleibler	0.8007356631585106|0.6790279469689291|0.6950971152467819|0.269784475096009|0.7211157381237295	0
ASV 361	ASV 100	Trebouxiophyceae	Syndiniales	Picochlorum_sp.	Dino-Group-II-Clade-44_X_sp.	copresence	3	correl_spearman|sim_mutInfo|dist_kullbackleibler	0.8061866687488031|0.7067001138266757|1.4406949792863109	0
ASV 361	ASV 167	Trebouxiophyceae	Syndiniales	Picochlorum_sp.	Dino-Group-II-Clade-14_X_sp.	copresence	5	correl_pearson|dist_bray|dist_kullbackleibler|sim_mutInfo|correl_spearman	0.6025956085769366|0.3417993922377184|1.0761013037639922|0.6465648692669488|0.8375922660461187	0

## Sheet: Syn ASV BLASTn
Syndiniales ASV	Species level	NCBI annotation	Query cover	E-value	% Identity	Sequence reference
ASV 3	Dino-Group-I-Clade-1_sp.	Unassigned	na	na	na	na
ASV 27	Dino-Group-III_sp.	Unassigned	na	na	na	na
ASV 43	Dino-Group-II-Clade-3_sp.	Amoebophyra sp. ex. Akashiwo sanguinea	1	0	1	Park et al. 2013
ASV 50	Dino-Group-II-Clade-1_sp.	Amoebophyra sp. ex. Karlodinium micrum	1	2e-141	0.9	Gunderson et al. 2002
ASV 66	Dino-Group-I-Clade-4_sp.	Unassigned	na	na	na	na
ASV 77	Dino-Group-II-Clade-12_sp.	Amoebophyra sp. ex. Cochlodinium polykrikoides	1	0	0.9974	Kim and Park 2014
ASV 100	Dino-Group-II-Clade-44_sp.	Unassigned	na	na	na	na
ASV 167	Dino-Group-II-Clade-14_sp.	Unassigned	na	na	na	na
ASV 191	Dino-Group-II-Clade-30_sp.	Unassigned	na	na	na	na
ASV 333	Dino-Group-II-Clade-17_sp.	Unassigned	na	na	na	na
ASV 386	Dino-Group-II-Clade-1_sp.	Amoebophyra sp. ex. Karlodinium micrum	1	7e-148	0.9105	Gunderson et al. 2002
ASV 646	Dino-Group-II-Clade-12_sp.	Amoebophyra sp. ex. Cochlodinium polykrikoides	1	0	0.9816	Kim and Park 2014
